# Supplementary material for: The plant unique ESCRT component FREE1 regulates autophagosome closure
Source: Nat Commun. 2023 Mar 30;14:1768. doi: 10.1038/s41467-023-37185-6 (PMC10063618; doi:10.1038/s41467-023-37185-6)
Supplement: Supplementary file 4 — Supplementary Data 1 [file 41467_2023_37185_MOESM4_ESM.xlsx]

## Sheet: FREE1_1_proteinGroups
Protein IDs	Majority protein IDs	Peptide counts (all)	Peptide counts (razor+unique)	Peptide counts (unique)	Fasta headers	Number of proteins	Peptides	Razor + unique peptides	Unique peptides	Sequence coverage [%]	Unique + razor sequence coverage [%]	Unique sequence coverage [%]	Mol. weight [kDa]	Sequence length	Sequence lengths	Q-value	Score	Intensity	iBAQ peptides	iBAQ	MS/MS count	Peptide sequences	Only identified by site	Reverse	Potential contaminant	id	Peptide IDs	Peptide is razor	Mod. peptide IDs	Evidence IDs	MS/MS IDs	Best MS/MS	GlyGly (K) site IDs	Oxidation (M) site IDs	GlyGly (K) site positions	Oxidation (M) site positions	Taxonomy IDs
AT1G01050.2;AT1G01050.1;AT4G01480.2;AT4G01480.1	AT1G01050.2;AT1G01050.1;AT4G01480.2;AT4G01480.1	1;1;1;1	1;1;1;1	1;1;1;1	AT1G01050.2 | Symbols: AtPPa1, PPa1 | pyrophosphorylase 1 | chr1:31382-32670 REVERSE LENGTH=212;AT1G01050.1 | Symbols: AtPPa1, PPa1 | pyrophosphorylase 1 | chr1:31382-32670 REVERSE LENGTH=212;AT4G01480.2 | Symbols: PPa5, AtPPa5 | pyrophosphorylase 5 | chr4	4	1	1	1	8	8	8	24.484	212	212;212;216;216	0.003861	1.5711	1130200	6	188370	1	ILYSSVVYPHNYGFVPR				0	3583	TRUE	3710	6365	9292	9292					-1;-1;-1;-1
AT1G01080.2;AT1G01080.1;AT1G01080.3	AT1G01080.2;AT1G01080.1;AT1G01080.3	8;8;7	8;8;7	8;8;7	AT1G01080.2 | Symbols: no symbol available | no full name available | chr1:45503-46789 REVERSE LENGTH=294;AT1G01080.1 | Symbols: no symbol available | no full name available | chr1:45503-46789 REVERSE LENGTH=293;AT1G01080.3 | Symbols: no symbol available |	3	8	8	8	27.6	27.6	27.6	32.674	294	294;293;286	0	15.406	13341000	19	702180	9	DAALSFNGTQYEGR;FGTIVSTR;GSGYVTMGSINSAK;NPEVLNSTPK;PCELYVCNIPR;RNPEVLNSTPK;VFAFLSFTSGEER;YSVDMNPGTR				1	932;2171;2947;5380;5537;5927;7479;8396	True;True;True;True;True;True;True;True	956;2234;3043;5626;5789;6193;7791;8732	1528;3687;5231;9670;9954;10561;13402;14901	2093;5209;7600;14307;14746;15613;19963;19964;22161	2093;5209;7600;14307;14746;15613;19964;22161		0		157	-1;-1;-1
AT1G01090.1	AT1G01090.1	8	8	8	AT1G01090.1 | Symbols: PDH-E1 ALPHA | pyruvate dehydrogenase E1 alpha | chr1:47705-49166 REVERSE LENGTH=428	1	8	8	8	24.8	24.8	24.8	47.173	428	428	0	18.842	34697000	24	722520	10	AVMSELFGK;EHNMLGGFAFIGEGIPVATGAAFSSK;GFGIGPDGR;GHSLADPDELRDAAEK;GQGGSMHMFSK;RGEGPTLVECETYR;SDSVVSTYR;SQLLENVFADPK				2	831;1625;2538;2643;2899;5903;6073;6514	True;True;True;True;True;True;True;True	853;1677;1678;2615;2722;2995;6169;6344;6797	1342;2666;2667;4373;4585;5167;10524;10854;11585	1822;3731;3732;6260;6590;7517;15574;16140;17163;17164	1822;3731;6260;6590;7517;15574;16140;17163		1;2;3;4		158;176;178;185	-1
AT1G01220.6;AT1G01220.5;AT1G01220.2;AT1G01220.4;AT1G01220.8;AT1G01220.3;AT1G01220.7;AT1G01220.1	AT1G01220.6;AT1G01220.5;AT1G01220.2;AT1G01220.4;AT1G01220.8;AT1G01220.3;AT1G01220.7;AT1G01220.1	1;1;1;1;1;1;1;1	1;1;1;1;1;1;1;1	1;1;1;1;1;1;1;1	AT1G01220.6 | Symbols: FKGP, AtFKGP | Arabidopsis thaliana L-fucokinase/GDP-L-fucose pyrophosphorylase, L-fucokinase/GDP-L-fucose pyrophosphorylase | chr1:92583-95552 FORWARD LENGTH=866;AT1G01220.5 | Symbols: FKGP, AtFKGP | Arabidopsis thaliana L-fucokinas	8	1	1	1	2	2	2	95.47	866	866;866;866;948;956;956;1055;1055	0.015267	1.0923	453800	44	10314	1	GLLQISNGDESNENIAR				3	2769	TRUE	2858	4931	7210	7210					-1;-1;-1;-1;-1;-1;-1;-1
AT1G01320.2;AT1G01320.3;AT1G01320.1;AT4G28080.1;AT1G15290.2;AT1G15290.1	AT1G01320.2;AT1G01320.3;AT1G01320.1;AT4G28080.1	6;6;6;3;1;1	6;6;6;3;1;1	6;6;6;3;1;1	AT1G01320.2 | Symbols: REC1, FLL2 | FLOURY ENDOSPERM LIKE 2, REDUCED CHLOROPLAST COVERAGE | chr1:121582-130099 REVERSE LENGTH=1787;AT1G01320.3 | Symbols: REC1, FLL2 | FLOURY ENDOSPERM LIKE 2, REDUCED CHLOROPLAST COVERAGE | chr1:121582-130099 REVERSE LENGTH	6	6	6	6	4.8	4.8	4.8	197.5	1787	1787;1789;1797;1819;1330;1608	0	20.548	4097800	82	41636	7	GLTADENTAAHDVATLGTISLK;LSISTTDSGDASR;LVADFGSLELSPVDGR;NAQENVLILK;SYGDLAVFYYR;TQDAAAWLEYFESK				4	2787;4771;4860;5164;6716;7111	True;True;True;True;True;True	2876;4936;5027;5393;7005;7413	4960;8462;8611;9250;11936;11937;12716	7247;12455;12679;13676;17670;17671;18918	7247;12455;12679;13676;17671;18918					-1;-1;-1;-1;-1;-1
AT1G01510.1	AT1G01510.1	2	2	2	AT1G01510.1 | Symbols: DOQ, AN | ANGUSTIFOLIA, DETORQUEO | chr1:187235-189836 FORWARD LENGTH=636	1	2	2	2	6.4	6.4	6.4	70.149	636	636	0	5.1864	2549200	28	54411	2	EASELKESLSPGQQHVSQNTAVKPEGR;QQGESTLTSTEIVR				5	1465;5783	True;True	1511;6043	2414;10336	3377;15303	3377;15303					-1
AT1G01620.1;AT1G01620.2	AT1G01620.1;AT1G01620.2	3;2	1;1	1;1	AT1G01620.1 | Symbols: TMP-B, PIP1;3, PIP1C | plasma membrane intrinsic protein 1C, PLASMA MEMBRANE INTRINSIC PROTEIN 1;3 | chr1:225986-227176 REVERSE LENGTH=286;AT1G01620.2 | Symbols: TMP-B, PIP1;3, PIP1C | plasma membrane intrinsic protein 1C, PLASMA MEM	2	3	1	1	14.7	8	8	30.632	286	286;214	0	4.0017	1321100	8	165130	1	GFQPNPYQTLGGGANTVAHGYTK;MEGKEEDVR;SLGAAIIYNK				6	2561;5015;6353	True;False;False	2638;5193;6631	4401;8875;11314	6294;13051;16786	6294;13051;16786		5		1	-1;-1
AT1G01710.1	AT1G01710.1	2	2	2	AT1G01710.1 | Symbols: no symbol available | no full name available | chr1:262950-266029 FORWARD LENGTH=427	1	2	2	2	5.2	5.2	5.2	48.155	427	427	0.0032362	1.6375	1834300	21	87349	2	GITLPDAPIFGK;NFVPWPIEIR				7	2697;5215	True;True	2781;5448	4786;9363	6943;13874	6943;13874					-1
AT2G45800.2;AT1G01780.1;AT3G61230.1;AT2G45800.1	AT2G45800.2;AT1G01780.1;AT3G61230.1;AT2G45800.1	1;1;1;1	1;1;1;1	1;1;1;1	AT2G45800.2 | Symbols: PLIM2a | PLIM2a | chr2:18858153-18858823 REVERSE LENGTH=195;AT1G01780.1 | Symbols: PLIM2b | PLIM2b | chr1:282919-284082 FORWARD LENGTH=205;AT3G61230.1 | Symbols: PLIM2c, AtPLIM2c | pollen-specific LIM protein 2c | chr3:22664601-22665	4	1	1	1	3.6	3.6	3.6	21.65	195	195;205;213;226	0.014767	1.1253	20663000	13	1589500	1	TVYPLEK				8	7275	TRUE	7584	12979	19266	19266					-1;-1;-1;-1
AT1G01960.1	AT1G01960.1	1	1	1	AT1G01960.1 | Symbols: BIG3, EDA10 | embryo sac development arrest 10, BIG3 | chr1:330830-337582 REVERSE LENGTH=1750	1	1	1	1	0.7	0.7	0.7	194.94	1750	1750	0.0086101	1.2888	715410	89	8038.3	1	VGDSPEEIAAFLK				9	7524	TRUE	7837	13473	20057	20057					-1
AT1G02080.2;AT1G02080.3;AT1G02080.1	AT1G02080.2;AT1G02080.3;AT1G02080.1	2;2;2	2;2;2	2;2;2	AT1G02080.2 | Symbols: NOT1 | | chr1:373694-386682 FORWARD LENGTH=2377;AT1G02080.3 | Symbols: NOT1 | | chr1:373694-386682 FORWARD LENGTH=2378;AT1G02080.1 | Symbols: NOT1 | | chr1:373335-386682 FORWARD LENGTH=2431	3	2	2	2	1.4	1.4	1.4	263.76	2377	2377;2378;2431	0	3.5951	1576000	104	15154	3	EILSSFAPLGEATISR;SLPTSELNLAESSDAATK				10	1672;6397	True;True	1725;6676	2764;11397	3863;3864;16911	3864;16911					-1;-1;-1
AT1G02140.1	AT1G02140.1	1	1	1	AT1G02140.1 | Symbols: MAGO, MEE63, HAP1 | MAGO NASHI, HAPLESS 1, MATERNAL EFFECT EMBRYO ARREST 63 | chr1:403467-404401 REVERSE LENGTH=150	1	1	1	1	7.3	7.3	7.3	17.458	150	150	0.0050955	1.4937	842650	10	84265	0	AAEEATEFYLR				11	21	TRUE	22	39	61	61					-1
AT1G02150.1	AT1G02150.1	7	7	7	AT1G02150.1 | Symbols: CCR16 | | chr1:408779-410433 FORWARD LENGTH=524	1	7	7	7	17.4	17.4	17.4	59.882	524	524	0	41.362	28575000	31	612010	10	EAVLELLR;LCEEESDVTSK;LSASDAAIQLDLIGK;MGETEKAEDALR;NAFSAEGSSNWRPK;SVVPSIPNLGYHALVSSLVR;VYGSLLNAYVR				12	1478;4210;4732;5038;5150;6698;8081	True;True;True;True;True;True;True	1524;4353;4896;5227;5379;6987;8407	2429;2430;7386;8400;8934;9227;9228;11915;14405	3393;3394;3395;10691;12366;13162;13646;13647;17643;21410	3394;10691;12366;13162;13647;17643;21410					-1
AT1G02170.1	AT1G02170.1	2	2	2	AT1G02170.1 | Symbols: ATMC1, MCP1b, LOL3, AtMCP1b, ATMCPB1, MC1 | metacaspase 1b, LSD ONE LIKE 3, ARABIDOPSIS THALIANA METACASPASE 1B, ARABIDOPSIS THALIANA METACASPASE 1, metacaspase 1 | chr1:411883-413426 FORWARD LENGTH=367	1	2	2	2	7.4	7.4	7.4	39.792	367	367	0	5.5418	15467000	15	677150	5	AGQYVWEDHRPR;SAQGTTYGSLLNSMR				13	271;6012	True;True	276;6280	472;473;10726;10727	675;676;677;15909;15910	675;15909		6		311	-1
AT1G02500.2;AT1G02500.1	AT1G02500.2;AT1G02500.1	22;22	5;5	5;5	AT1G02500.2 | Symbols: METK1, SAM-1, AtSAM1, SAM1, MAT1 | S-adenosylmethionine synthetase 1, S-ADENOSYLMETHIONINE SYNTHETASE-1 | chr1:519037-520218 FORWARD LENGTH=393;AT1G02500.1 | Symbols: METK1, SAM-1, AtSAM1, SAM1, MAT1 | S-adenosylmethionine synthetase	2	22	5	5	55.5	15.5	15.5	43.158	393	393;393	0	14.661	99305000	20	708310	10	AIGFVSDDVGLDADKCK;DDPDFTWEVVKPLK;DLKEHVIKPVIPEK;EHVIKPVIPEK;FVIGGPHGDAGLTGR;FVIGGPHGDAGLTGRK;GAMVPIR;IIIDTYGGWGAHGGGAFSGK;IIIDTYGGWGAHGGGAFSGKDPTK;IIIDTYGGWGAHGGGAFSGKDPTKVDR;KIIIDTYGGWGAHGGGAFSGK;KIIIDTYGGWGAHGGGAFSGKDPTK;METFLFTSESVNEGHPDK;NGTCAWLRPDGK;SGAYIVR;TAAYGHFGR;TAAYGHFGRDDPDFTWEVVKPLK;TIFHLNPSGR;TNMVMVFGEITTK;TQVTVEYYNDK;VHTVLISTQHDETVTNDEIAR;VLVNIEQQSPDIAQGVHGHFTK				14	332;989;1157;1632;2380;2381;2436;3478;3479;3480;3975;3976;5026;5230;6172;6745;6747;6919;7054;7126;7580;7739	True;False;True;False;False;False;True;False;False;False;False;False;False;True;False;False;False;False;False;True;False;False	339;1015;1188;1685;2455;2456;2513;3598;3599;3600;4115;4116;5211;5463;6446;7036;7038;7214;7353;7354;7355;7429;7896;8057	563;564;565;1624;1625;1626;1907;1908;2676;2677;2678;2679;2680;4116;4117;4118;4119;4120;4121;4122;4123;4124;4125;4126;4127;4128;4129;4130;4131;4132;4133;4134;4221;6161;6162;6163;6164;6165;6166;6167;6168;6169;6170;6171;7028;7029;7030;8908;8909;9390;9391;11002;11003;11004;11005;11991;11994;12330;12331;12332;12333;12334;12335;12336;12337;12338;12598;12599;12600;12601;12602;12603;12604;12605;12606;127…	797;798;799;2253;2254;2255;2668;2669;3741;3742;3743;3744;3745;3746;5899;5900;5901;5902;5903;5904;5905;5906;5907;5908;5909;5910;5911;5912;5913;5914;5915;5916;5917;5918;5919;5920;5921;5922;5923;5924;5925;5926;5927;5928;5929;5930;5931;5932;5933;6058;8957;8958;8959;8960;8961;8962;8963;8964;8965;8966;8967;8968;8969;8970;8971;8972;8973;8974;8975;10227;10228;10229;10230;10231;13109;13110;13907;13908;163…	798;2253;2669;3745;5920;5932;6058;8958;8966;8972;10227;10229;13109;13907;16338;17765;17770;18311;18731;18972;20184;20537		7;8;9;10		1;50;52;183	-1;-1
AT1G02560.1	AT1G02560.1	3	3	3	AT1G02560.1 | Symbols: NCLPP1, NCLPP5, CLPP5 | NUCLEAR CLPP 5, NUCLEAR-ENCODED CLPP 1, nuclear encoded CLP protease 5 | chr1:538000-539805 FORWARD LENGTH=298	1	3	3	3	12.8	12.8	12.8	32.356	298	298	0	4.9846	11568000	16	311970	3	ANLNGYLAYHTGQSLEK;INQDTDRDFFMSAK;YSLPNSR				15	547;3610;8387	True;True;True	561;3739;8723	910;6401;14886	1254;9338;22139	1254;9338;22139		11		270	-1
AT1G02690.1;AT1G02690.2	AT1G02690.1;AT1G02690.2	1;1	1;1	1;1	AT1G02690.1 | Symbols: IMPA-6 | importin alpha isoform 6 | chr1:584397-587036 FORWARD LENGTH=538;AT1G02690.2 | Symbols: IMPA-6 | importin alpha isoform 6 | chr1:584397-587036 FORWARD LENGTH=539	2	1	1	1	1.3	1.3	1.3	59.388	538	538;539	0.017755	0.96474	2195100	26	84427	2	SYKPSAK				16	6724	TRUE	7013	11947	17683;17684	17684					-1;-1
AT1G02780.1;AT4G02230.1	AT1G02780.1;AT4G02230.1	5;3	5;3	4;2	AT1G02780.1 | Symbols: emb2386 | embryo defective 2386 | chr1:608120-609391 REVERSE LENGTH=214;AT4G02230.1 | Symbols: no symbol available | no full name available | chr4:979391-980640 REVERSE LENGTH=208	2	5	5	4	29.4	29.4	25.7	24.606	214	214;208	0	35.002	36065000	6	5364000	13	EKTLSDQFEAK;EKTLSDQFEAKR;GPGGDVAPVAAPAPAATPAPTAAVPK;VLMESIHK;VWLDPNESSDISMANSR				17	1714;1715;2862;7693;8072	True;True;True;True;True	1770;1771;2958;8010;8011;8397;8398	2836;2837;5088;5089;13763;13764;13765;14388;14389;14390	3962;3963;7403;7404;7405;20463;20464;20465;21391;21392;21393;21394;21395	3962;3963;7404;20464;21393		12;13		34;139	-1;-1
AT1G02820.1	AT1G02820.1	1	1	1	AT1G02820.1 | Symbols: LEA2, LEA3, AtLEA3 | late embryogenesis abundant 3, late embryogenesis abundant 38 | chr1:623933-624304 REVERSE LENGTH=91	1	1	1	1	17.6	17.6	17.6	9.827	91	91	0.028451	0.74939	0	8	0	0	IQSVFGSEKLSNAVFR				18	3674	TRUE	3804	6512	9493	9493	0		18		-1
AT1G02840.5;AT1G02840.4;AT1G02840.3;AT1G02840.2;AT1G02840.1	AT1G02840.5;AT1G02840.4;AT1G02840.3;AT1G02840.2;AT1G02840.1	3;3;3;3;3	3;3;3;3;3	2;2;2;2;2	AT1G02840.5 | Symbols: SRP34, ATSRP34, SR1, At-SR34, SR34 | Serine/Arginine-Rich Protein Splicing Factor 34 | chr1:626918-628798 FORWARD LENGTH=272;AT1G02840.4 | Symbols: SRP34, ATSRP34, SR1, At-SR34, SR34 | Serine/Arginine-Rich Protein Splicing Factor 34	5	3	3	2	12.5	12.5	9.6	30.508	272	272;272;272;285;303	0	3.2066	7505300	13	507750	2	DGYDFDGHR;KLDDTEFR;VPPRPPGYAFVEFDDAR				19	1069;3992;7806	True;True;True	1098;4132;8125	1758;1759;7057;13935	2459;2460;10263;20700	2459;10263;20700					-1;-1;-1;-1;-1
AT1G02920.1	AT1G02920.1	4	1	1	AT1G02920.1 | Symbols: ATGSTF8, GSTF7, ATGSTF7, ATGST11, GST11 | GLUTATHIONE S-TRANSFERASE 11, glutathione S-transferase 7, ARABIDOPSIS GLUTATHIONE S-TRANSFERASE 11 | chr1:658886-659705 REVERSE LENGTH=209	1	4	1	1	19.1	7.2	7.2	23.598	209	209	0	3.2983	2520500	13	193880	3	LVWEQVLKPLYGMTTDK;VLDVYEHR;VPAFEDGDFK;VPAFEDGDFKLFESR				20	4944;7662;7777;7778	False;False;False;True	5111;7978;8095;8096	8739;13705;13887;13888;13889	12848;20379;20631;20632;20633;20634;20635	12848;20379;20631;20634		14		127	-1
AT1G02930.2;AT1G02930.1	AT1G02930.2;AT1G02930.1	6;6	6;6	3;3	AT1G02930.2 | Symbols: ATGSTF3, ATGSTF6, GST1, ERD11, GSTF6, ATGST1 | EARLY RESPONSIVE TO DEHYDRATION 11, ARABIDOPSIS GLUTATHIONE S-TRANSFERASE 1, ARABIDOPSIS THALIANA GLUATIONE S-TRANSFERASE F3, glutathione S-transferase 6, GLUTATHIONE S-TRANSFERASE 1, GL	2	6	6	3	27.4	27.4	10.6	23.486	208	208;208	0	8.8064	10875000	13	639970	7	AITQYIAHEFSDK;AITQYIAHEFSDKGNNLLSTGK;GNNLLSTGK;LVWEQVLKPLYGMTTDK;VLDVYEHR;VPAFEDGDFK				21	369;370;2839;4944;7662;7777	True;True;True;True;True;True	376;377;2935;5111;7978;8095	615;616;5057;8739;13705;13887	860;861;7367;12848;20379;20631;20632	860;861;7367;12848;20379;20631		14		126	-1;-1
AT1G03060.3;AT1G03060.4;AT1G03060.2;AT1G03060.1	AT1G03060.3;AT1G03060.4;AT1G03060.2;AT1G03060.1	1;1;1;1	1;1;1;1	1;1;1;1	AT1G03060.3 | Symbols: BCHA1, SPI | SPIRRIG, Beach-Domain Homolog A1 | chr1:712971-726891 REVERSE LENGTH=3571;AT1G03060.4 | Symbols: BCHA1, SPI | SPIRRIG, Beach-Domain Homolog A1 | chr1:712971-726891 REVERSE LENGTH=3572;AT1G03060.2 | Symbols: BCHA1, SPI |	4	1	1	1	0.5	0.5	0.5	397.66	3571	3571;3572;3600;3601	0.01952	0.88619	3511600	170	20656	1	IVVTGAEDGLVCVWRVSK				22	3844	TRUE	3980	6803	9882	9882					-1;-1;-1;-1
AT1G03130.1;AT4G02770.1	AT1G03130.1;AT4G02770.1	5;5	5;5	5;5	AT1G03130.1 | Symbols: PSAD-2 | photosystem I subunit D-2 | chr1:753528-754142 REVERSE LENGTH=204;AT4G02770.1 | Symbols: PSAD1, PSAD-1 | photosystem I subunit D-1 | chr4:1229247-1229873 REVERSE LENGTH=208	2	5	5	5	32.4	32.4	32.4	22.306	204	204;208	0	14.883	17547000	13	880850	8	EAPVGFTPPQLDPNTPSPIFAGSTGGLLR;EGPNLLK;ITYQFYR;KEQCLALGTR;VFPNGEVQYLHPK				23	1461;1598;3791;3923;7507	True;True;True;True;True	1507;1648;3925;4062;7819	2409;2611;6722;6933;13442	3370;3371;3629;9780;9781;10112;20015;20016	3370;3629;9780;10112;20015					-1;-1
AT1G03220.1	AT1G03220.1	4	1	1	AT1G03220.1 | Symbols: SAP2 | secreted aspartic protease 2 | chr1:787143-788444 FORWARD LENGTH=433	1	4	1	1	12.2	3.2	3.2	45.717	433	433	0	5.1064	0	22	0	1	DQSTLQYTTVINQR;FGFSSTLLGR;TPLVPASVVFDLGGR;VASVKPFGACFSTK				24	1258;2148;7091;7364	True;False;False;False	1298;2210;7392;7674	2065;3656;3657;12664;13126;13127	2909;5165;5166;18836;19466;19467	2909;5166;18836;19467					-1
AT1G03230.1	AT1G03230.1	9	9	6	AT1G03230.1 | Symbols: SAP1 | secreted aspartic protease 1 | chr1:790110-791414 FORWARD LENGTH=434	1	9	9	6	29.3	29.3	20.3	46.148	434	434	0	44.499	19725000	22	740410	11	DPSTLQYTTVINQR;FGFSSTLLGR;IPNLIFSCGSTSLLK;ISSVNPYTVLESSIYK;LGYAVPEIQLVLHSK;SPEYFIGVTAIK;TPLLINPGTTVFEFSK;TPLVPASVVFDLGGR;VASVKPFGACFSTK				25	1235;2148;3637;3737;4407;6468;7085;7091;7364	True;True;True;True;True;True;True;True;True	1275;2210;3767;3871;4555;6750;7386;7392;7674	2027;3656;3657;6449;6651;7826;11524;12655;12664;13126;13127	2860;5165;5166;9405;9679;11502;17083;18823;18836;19466;19467	2860;5166;9405;9679;11502;17083;18823;18836;19467					-1
AT1G03475.1;AT4G03205.1;AT4G03205.2	AT1G03475.1	10;3;3	10;3;3	10;3;3	AT1G03475.1 | Symbols: HEMF1, ATCPO-I, LIN2 | LESION INITIATION 2 | chr1:869302-871175 REVERSE LENGTH=386	3	10	10	10	37.6	37.6	37.6	43.796	386	386;233;240	0	24.863	28200000	24	609080	13	AAQDSVCDAIEAIEGGPK;DSDDVTPSSSSSSVR;EVPETERPFTFLR;FKEDVWSRPGGGGGISR;GSASDQKPGPVPFFAAGVSSVLHPK;IESILVSLPLSAR;NPFAPTLHFNYR;WCDDYFYIK;WEYDHKPEEGTEEWK;YFETDAPK				26	55;1271;1979;2210;2927;3351;5381;8105;8114;8227	True;True;True;True;True;True;True;True;True;True	57;1311;2039;2277;3023;3467;5627;8431;8441;8556	81;2083;3233;3773;5204;5974;9671;14432;14443;14642	112;2930;4512;5339;7566;8705;14308;14309;21444;21464;21465;21768;21769	112;2930;4512;5339;7566;8705;14309;21444;21464;21769					-1;-1;-1
AT1G03630.2;AT1G03630.1	AT1G03630.2;AT1G03630.1	10;10	8;8	8;8	AT1G03630.2 | Symbols: POR C, PORC | protochlorophyllide oxidoreductase C | chr1:907699-909245 FORWARD LENGTH=399;AT1G03630.1 | Symbols: POR C, PORC | protochlorophyllide oxidoreductase C | chr1:907699-909245 FORWARD LENGTH=401	2	10	8	8	32.3	28.6	28.6	43.625	399	399;401	0	31.215	48362000	24	1181100	13	EHIPLFR;GLASGLNGQNSSMIDGGEFDGAK;GTAVITGASSGLGLATAK;GYVSEEEAGKR;KGTAVITGASSGLGLATAK;LAQVVSDPSLGK;LLFPPFQK;LLLDDLKK;MIIVGSITGNTNTLAGNVPPK;SGVYWSWNNNSSSFENQLSK				27	1622;2732;2980;3113;3956;4182;4528;4549;5056;6239	False;True;True;True;True;True;True;False;True;True	1674;2818;3078;3216;4096;4325;4680;4701;5251;6515	2663;4841;5303;5520;6999;7000;7329;8055;8089;8090;8981;11107	3726;3727;3728;7034;7035;7036;7710;7994;10192;10193;10607;10608;11824;11825;11873;11874;13256;16487	3726;7035;7710;7994;10193;10608;11824;11873;13256;16487		15		262	-1;-1
AT1G03860.2;AT1G03860.3;AT1G03860.1;AT2G20530.2;AT2G20530.1	AT1G03860.2;AT1G03860.3;AT1G03860.1;AT2G20530.2;AT2G20530.1	2;2;2;1;1	2;2;2;1;1	1;1;1;0;0	AT1G03860.2 | Symbols: PHB2, ATPHB2 | prohibitin 2 | chr1:979611-980870 REVERSE LENGTH=221;AT1G03860.3 | Symbols: PHB2, ATPHB2 | prohibitin 2 | chr1:979611-981157 REVERSE LENGTH=286;AT1G03860.1 | Symbols: PHB2, ATPHB2 | prohibitin 2 | chr1:979611-981157 RE	5	2	2	1	12.2	12.2	5.4	24.896	221	221;286;286;286;286	0	11.931	2025700	12	168810	2	AVVAQYNASQLITQR;EIAQTIAQSANK				28	853;1645	True;True	875;1698	1376;2695	1864;3765	1864;3765					-1;-1;-1;-1;-1
AT1G03880.1	AT1G03880.1	4	4	4	AT1G03880.1 | Symbols: CRB, CRU2 | CRUCIFERIN B, cruciferin 2 | chr1:985786-987916 FORWARD LENGTH=455	1	4	4	4	13.6	13.6	13.6	50.558	455	455	0	39.263	11332000	19	459290	7	AHIQMVNDNGER;INVETAQQLQNQQDNR;NLRPFLIAGNNPQGQEWLQGR;TNENAQVNTLAGR				29	296;3613;5333;7042	True;True;True;True	302;3742;5571;7341	507;6404;6405;9567;12572;12573	723;9342;9343;14146;14147;18688;18689	723;9342;14146;18689		16		352	-1
AT1G03900.1	AT1G03900.1	2	2	2	AT1G03900.1 | Symbols: ABCI18, ATNAP4, NAP4 | ATP-binding cassette I18, non-intrinsic ABC protein 4 | chr1:991252-992852 FORWARD LENGTH=272	1	2	2	2	9.6	9.6	9.6	29.795	272	272	0	3.3909	1953500	15	130240	2	ENSVEPSLDSSR;SPLPPPPNDPVASR				30	1824;6479	True;True	1882;6761	2995;11536	4188;17099	4188;17099					-1
AT1G04130.2;AT1G04130.1	AT1G04130.2;AT1G04130.1	1;1	1;1	1;1	AT1G04130.2 | Symbols: TPR2, AtTPR2 | tetratricopeptide repeat 2 | chr1:1073835-1075374 FORWARD LENGTH=263;AT1G04130.1 | Symbols: TPR2, AtTPR2 | tetratricopeptide repeat 2 | chr1:1073465-1075374 FORWARD LENGTH=360	2	1	1	1	4.9	4.9	4.9	29.813	263	263;360	0.043611	0.67208	904200	11	82200	1	GIENDPSNEDMKK				31	2664	TRUE	2748	4726	6855	6855					-1;-1
AT1G04160.2;AT1G04160.1;AT5G43900.1;AT5G43900.2;AT5G43900.3	AT1G04160.2;AT1G04160.1;AT5G43900.1;AT5G43900.2;AT5G43900.3	2;2;2;2;2	1;1;1;1;1	1;1;1;1;1	AT1G04160.2 | Symbols: XIB, XI-B, ATXIB, XI-8 | myosin XI B, ARABIDOPSIS THALIANA MYOSIN XI B, MYOSIN XI-8, MYOSIN XI B | chr1:1086495-1095595 FORWARD LENGTH=1396;AT1G04160.1 | Symbols: XIB, XI-B, ATXIB, XI-8 | myosin XI B, ARABIDOPSIS THALIANA MYOSIN XI B	5	2	1	1	2.2	1.4	1.4	157.42	1396	1396;1500;1505;1562;1565	0.013797	1.1762	694320	80	8678.9	1	GASLGELSPHPFAVADAAYR;LQQHFNQHVFK				32	2444;4709	True;False	2521;4872	4235;8344	6080;12268	6080;12268					-1;-1;-1;-1;-1
AT1G04170.2;AT1G04170.1;AT4G18330.1;AT2G18720.2;AT2G18720.1;AT4G18330.2	AT1G04170.2;AT1G04170.1	6;6;1;1;1;1	6;6;1;1;1;1	6;6;1;1;1;1	AT1G04170.2 | Symbols: EIF2 GAMMA | eukaryotic translation initiation factor 2 gamma subunit | chr1:1097423-1099702 FORWARD LENGTH=465;AT1G04170.1 | Symbols: EIF2 GAMMA | eukaryotic translation initiation factor 2 gamma subunit | chr1:1097423-1099702 FORWA	6	6	6	6	19.4	19.4	19.4	50.853	465	465;465;284;470;470;471	0	17.559	19263000	19	895380	9	IDLIQENVAINQHEAIQK;KLDVTVLHPLSPEVISR;QATINIGTIGHVAHGK;SFDVNKPGYEVDEIK;SFDVNKPGYEVDEIKGGVAGGSILR;VNQLIEIRPGIVTK				33	3305;3995;5594;6130;6131;7769	True;True;True;True;True;True	3419;4135;5848;6403;6404;8087	5896;7060;10033;10940;10941;13876	8589;10266;14877;16241;16242;16243;16244;16245;16246;20618	8589;10266;14877;16241;16244;20618					-1;-1;-1;-1;-1;-1
AT1G04270.2;AT5G09510.1;AT1G04270.1;AT5G09500.1	AT1G04270.2;AT5G09510.1;AT1G04270.1;AT5G09500.1	2;2;2;1	2;2;2;1	2;2;2;1	AT1G04270.2 | Symbols: RPS15 | cytosolic ribosomal protein S15 | chr1:1141852-1142960 REVERSE LENGTH=151;AT5G09510.1 | Symbols: no symbol available | no full name available | chr5:2955698-2956554 REVERSE LENGTH=152;AT1G04270.1 | Symbols: RPS15 | cytosolic	4	2	2	2	20.5	20.5	20.5	17.058	151	151;152;152;150	0	4.5188	9348800	7	1335500	2	ADVEPEVAAAGVPK;GVDLDALLDMSTDDLVK				34	127;3013	True;True	129;3112	189;5364	254;7787	254;7787		17		35	-1;-1;-1;-1
AT1G04410.1;AT5G43330.1;AT5G56720.1	AT1G04410.1;AT5G43330.1	9;5;1	9;5;1	9;5;1	AT1G04410.1 | Symbols: c-NAD-MDH1 | cytosolic-NAD-dependent malate dehydrogenase 1 | chr1:1189418-1191267 REVERSE LENGTH=332;AT5G43330.1 | Symbols: c-NAD-MDH2 | cytosolic-NAD-dependent malate dehydrogenase 2 | chr5:17390552-17392449 FORWARD LENGTH=332	3	9	9	9	38.3	38.3	38.3	35.571	332	332;332;372	0	44.575	97626000	18	4337200	23	ALGQISER;EFAPSIPEK;LSSALSAASSACDHIR;LSVPVSDVK;MELIDAAFPLLK;NGDWSIVQGLPIDEVSR;NVIIWGNHSSSQYPDVNHAK;VLVTGAAGQIGYALVPMIAR;VLVVANPANTNALILK				35	456;1534;4792;4810;5019;5217;5483;7742;7743	True;True;True;True;True;True;True;True;True	464;1582;4957;4975;5200;5201;5450;5732;8060;8061	767;768;2521;8490;8537;8538;8891;8892;8893;9367;9368;9816;9817;13834;13835;13836;13837	1065;1066;3513;3514;3515;12489;12565;12566;12567;13086;13087;13088;13878;13879;14524;14525;14526;20559;20560;20561;20562;20563;20564	1065;3513;12489;12566;13086;13878;14524;20559;20561		18;19		24;56	-1;-1;-1
AT3G04400.2;AT2G33370.2;AT3G04400.1;AT2G33370.1;AT1G04480.1	AT3G04400.2;AT2G33370.2;AT3G04400.1;AT2G33370.1;AT1G04480.1	3;3;3;3;3	3;3;3;3;3	3;3;3;3;3	AT3G04400.2 | Symbols: emb2171, RPL23 | embryo defective 2171 | chr3:1167611-1168308 FORWARD LENGTH=125;AT2G33370.2 | Symbols: no symbol available | no full name available | chr2:14143718-14144270 REVERSE LENGTH=125;AT3G04400.1 | Symbols: emb2171, RPL23 |	5	3	3	3	20	20	20	13.406	125	125;125;140;140;140	0	2.3507	5213700	8	402300	3	IASAANAIV;NLYIISVK;VLPAVIVR				36	3266;5343;7703	True;True;True	3379;5581;8021	5843;9578;13778	8524;14164;14165;20482	8524;14164;20482					-1;-1;-1;-1;-1
AT1G04530.1	AT1G04530.1	3	3	3	AT1G04530.1 | Symbols: TPR4 | tetratricopeptide repeat 4 | chr1:1234456-1235895 REVERSE LENGTH=310	1	3	3	3	13.9	13.9	13.9	34.553	310	310	0	8.7117	5677500	21	270360	4	AVEASPNDSIILGEYAR;GVFEEVIKK;TVTIGDAIDGGEFSFAK				37	790;3020;7261	True;True;True	810;3119;7570	1270;1271;1272;5373;12962	1736;1737;1738;7797;19246	1738;7797;19246					-1
AT1G04690.1	AT1G04690.1	4	4	4	AT1G04690.1 | Symbols: KV-BETA1, KAB1 | potassium channel beta subunit 1 | chr1:1313662-1315420 FORWARD LENGTH=328	1	4	4	4	14	14	14	36.538	328	328	0	5.7957	6782200	19	272480	4	AVDVIPLLTPIVLDK;DHGVNFFDNAEVYANGR;FALENYK;SILQCCR				38	786;1075;2040;6276	True;True;True;True	806;1104;2101;6554	1265;1771;3335;11163	1731;2474;4653;16559	1731;2474;4653;16559					-1
AT1G04710.1	AT1G04710.1	4	2	2	AT1G04710.1 | Symbols: KAT1, PKT4 | 3-KETO-ACYL-COA THIOLASE 1, peroxisomal 3-ketoacyl-CoA thiolase 4 | chr1:1321941-1324556 FORWARD LENGTH=443	1	4	2	2	12.4	6.5	6.5	46.611	443	443	0.00068027	1.9943	3300000	23	117880	2	FKDEITPVK;GLPILGVFR;INVNGGAIAIGHPLGATGAR;QCSSGLQAVADVAAAIK				39	2208;2774;3615;5602	True;False;True;False	2275;2863;3744;5856	3771;4938;6407;10042;10043	5336;7219;9345;14895;14896	5336;7219;9345;14896					-1
AT1G04750.1;AT2G33120.1;AT2G33120.2;AT1G04750.4;AT1G04750.3;AT1G04750.2;AT2G33120.3;AT1G04760.2;AT1G04760.1;AT2G32670.1	AT1G04750.1;AT2G33120.1;AT2G33120.2;AT1G04750.4;AT1G04750.3;AT1G04750.2	4;4;4;2;2;2;1;1;1;1	4;4;4;2;2;2;1;1;1;1	4;4;4;2;2;2;1;1;1;1	AT1G04750.1 | Symbols: VAMP721, ATVAMP721, VAMP7B, AT VAMP7B | VESICLE-ASSOCIATED MEMBRANE PROTEIN 7B, vesicle-associated membrane protein 721 | chr1:1331857-1333426 REVERSE LENGTH=219;AT2G33120.1 | Symbols: SAR1, VAMP722, ATVAMP722 | ARABIDOPSIS THALIANA	10	4	4	4	21.9	21.9	21.9	24.765	219	219;221;229;141;141;141;139;220;220;285	0	11.735	5846200	15	322370	6	AATAQANSLNK;AQQSLIYSFVAR;GNFTSIAAQCLQK;IELLVDKTENLR				40	68;634;2829;3343	True;True;True;True	70;649;2924;3459	104;1053;5044;5962	147;1455;1456;7351;8692;8693	147;1456;7351;8692					-1;-1;-1;-1;-1;-1;-1;-1;-1;-1
AT1G50010.1;AT1G04820.1	AT1G50010.1;AT1G04820.1	18;18	18;18	1;1	AT1G50010.1 | Symbols: TUA2 | tubulin alpha-2 chain | chr1:18517737-18519729 FORWARD LENGTH=450;AT1G04820.1 | Symbols: TUA4, TOR2 | TORTIFOLIA 2, tubulin alpha-4 chain | chr1:1356421-1358266 REVERSE LENGTH=450	2	18	18	1	56	56	3.1	49.54	450	450;450	0	142.27	517870000	21	16494000	106	AFHEQLSVAEITNSAFEPASMMAK;AFVHWYVGEGMEEGEFSEAR;AVCMISNSTSVAEVFSR;AVFVDLEPTVIDEVR;CGINYQPPTVVPGGDLAK;DVNAAVGTIK;EIVDLCLDR;FDGALNVDVTEFQTNLVPYPR;FDLMYAK;IDHKFDLMYAK;IHFMLSSYAPVISAEK;LVSQVISSLTASLR;QLFHPEQLISGK;QLFHPEQLISGKEDAANNFAR;SLSIERPTYTNLNR;TIQFVDWCPTGFK;TVGGGDDAFNTFFSETGAGK;YMACCLMYR				41	206;222;779;804;902;1371;1693;2070;2079;3294;3453;4927;5730;5731;6400;6933;7229;8320	True;True;True;True;True;True;True;True;True;True;True;True;True;True;True;True;True;True	208;209;226;799;826;925;1413;1748;2131;2140;3407;3408;3570;3571;5094;5989;5990;6679;7229;7536;8650;8651	359;360;383;1251;1252;1253;1304;1305;1306;1307;1308;1309;1460;1461;1462;1463;1464;2253;2254;2255;2256;2257;2807;2808;2809;2810;2811;3386;3396;3397;3398;5881;5882;5883;5884;6123;6124;6125;8710;8711;10258;10259;10260;10261;10262;10263;10264;10265;10266;10267;10268;10269;11401;11402;11403;11404;11405;11406;11407;12357;12358;12359;12360;12361;12904;12905;12906;12907;12908;14784;14785	513;514;546;1714;1715;1716;1777;1778;1779;1780;1781;1782;1783;1981;1982;1983;1984;1985;1986;1987;1988;1989;3156;3157;3158;3159;3160;3161;3162;3163;3925;3926;3927;3928;3929;3930;3931;3932;4725;4736;4737;4738;4739;8568;8569;8570;8571;8572;8900;8901;8902;8903;8904;8905;8906;12804;12805;15204;15205;15206;15207;15208;15209;15210;15211;15212;15213;15214;15215;15216;15217;15218;15219;15220;16916;16917;1…	513;546;1716;1781;1987;3163;3930;4725;4737;8570;8901;12804;15209;15219;16920;18360;19174;21989		20;21;22;23;24;25;26;27		268;301;302;313;318;377;398;413	-1;-1
AT1G05010.1	AT1G05010.1	4	4	4	AT1G05010.1 | Symbols: EFE, ACO4, EAT1 | ethylene forming enzyme, ethylene-forming enzyme | chr1:1431419-1432695 REVERSE LENGTH=323	1	4	4	4	18	18	18	36.676	323	323	0	12.193	12930000	14	775380	8	HLPVSNISDVPDLDDDYR;MESFPIINLEK;SEVNDVDWESTFYLK;VSNYPPCPNPDLVK				42	3171;5023;6117;7907	True;True;True;True	3276;5207;5208;6389;8227	5621;8903;8904;8905;10916;10917;14118	8113;13104;13105;13106;16214;16215;20986;20987	8113;13104;16214;20986		28		1	-1
AT1G05190.1	AT1G05190.1	11	11	11	AT1G05190.1 | Symbols: RPL6, EMB2394 | embryo defective 2394 | chr1:1502515-1503738 REVERSE LENGTH=223	1	11	11	11	43.9	43.9	43.9	24.705	223	223	0	23.846	38838000	14	1846500	17	ELVLNLGFSHPVK;EVELTKEESGFLR;ITVSGYDK;ITVSGYDKSEIGQFAATVR;KLILVGVGYR;KWRPPEPYK;LILVGVGYR;MQIPDSLK;QPIAVPSNVTIALEGQDLK;SEIGQFAATVR;YSDEIVR				43	1788;1959;3786;3787;4007;4092;4448;5102;5774;6095;8376	True;True;True;True;True;True;True;True;True;True;True	1845;2019;3920;3921;4147;4234;4598;5312;6034;6367;8712	2952;2953;3209;6717;6718;7076;7192;7913;9092;10325;10886;14873	4127;4128;4129;4480;4481;9775;9776;10284;10418;11616;11617;13428;15288;15289;15290;16180;16181;22123	4129;4480;9775;9776;10284;10418;11616;13428;15288;16181;22123					-1
AT1G05460.2;AT1G05460.1	AT1G05460.2;AT1G05460.1	2;2	2;2	2;2	AT1G05460.2 | Symbols: SDE3 | SILENCING DEFECTIVE | chr1:1601357-1604658 REVERSE LENGTH=922;AT1G05460.1 | Symbols: SDE3 | SILENCING DEFECTIVE | chr1:1601357-1604658 REVERSE LENGTH=1002	2	2	2	2	3.1	3.1	3.1	104.72	922	922;1002	0.0019724	1.7325	0	49	0	2	EKPQSVTVGETSFDSFTVK;KDFAVDDYVK				44	1709;3905	True;True	1764;4043	2830;6903	3955;10074	3955;10074					-1;-1
AT1G05520.1	AT1G05520.1	3	3	2	AT1G05520.1 | Symbols: AtSEC23B | | chr1:1631126-1635703 REVERSE LENGTH=783	1	3	3	2	5.4	5.4	4	86.356	783	783	0	12.276	2640500	25	105620	3	DNSANFGYSGVNR;METEEGFDATR;SQFVQVFNNSPDETAYNR				45	1216;5025;6505	True;True;True	1254;5210;6788	2002;8907;11572	2831;13108;17147	2831;13108;17147		29		555	-1
AT1G05560.1;AT1G05560.2	AT1G05560.1;AT1G05560.2	1;1	1;1	1;1	AT1G05560.1 | Symbols: UGT1, UGT75B1 | UDP-GLUCOSE TRANSFERASE 1, UDP-glucosyltransferase 75B1 | chr1:1645674-1647083 REVERSE LENGTH=469;AT1G05560.2 | Symbols: UGT1, UGT75B1 | UDP-GLUCOSE TRANSFERASE 1, UDP-glucosyltransferase 75B1 | chr1:1645674-1647233 R	2	1	1	1	2.8	2.8	2.8	52.813	469	469;519	0.00067385	1.9064	1413700	20	70684	1	DLPSFLTPSNTNK				46	1169	TRUE	1201	1921	2686	2686					-1;-1
AT1G05680.1;AT1G05675.1	AT1G05680.1;AT1G05675.1	1;1	1;1	1;1	AT1G05680.1 | Symbols: UGT74E2 | Uridine diphosphate glycosyltransferase 74E2 | chr1:1703196-1704639 REVERSE LENGTH=453;AT1G05675.1 | Symbols: no symbol available | no full name available | chr1:1701213-1702715 REVERSE LENGTH=453	2	1	1	1	3.3	3.3	3.3	51.05	453	453;453	0	2.6346	2685300	19	141330	1	VLAQEAVSEGGSSDK				47	7645	TRUE	7961	13669	20320	20320					-1;-1
AT1G05805.1	AT1G05805.1	1	1	1	AT1G05805.1 | Symbols: AKS2 | ABA-responsive kinase substrate 2 | chr1:1744843-1747427 FORWARD LENGTH=362	1	1	1	1	4.7	4.7	4.7	38.951	362	362	0	2.5609	0	16	0	1	SNDIGGGNSSGSYSLAR				48	6435	TRUE	6717	11471	17013	17013					-1
AT1G06000.1	AT1G06000.1	1	1	1	AT1G06000.1 | Symbols: UGT89C1 | | chr1:1820495-1821802 REVERSE LENGTH=435	1	1	1	1	3.4	3.4	3.4	48.122	435	435	0.017735	0.95804	0	19	0	1	LTAEQTAALAAALEK				49	4817	TRUE	4982	8546	12576	12576					-1
AT1G06220.3;AT1G06220.2;AT1G06220.1;AT5G25230.2;AT5G25230.1	AT1G06220.3;AT1G06220.2;AT1G06220.1	5;5;5;2;2	5;5;5;2;2	5;5;5;2;2	AT1G06220.3 | Symbols: MEE5, CLO, GFA1 | MATERNAL EFFECT EMBRYO ARREST 5, CLOTHO, GAMETOPHYTE FACTOR 1 | chr1:1900524-1904583 FORWARD LENGTH=987;AT1G06220.2 | Symbols: MEE5, CLO, GFA1 | MATERNAL EFFECT EMBRYO ARREST 5, CLOTHO, GAMETOPHYTE FACTOR 1 | chr1:1	5	5	5	5	6.3	6.3	6.3	110.44	987	987;987;987;973;973	0	9.793	6842400	50	63767	5	ALQFNTLPVVK;DLRELYSEVEVK;QGPNILLDDTLPTEVDR;SDTSVFDVFGR;YTDTRVDEQER				50	492;1176;5670;6075;8401	True;True;True;True;True	501;1209;5926;6346;8737	822;1933;10143;10856;14906	1141;2707;15049;16142;22168	1141;2707;15049;16142;22168					-1;-1;-1;-1;-1
AT1G06290.1;AT1G06310.1;AT3G06690.1	AT1G06290.1;AT1G06310.1	6;3;2	6;3;2	6;3;2	AT1G06290.1 | Symbols: ATACX3, ACX3 | acyl-CoA oxidase 3 | chr1:1922423-1926002 FORWARD LENGTH=675;AT1G06310.1 | Symbols: ACX6 | acyl-CoA oxidase 6 | chr1:1926802-1930227 FORWARD LENGTH=675	3	6	6	6	9.9	9.9	9.9	75.675	675	675;675;187	0	8.606	3553500	40	88837	4	AILQTILDAEAK;DVLGLVR;GWLTETGPEAELR;IFVSPDYNQTMEQQR;IWFDNLR;PVLPTQLTSSTLR				51	347;1367;3079;3393;3851;5570	True;True;True;True;True;True	354;1409;3180;3509;3987;5823	586;2246;5457;6041;6811;10000	826;3147;7905;8790;9890;14832	826;3147;7905;8790;9890;14832		30		97	-1;-1;-1
AT5G26751.1;AT1G06390.2;AT1G06390.1;AT3G05840.2;AT3G05840.1;AT2G30980.1	AT5G26751.1;AT1G06390.2;AT1G06390.1;AT3G05840.2;AT3G05840.1;AT2G30980.1	1;1;1;1;1;1	1;1;1;1;1;1	1;1;1;1;1;1	AT5G26751.1 | Symbols: ATSK11, ASKalpha, SK 11 | Arabidopsis GSK alpha, ARABIDOPSIS THALIANA SHAGGY-RELATED KINASE 11, shaggy-related kinase 11 | chr5:9399582-9401839 REVERSE LENGTH=405;AT1G06390.2 | Symbols: ATGSK1, ATSK22, BIL2, ATSK2-3, SK22, GSK1 | A.	6	1	1	1	2	2	2	46.035	405	405;407;407;409;409;412	0.0050761	1.4643	1300100	26	50005	1	LYTYQIFR				52	4984	TRUE	5152	8798	12928	12928					-1;-1;-1;-1;-1;-1
AT1G06400.1	AT1G06400.1	1	1	1	AT1G06400.1 | Symbols: ARA2, ATRABA1A, ATRAB11E, ARA-2 | ARABIDOPSIS THALIANA RAB GTPASE HOMOLOG A1A | chr1:1951089-1952686 REVERSE LENGTH=216	1	1	1	1	9.7	9.7	9.7	23.927	216	216	0.0050633	1.4555	1578700	13	121440	1	SVDGGGESADLPGKGETINVK				53	6659	TRUE	6946	11866	17583	17583					-1
AT1G06410.3;AT1G06410.2;AT1G06410.1;AT1G68020.1;AT1G68020.3;AT1G68020.2	AT1G06410.3;AT1G06410.2;AT1G06410.1	12;12;12;1;1;1	12;12;12;1;1;1	12;12;12;1;1;1	AT1G06410.3 | Symbols: ATTPSA, TPS7, ATTPS7 | TREHALOSE -6-PHOSPHATASE SYNTHASE S7, trehalose-phosphatase/synthase 7 | chr1:1955413-1958153 FORWARD LENGTH=851;AT1G06410.2 | Symbols: ATTPSA, TPS7, ATTPS7 | TREHALOSE -6-PHOSPHATASE SYNTHASE S7, trehalose-pho	6	12	12	12	17.6	17.6	17.6	96.687	851	851;851;851;700;860;860	0	23.45	1.9377e+09	46	41929000	26	AILLDYDGTLMPQNSINK;ALLNSDLIGFHTFDYAR;AVLVQIVNPAR;IFSSMAGK;IGIAAEHGYFLK;MLGLEYQSK;NSIFIVSGR;QGLLGSESDFSGPK;QYTESTDGSSIEIK;SGHYIVEVKPQGVSK;SLWEAYVATNK;YVSTHDVAYWSR				54	343;474;830;3384;3419;5076;5435;5663;5876;6209;6416;8432	True;True;True;True;True;True;True;True;True;True;True;True	350;482;852;3500;3536;5277;5684;5919;6141;6485;6696;8768	580;793;1340;1341;6027;6028;6029;6030;6031;6075;9036;9752;9753;10131;10132;10485;11061;11062;11444;11445;14956	819;1100;1820;1821;8775;8776;8777;8778;8779;8780;8827;13346;14427;14428;14429;14430;15030;15031;15032;15033;15034;15522;16414;16415;16982;16983;22227	819;1100;1821;8777;8827;13346;14428;15030;15522;16415;16983;22227		31;32		274;597	-1;-1;-1;-1;-1;-1
AT1G06430.3;AT1G06430.2;AT1G06430.1;AT3G02450.1;AT2G26140.1	AT1G06430.3;AT1G06430.2;AT1G06430.1	7;7;7;1;1	1;1;1;1;1	1;1;1;1;1	AT1G06430.3 | Symbols: FTSH8 | FTSH protease 8 | chr1:1960214-1962525 REVERSE LENGTH=685;AT1G06430.2 | Symbols: FTSH8 | FTSH protease 8 | chr1:1960214-1962525 REVERSE LENGTH=685;AT1G06430.1 | Symbols: FTSH8 | FTSH protease 8 | chr1:1960214-1962525 REVERSE	5	7	1	1	13.4	1.8	1.8	73.198	685	685;685;685;622;717	0.0068365	1.3376	2022300	30	67409	1	ADILDSALLRPGR;AILSEFTEIPPENR;GLTWFIPSDDPTLISK;GVLLVGPPGTGK;IVAGMEGTVMTDGK;QVSVDVPDVK;VQLPGLSQELLQK				55	105;349;2792;3033;3795;5856;7849	False;False;False;True;False;False;False	107;356;2881;3132;3929;6118;8168	152;588;589;4969;5391;6726;10456;14024	205;828;829;830;7258;7816;9787;15475;20861	205;829;7258;7816;9787;15475;20861		33;34		464;469	-1;-1;-1;-1;-1
AT1G06460.1	AT1G06460.1	15	15	15	AT1G06460.1 | Symbols: ACD31.2, ACD32.1 | ALPHA-CRYSTALLIN DOMAIN 31.2, alpha-crystallin domain 32.1 | chr1:1967308-1969414 REVERSE LENGTH=285	1	15	15	15	61.1	61.1	61.1	31.222	285	285	0	102.11	231230000	15	12720000	64	ASILGYHKQEILQGPFK;DNVSAEFMDGILR;EDIFFPSLSPNLQK;LANLGTVWSPR;PAKEDIFFPSLSPNLQK;PASPDDVLENLGMNLK;QASSAQGFFMR;QASSEQGFFMR;QEILQGPFK;SNVAESTHSYVVAIELPGASINDIR;TIPHDAAASTK;TTGFDSSSPAYAAPHFSK;TTGFDSSSPAYAAPHFSKPAK;VEVDNTNLTVTGR;VSWPLPSNVNK				56	672;1220;1503;4174;5534;5536;5592;5593;5622;6455;6930;7178;7179;7474;7916	True;True;True;True;True;True;True;True;True;True;True;True;True;True;True	689;1258;1259;1551;4317;5785;5787;5788;5845;5846;5847;5878;6737;7226;7483;7484;7786;8237	1110;2006;2007;2008;2482;2483;2484;2485;7320;7321;9944;9945;9946;9947;9949;9950;9951;9952;9953;10028;10029;10030;10031;10032;10070;10071;10072;11501;11502;12354;12828;12829;12830;12831;12832;13395;14128;14129	1526;2837;2838;2839;2840;3468;3469;3470;3471;3472;10595;10596;10597;10598;14732;14733;14734;14735;14736;14738;14739;14740;14741;14742;14743;14744;14745;14863;14864;14865;14866;14867;14868;14869;14870;14871;14872;14873;14874;14875;14876;14938;14939;14940;14941;14942;14943;14944;14945;17049;17050;17051;17052;18352;19061;19062;19063;19064;19065;19066;19067;19954;19955;19956;20999;21000;21001	1526;2838;3471;10598;14733;14744;14869;14875;14943;17051;18352;19062;19066;19955;21001		35;36;37;38		66;80;108;274	-1
AT1G06530.1	AT1G06530.1	1	1	1	AT1G06530.1 | Symbols: PMD2 | peroxisomal and mitochondrial division factor 2 | chr1:2001625-2002596 FORWARD LENGTH=323	1	1	1	1	4	4	4	36.119	323	323	0	2.8768	0	16	0	1	IGDLESQNQELAR				57	3399	TRUE	3515	6049	8799	8799					-1
AT1G06680.1;AT1G06680.2;AT2G30790.1	AT1G06680.1;AT1G06680.2	7;7;2	7;7;2	7;7;2	AT1G06680.1 | Symbols: OE23, PSII-P, PSBP-1, OEE2 | OXYGEN-EVOLVING ENHANCER PROTEIN 2, PHOTOSYSTEM II SUBUNIT P, photosystem II subunit P-1, OXYGEN EVOLVING COMPLEX SUBUNIT 23 KDA | chr1:2047940-2049186 FORWARD LENGTH=263;AT1G06680.2 | Symbols: OE23, PSII	3	7	7	7	31.9	31.9	31.9	28.095	263	263;219;125	0	62.448	77667000	14	4282400	18	EIEYPGQVLR;FEDNFDATSNLNVMVTPTDKK;HQLITATVNGGK;KFVESAATSFSVA;TADGDEGGKHQLITATVNGGK;TNTDFLPYNGDGFK;WNPSKEIEYPGQVLR				58	1655;2093;3196;3937;6748;7060;8134	True;True;True;True;True;True;True	1708;2154;3304;4076;7039;7361;8461	2720;2721;3477;5693;6954;11995;12620;14468	3806;3807;3808;3809;4870;4871;4872;4873;4874;8258;10138;10139;17771;18764;18765;18766;18767;21497	3807;4871;8258;10138;17771;18765;21497		39		139	-1;-1;-1
AT1G06700.3;AT1G06700.2;AT1G06700.1	AT1G06700.3;AT1G06700.2;AT1G06700.1	1;1;1	1;1;1	1;1;1	AT1G06700.3 | Symbols: no symbol available | no full name available | chr1:2052750-2054552 REVERSE LENGTH=361;AT1G06700.2 | Symbols: no symbol available | no full name available | chr1:2052750-2054552 REVERSE LENGTH=361;AT1G06700.1 | Symbols: no symbol ava	3	1	1	1	4.4	4.4	4.4	39.819	361	361;361;361	0	3.0175	960570	23	41764	1	IADFNLSNQAPDNAAR				59	3236	TRUE	3348	5749	8331	8331					-1;-1;-1
AT1G06950.1	AT1G06950.1	9	9	9	AT1G06950.1 | Symbols: ATTIC110, TIC110 | ARABIDOPSIS THALIANA TRANSLOCON AT THE INNER ENVELOPE MEMBRANE OF CHLOROPLASTS 110, translocon at the inner envelope membrane of chloroplasts 110 | chr1:2130303-2135563 REVERSE LENGTH=1016	1	9	9	9	12	12	12	112.12	1016	1016	0	21.521	15555000	50	265790	14	AGAIHEEIYR;AYVTDALSGGR;GVGPISLIGDESDFER;LANAVSSGDLEAQDSK;LSDELAEDLFR;LSNSLVQAVALLR;QQAEVILADGQLTK;SLASVVEELEK;YVTSVLPTEGQSLKGDEVAK				60	225;887;3022;4172;4736;4779;5778;6333;8434	True;True;True;True;True;True;True;True;True	230;910;3121;4315;4900;4944;6038;6611;8770	397;398;1439;5375;5376;7318;8404;8405;8471;8472;10329;11282;14958	572;573;1946;7799;7800;10593;12372;12373;12374;12465;12466;15295;16740;22230	572;1946;7799;10593;12374;12465;15295;16740;22230					-1
AT1G07010.2;AT1G07010.1;AT1G07010.3	AT1G07010.2;AT1G07010.1;AT1G07010.3	1;1;1	1;1;1	1;1;1	AT1G07010.2 | Symbols: SLP1, AtSLP1 | Shewenella-like protein phosphatase 1 | chr1:2152949-2154968 FORWARD LENGTH=385;AT1G07010.1 | Symbols: SLP1, AtSLP1 | Shewenella-like protein phosphatase 1 | chr1:2152949-2154968 FORWARD LENGTH=389;AT1G07010.3 | Symbol	3	1	1	1	3.6	3.6	3.6	43.292	385	385;389;400	0	2.1915	746950	23	32476	1	DALQLAGVLSSDGR				61	961	TRUE	986	1567	2158	2158					-1;-1;-1
AT1G07140.1;AT5G58590.1	AT1G07140.1	3;1	3;1	3;1	AT1G07140.1 | Symbols: SIRANBP | | chr1:2192360-2193688 REVERSE LENGTH=228	2	3	3	3	28.5	28.5	28.5	25.601	228	228;219	0	31.028	17401000	13	132550	6	ATNEPEHEHRDEEEAGANEDEDTGAQVAPIVR;LEEVAVTTGEEDEDAVLDLK;SGMSVQEHVGNEK				62	741;4275;6220	True;True;True	760;4420;6496	1199;7495;11075;11076	1644;1645;1646;10845;16433;16434	1645;10845;16433		40		107	-1;-1
AT1G07310.1	AT1G07310.1	10	10	10	AT1G07310.1 | Symbols: no symbol available | no full name available | chr1:2247775-2248833 REVERSE LENGTH=352	1	10	10	10	52.3	52.3	52.3	39.013	352	352	0	84.264	112030000	17	1695900	28	ASNYGLPSGPSAPVDAFSSIDHK;ASNYGLPSGPSAPVDAFSSIDHKQPPLAPPR;EFSQSPSPSPYAFTDHYYSGYYYPPPPPR;FSNYGPPPSGPSAPVDAFLVTEYKPQAPPMGSR;ITLPLTR;LSSYGVPNGPSAPVDYSPYDHR;SDDSSSIKPVWNER;SVHESVLNIEVFHSNSSDLAK;TMGGLSLEEER;TSSEPLDLVVTVVSAK				63	688;689;1548;2322;3769;4806;6038;6677;7025;7157	True;True;True;True;True;True;True;True;True;True	706;707;1596;2394;2395;3903;4971;6308;6966;7323;7462	1130;1131;1132;2537;2538;3965;3966;6696;8532;8533;10765;10766;11890;11891;12520;12804	1556;1557;1558;1559;1560;3533;3534;3535;5638;5639;5640;5641;9740;9741;9742;9743;12558;12559;12560;15955;15956;15957;17611;17612;17613;18604;18605;19033	1557;1559;3533;5640;9742;12559;15957;17611;18605;19033		41;42		286;317	-1
AT1G07320.4;AT1G07320.3;AT1G07320.2;AT1G07320.1	AT1G07320.4;AT1G07320.3;AT1G07320.2;AT1G07320.1	6;6;6;6	6;6;6;6	6;6;6;6	AT1G07320.4 | Symbols: RPL4, PRPL4, EMB2784 | plastid ribosomal protein L4, ribosomal protein L4, EMBRYO DEFECTIVE 2784 | chr1:2249190-2250173 FORWARD LENGTH=278;AT1G07320.3 | Symbols: RPL4, PRPL4, EMB2784 | plastid ribosomal protein L4, ribosomal protein	4	6	6	6	21.9	21.9	21.9	30.142	278	278;278;280;282	0	14.727	30938000	14	1047700	11	AIVTDLNNK;LVLTPAAVEFLNAR;TKDFLAAMQR;TLNLFDILNADK;TPLRPGGGVVFGPR;TPLRPGGGVVFGPRPK				64	381;4911;6947;7003;7088;7089	True;True;True;True;True;True	388;5078;7243;7301;7389;7390	631;8685;8686;12383;12492;12659;12660;12661;12662	878;12773;12774;18392;18569;18827;18828;18829;18830;18831;18832	878;12774;18392;18569;18828;18831					-1;-1;-1;-1
AT1G07360.1;AT2G29580.1;AT5G07060.2;AT5G07060.1	AT1G07360.1;AT2G29580.1	3;2;1;1	3;2;1;1	3;2;1;1	AT1G07360.1 | Symbols: MAC5A | MOS4-associated complex subunit 5A | chr1:2260562-2262795 REVERSE LENGTH=481;AT2G29580.1 | Symbols: MAC5B | MOS4-associated complex subunit 5B | chr2:12652011-12654158 FORWARD LENGTH=483	4	3	3	3	9.8	9.8	9.8	53.587	481	481;483;355;363	0	8.5436	5452700	22	119790	6	AGLDYESSFGK;DTALNISTHDSIPK;PKPDQDGANQQGGVAHSGLLPR				65	257;1317;5548	True;True;True	262;1357;5800	453;454;455;2156;9966	651;652;653;654;3019;14764	651;3019;14764					-1;-1;-1;-1
AT1G07440.1	AT1G07440.1	1	1	1	AT1G07440.1 | Symbols: no symbol available | no full name available | chr1:2286436-2287665 REVERSE LENGTH=266	1	1	1	1	9	9	9	28.332	266	266	0.014337	1.1585	829020	11	75366	1	ANAVAPAVIATPLAEAVYDDEFKK				66	534	TRUE	548	892	1229	1229					-1
AT1G07660.2;AT5G59970.2;AT5G59970.1;AT5G59690.1;AT3G53730.1;AT3G46320.1;AT3G45930.1;AT2G28740.1;AT1G07820.2;AT1G07820.1;AT1G07660.1	AT1G07660.2;AT5G59970.2;AT5G59970.1;AT5G59690.1;AT3G53730.1;AT3G46320.1;AT3G45930.1;AT2G28740.1;AT1G07820.2;AT1G07820.1;AT1G07660.1	2;2;2;2;2;2;2;2;2;2;2	2;2;2;2;2;2;2;2;2;2;2	2;2;2;2;2;2;2;2;2;2;2	AT1G07660.2 | Symbols: no symbol available | no full name available | chr1:2369212-2369523 FORWARD LENGTH=86;AT5G59970.2 | Symbols: no symbol available | no full name available | chr5:24146352-24146663 REVERSE LENGTH=103;AT5G59970.1 | Symbols: no symbol av	11	2	2	2	25.6	25.6	25.6	9.3939	86	86;103;103;103;103;103;103;103;103;103;103	0	3.4601	10211000	5	2042200	9	ISGLIYEETR;TVTAMDVVYALK				67	3712;7257	True;True	3844;7566	6588;12950;12951;12952;12953;12954;12955;12956	9587;19232;19233;19234;19235;19236;19237;19238;19239;19240	9587;19233		43		68	-1;-1;-1;-1;-1;-1;-1;-1;-1;-1;-1
AT1G07750.1	AT1G07750.1	1	1	1	AT1G07750.1 | Symbols: no symbol available | no full name available | chr1:2404300-2405863 REVERSE LENGTH=356	1	1	1	1	2.5	2.5	2.5	38.31	356	356	0.023181	0.80829	511540	18	28419	1	AGSLFIVPR				68	278	TRUE	284	487	700	700					-1
AT5G59850.1;AT1G07770.3;AT1G07770.2;AT1G07770.1	AT5G59850.1;AT1G07770.3;AT1G07770.2;AT1G07770.1	1;1;1;1	1;1;1;1	1;1;1;1	AT5G59850.1 | Symbols: no symbol available | no full name available | chr5:24112499-24113084 REVERSE LENGTH=130;AT1G07770.3 | Symbols: RPS15A | ribosomal protein S15A | chr1:2408413-2409065 REVERSE LENGTH=130;AT1G07770.2 | Symbols: RPS15A | ribosomal prote	4	1	1	1	6.9	6.9	6.9	14.804	130	130;130;130;130	0.02358	0.79164	889140	8	111140	1	ISVLNDALK				69	3739	TRUE	3873	6656	9687	9687					-1;-1;-1;-1
AT1G07780.1;AT1G07780.5;AT1G07780.10;AT1G07780.12;AT1G07780.13;AT1G07780.2;AT1G07780.7;AT1G07780.3;AT1G07780.9;AT1G07780.4;AT1G07780.11;AT1G07780.8;AT1G07780.6;AT1G29410.7;AT1G29410.4;AT1G29410.5;AT1G29410.3;AT1G29410.6;AT1G29410.1;AT1G29410.2	AT1G07780.1;AT1G07780.5;AT1G07780.10;AT1G07780.12;AT1G07780.13;AT1G07780.2;AT1G07780.7;AT1G07780.3;AT1G07780.9;AT1G07780.4;AT1G07780.11;AT1G07780.8;AT1G07780.6	3;3;3;3;3;3;3;3;3;2;2;2;2;1;1;1;1;1;1;1	3;3;3;3;3;3;3;3;3;2;2;2;2;1;1;1;1;1;1;1	1;1;1;1;1;1;1;1;1;1;1;1;1;1;1;1;1;1;1;1	AT1G07780.1 | Symbols: PAI1, TRP6 | TRANSIENT RECEPTOR POTENTIAL 6, phosphoribosylanthranilate isomerase 1 | chr1:2410352-2411833 REVERSE LENGTH=275;AT1G07780.5 | Symbols: PAI1, TRP6 | TRANSIENT RECEPTOR POTENTIAL 6, phosphoribosylanthranilate isomerase 1	20	3	3	1	17.1	17.1	7.3	29.633	275	275;275;275;275;275;275;206;275;275;213;213;225;225;192;244;223;223;213;213;244	0	9.0743	4363600	10	102020	4	AADSSDLELVQLHGNGSR;EGGAKPVGVFVEDDENTILR;ISSFITAVR				70	18;1564;3730	True;True;True	19;1612;3864	33;2555;6642	53;3552;3553;9670	53;3553;9670					-1;-1;-1;-1;-1;-1;-1;-1;-1;-1;-1;-1;-1;-1;-1;-1;-1;-1;-1;-1
AT1G07890.8;AT1G07890.7;AT1G07890.5;AT1G07890.4;AT1G07890.3;AT1G07890.2;AT1G07890.1;AT1G07890.6	AT1G07890.8;AT1G07890.7;AT1G07890.5;AT1G07890.4;AT1G07890.3;AT1G07890.2;AT1G07890.1;AT1G07890.6	15;15;15;15;15;15;15;14	15;15;15;15;15;15;15;14	15;15;15;15;15;15;15;14	AT1G07890.8 | Symbols: MEE6, ATAPX01, ATAPX1, CS1, APX1 | ascorbate peroxidase 1, maternal effect embryo arrest 6 | chr1:2438005-2439435 FORWARD LENGTH=250;AT1G07890.7 | Symbols: MEE6, ATAPX01, ATAPX1, CS1, APX1 | ascorbate peroxidase 1, maternal effect em	8	15	15	15	68.4	68.4	68.4	27.561	250	250;250;250;250;250;250;250;249	0	50.768	118240000	14	2484600	37	ALLDDPVFRPLVEK;EDKPQPPPEGR;EGLLQLVSDK;ELLSGEK;ELLSGEKEGLLQLVSDK;FDAEQAHGANSGIHIALR;LAWHSAGTFDCQSR;LSELGFADA;NCAPIMVR;NYPTVSEDYKK;QMGLSDKDIVALSGAHTLGR;SGFEGAWTSNPLIFDNSYFK;TGGPFGTMR;TKNYPTVSEDYKK;YAADEDAFFADYAEAHMK				71	468;1505;1576;1766;1767;2062;4203;4747;5173;5522;5758;6186;6871;6956;8159	True;True;True;True;True;True;True;True;True;True;True;True;True;True;True	476;1553;1624;1823;1824;2123;4346;4911;5403;5773;6017;6018;6460;7166;7252;8486	783;784;2487;2488;2573;2920;2921;2922;3374;3375;3376;3377;7378;8420;8421;9272;9927;9928;9929;10306;10307;10308;11022;12196;12397;12398;12399;12400;14511	1083;1084;3474;3475;3574;3575;3576;4076;4077;4078;4079;4709;4710;4711;4712;4713;4714;4715;10680;12392;12393;13714;14712;14713;14714;15263;15264;15265;15266;15267;16361;18058;18407;18408;18409;18410;21581;21582	1084;3474;3575;4076;4079;4714;10680;12393;13714;14713;15267;16361;18058;18410;21581		44;45;46;47		36;60;149;240	-1;-1;-1;-1;-1;-1;-1;-1
AT5G60390.3;AT5G60390.2;AT5G60390.1;AT1G07940.4;AT1G07940.3;AT1G07940.2;AT1G07940.1;AT1G07930.1;AT1G07920.1;AT1G07930.2;AT1G35550.1	AT5G60390.3;AT5G60390.2;AT5G60390.1;AT1G07940.4;AT1G07940.3;AT1G07940.2;AT1G07940.1;AT1G07930.1;AT1G07920.1;AT1G07930.2	23;23;23;23;23;23;23;23;23;19;1	23;23;23;23;23;23;23;23;23;19;1	23;23;23;23;23;23;23;23;23;19;1	AT5G60390.3 | Symbols: EF1alpha | | chr5:24289226-24290675 FORWARD LENGTH=449;AT5G60390.2 | Symbols: EF1alpha | | chr5:24289226-24290675 FORWARD LENGTH=449;AT5G60390.1 | Symbols: EF1alpha | | chr5:24289226-24290675 FORWARD LENGTH=449;AT1G07940.4 | Symbo	11	23	23	23	47.9	47.9	47.9	49.502	449	449;449;449;449;449;449;449;449;449;372;104	0	128.71	3.3743e+09	25	108690000	204	ARYDEIIK;EHALLAFTLGVK;EVSSYLK;EVSSYLKK;FHINIVVIGHVDSGK;FSEILTK;GPTLLEALDQINEPK;GYVASNSKDDPAK;IGGIGTVPVGR;LPLQDVYK;MTPTKPMVVETFSEYPPLGR;PMVVETFSEYPPLGR;QMICCCNK;QTVAVGVIK;STNLDWYK;STTTGHLIYK;SVEMHHESLLEALPGDNVGFNVK;VETGMIK;VETGMIKPGMVVTFAPTGLTTEVK;YDEIIKEVSSYLK;YDEIIKEVSSYLKK;YYCTVIDAPGHR;YYCTVIDAPGHRDFIK				72	646;1616;1989;1990;2181;2314;2881;3112;3416;4661;5122;5558;5759;5839;6631;6646;6663;7469;7470;8197;8198;8438;8439	True;True;True;True;True;True;True;True;True;True;True;True;True;True;True;True;True;True;True;True;True;True;True	662;1668;2049;2050;2246;2386;2977;3215;3533;4820;5338;5339;5340;5811;6019;6099;6918;6933;6950;6951;7779;7780;7781;7782;8525;8526;8774;8775	1073;1074;2647;2648;2649;2650;2651;3251;3252;3253;3254;3255;3256;3257;3258;3259;3711;3712;3954;3955;5125;5126;5509;5510;5511;5512;5513;5514;5515;5516;5517;5518;5519;6072;8270;8271;8272;8273;8274;9138;9139;9140;9141;9142;9143;9144;9145;9146;9147;9148;9149;9150;9151;9152;9153;9154;9155;9156;9157;9158;9987;10309;10422;10423;10424;11816;11817;11818;11819;11840;11841;11842;11843;11844;11845;11870;1187…	1480;1481;3703;3704;3705;3706;3707;3708;3709;3710;3711;3712;3713;4542;4543;4544;4545;4546;4547;4548;4549;4550;4551;4552;4553;4554;5257;5258;5259;5260;5261;5624;5625;7451;7452;7982;7983;7984;7985;7986;7987;7988;7989;7990;7991;7992;7993;8824;12136;12137;12138;12139;12140;12141;12142;12143;12144;12145;12146;12147;12148;12149;12150;12151;12152;12153;12154;13501;13502;13503;13504;13505;13506;13507;135…	1481;3708;4546;4553;5260;5625;7452;7983;8824;12147;13509;14812;15268;15418;17520;17549;17589;19905;19925;21644;21647;22239;22249		48;49;50;51;52;53		148;259;264;282;392;398	-1;-1;-1;-1;-1;-1;-1;-1;-1;-1;-1
AT1G08220.2;AT1G08220.1	AT1G08220.2;AT1G08220.1	2;2	2;2	2;2	AT1G08220.2 | Symbols: no symbol available | no full name available | chr1:2581574-2582850 REVERSE LENGTH=202;AT1G08220.1 | Symbols: no symbol available | no full name available | chr1:2581574-2583288 REVERSE LENGTH=274	2	2	2	2	16.8	16.8	16.8	22.671	202	202;274	0	8.3971	2537200	13	53497	2	LPIAPNSNEVDTESLVVPK;VLQKPNNNENSVLQR				73	4655;7717	True;True	4814;8035	8262;13793	12127;20503	12127;20503					-1;-1
AT1G08340.1	AT1G08340.1	1	1	1	AT1G08340.1 | Symbols: no symbol available | no full name available | chr1:2631308-2632669 FORWARD LENGTH=331	1	1	1	1	10	10	10	36.83	331	331	0.030858	0.73448	4707000	17	276880	4	DNEEEEEDEEEEEEEEDEDEDEEEEGDGVYIIK				74	1203	TRUE	1240	1977;1978	2785;2786;2787;2788	2787					-1
AT1G08360.1	AT1G08360.1	6	6	2	AT1G08360.1 | Symbols: no symbol available | no full name available | chr1:2636231-2637694 FORWARD LENGTH=216	1	6	6	2	25.5	25.5	10.2	24.469	216	216	0	17.744	57505000	11	3493600	10	AGKFPTLVSHQESLESK;EAITTITGK;FPTLVSHQESLESK;KYHAFLASESVIK;LLGPGLNK;STMGPPQR				75	255;1448;2282;4096;4537;6629	True;True;True;True;True;True	260;1493;2352;4238;4689;6915	449;2387;3903;7207;8067;8068;11806	646;3334;3335;5559;10438;10439;11839;11840;11841;17503	646;3334;5559;10438;11840;17503					-1
AT1G08370.1	AT1G08370.1	1	1	1	AT1G08370.1 | Symbols: DCP1, ATDCP1 | decapping 1 | chr1:2638355-2640367 FORWARD LENGTH=367	1	1	1	1	3	3	3	40.61	367	367	0.030446	0.74324	0	15	0	1	IIPNLDQNSTR				76	3498	TRUE	3619	6205	9038	9038					-1
AT4G03080.1;AT2G27210.2;AT2G27210.1;AT1G08420.2;AT1G08420.1	AT4G03080.1;AT2G27210.2;AT2G27210.1;AT1G08420.2;AT1G08420.1	1;1;1;1;1	1;1;1;1;1	1;1;1;1;1	AT4G03080.1 | Symbols: BSL1 | BRI1 suppressor 1 (BSU1)-like 1 | chr4:1359935-1365166 REVERSE LENGTH=881;AT2G27210.2 | Symbols: BSL3 | BRI1 suppressor 1 (BSU1)-like 3 | chr2:11630188-11636182 FORWARD LENGTH=1001;AT2G27210.1 | Symbols: BSL3 | BRI1 suppressor	5	1	1	1	1.7	1.7	1.7	96.145	881	881;1001;1006;1013;1018	0.020845	0.84816	497370	47	10582	1	GNHEAADINALFGFR				77	2831	TRUE	2926	5046	7353	7353					-1;-1;-1;-1;-1
AT1G08450.2;AT1G08450.3;AT1G08450.1	AT1G08450.2;AT1G08450.3;AT1G08450.1	1;1;1	1;1;1	1;1;1	AT1G08450.2 | Symbols: CRT3, AtCRT3, EBS2, PSL1 | A. thaliana calreticulin 3, EMS-MUTAGENIZED BRI1 SUPPRESSOR 2, calreticulin 3, PRIORITY IN SWEET LIFE 1 | chr1:2668008-2671800 REVERSE LENGTH=370;AT1G08450.3 | Symbols: CRT3, AtCRT3, EBS2, PSL1 | A. thalian	3	1	1	1	2.2	2.2	2.2	43.594	370	370;399;424	0.0199	0.87129	0	22	0	0	WVLSDWKR				78	8152	TRUE	8479	14503	21572	21572	1		50		-1;-1;-1
AT1G08490.1	AT1G08490.1	1	1	1	AT1G08490.1 | Symbols: ATSUFS, SUFS, ATCPNIFS, ATNFS2, CPNIFS | chloroplastic NIFS-like cysteine desulfurase | chr1:2685980-2688547 REVERSE LENGTH=463	1	1	1	1	4.3	4.3	4.3	50.485	463	463	0.00067659	1.927	13314000	25	532570	3	MEGVAMKLPSFPNAISIGHR				79	5016	TRUE	5194	8876;8877	13052;13053;13054	13053		54		1	-1
AT1G08520.1	AT1G08520.1	10	10	10	AT1G08520.1 | Symbols: ALB1, PDE166, ALB-1V, CHLD, V157 | PIGMENT DEFECTIVE EMBRYO 166, ALBINA 1 | chr1:2696538-2700819 FORWARD LENGTH=760	1	10	10	10	15.7	15.7	15.7	83.283	760	760	0	21.867	13960000	38	255870	15	DQVSIIPFRGDAAEVLLPPSR;EIGGIAISGR;GDAAEVLLPPSR;IEYNADNTIK;QFFPLAAVVGQEGIK;SPFIQIPLGVTEDR;STDPESIAPDAPRPTSK;TQIILAR;YLVLEAVR;YYYLPNASDAVISATTR				80	1260;1658;2456;3359;5636;6469;6619;7118;8319;8454	True;True;True;True;True;True;True;True;True;True	1300;1711;2533;3475;5892;6751;6904;7420;8649;8790	2067;2728;4252;5992;10092;11525;11791;11792;11793;12733;14783;14988	2911;3818;6100;6101;6102;8729;14977;14978;17084;17484;17485;17486;18936;21988;22269	2911;3818;6100;8729;14978;17084;17485;18936;21988;22269					-1
AT1G08640.1	AT1G08640.1	1	1	1	AT1G08640.1 | Symbols: CJD1 | Chloroplast J-like domain 1 | chr1:2748714-2751209 REVERSE LENGTH=294	1	1	1	1	6.5	6.5	6.5	32.902	294	294	0	3.4988	526910	9	58546	2	SFEAPSSPIYNEEGEESGR				81	6133	TRUE	6406	10944	16250;16251	16250					-1
AT1G09020.1	AT1G09020.1	10	10	10	AT1G09020.1 | Symbols: KINbeta-gamma, ATSNF4, SNF4 | homolog of yeast sucrose nonfermenting 4 | chr1:2900149-2904212 REVERSE LENGTH=487	1	10	10	10	21.4	21.4	21.4	53.466	487	487	0	23.274	54770000	23	2145300	20	FFVDGEWR;FVWPYGGR;GNSAASGQLLTPTR;MSGVDLELSR;PLVQVGPYDNLK;QYDGSGRPYPR;SDITALAK;SNMDVDDVFLR;TADPSQEAVPR;TAYELLPESGK				82	2134;2389;2843;5113;5556;5865;6047;6445;6751;6784	True;True;True;True;True;True;True;True;True;True	2196;2465;2939;5328;5808;6127;6317;6727;7042;7076	3634;3635;4149;5064;5065;9121;9122;9978;10465;10775;11482;11999;12000;12001;12047;12048	5130;5131;5954;7375;7376;7377;13470;13471;14786;14787;15486;15967;17027;17028;17776;17777;17778;17849;17850;17851;17852	5130;5954;7376;13470;14787;15486;15967;17027;17778;17851		55;56		121;141	-1
AT1G09130.1;AT1G09130.2;AT1G09130.3	AT1G09130.1;AT1G09130.2;AT1G09130.3	8;8;8	8;8;8	8;8;8	AT1G09130.1 | Symbols: no symbol available | no full name available | chr1:2940063-2942217 REVERSE LENGTH=330;AT1G09130.2 | Symbols: no symbol available | no full name available | chr1:2940063-2942217 REVERSE LENGTH=330;AT1G09130.3 | Symbols: no symbol ava	3	8	8	8	27	27	27	36.307	330	330;330;370	0	18.756	21056000	19	710510	11	DILVELLSK;HTGNSVETVANVMR;IIADVVPSEEFDK;IIADVVPSEEFDKNAGIK;RPYYMDAPK;SVAYNEHRPR;TPPPDLPSMLLDGR;VPSSGLMPASDVLIR				83	1103;3206;3461;3462;5940;6656;7095;7813	True;True;True;True;True;True;True;True	1133;3316;3579;3580;3581;6206;6943;7396;7397;8132	1829;5705;5706;6134;6135;6136;10582;11862;11863;12669;12670;13942	2549;8275;8276;8916;8917;8918;8919;15637;17578;17579;18842;18843;18844;20710;20711	2549;8275;8916;8919;15637;17578;18842;20711	2	57;58	322	125;244	-1;-1;-1
AT1G09270.3;AT1G09270.2;AT1G09270.1	AT1G09270.3;AT1G09270.2;AT1G09270.1	1;1;1	1;1;1	1;1;1	AT1G09270.3 | Symbols: IMPA-4 | importin alpha isoform 4 | chr1:2995162-2997833 FORWARD LENGTH=456;AT1G09270.2 | Symbols: IMPA-4 | importin alpha isoform 4 | chr1:2994506-2997833 FORWARD LENGTH=538;AT1G09270.1 | Symbols: IMPA-4 | importin alpha isoform 4 |	3	1	1	1	2.9	2.9	2.9	50.078	456	456;538;538	0.015589	1.0065	0	21	0	1	VVIEQGAVPIFVK				84	8011	TRUE	8335	14297	21252	21252					-1;-1;-1
AT1G09310.1	AT1G09310.1	7	7	7	AT1G09310.1 | Symbols: SVB2, SVBL | SVB-like | chr1:3009109-3009648 FORWARD LENGTH=179	1	7	7	7	53.6	53.6	53.6	19.947	179	179	0	13.756	37491000	10	3238700	10	AEMYTGDEICR;EISMPNGLLPLKDIEEVGYDR;ESGVVWLK;GLVTEEVR;LVSYGTEVTAIVETGK;TFPVTAFIVPEEPAKEEPAKEEPAK;TPTTLSR				85	170;1688;1884;2802;4931;6851;7101	True;True;True;True;True;True;True	172;1742;1942;2891;5098;7146;7403	260;2787;2788;3077;4982;8720;12149;12150;12678	349;3890;3891;4302;7271;12822;12823;17984;17985;18853	349;3891;4302;7271;12823;17984;18853		59;60		14;34	-1
AT1G09340.1;AT1G09340.2	AT1G09340.1;AT1G09340.2	8;8	8;8	8;8	AT1G09340.1 | Symbols: CRB, CSP41B, HIP1.3 | chloroplast RNA binding, heteroglycan-interacting protein 1.3, CHLOROPLAST STEM-LOOP BINDING PROTEIN OF 41 KDA | chr1:3015473-3018035 FORWARD LENGTH=378;AT1G09340.2 | Symbols: CRB, CSP41B, HIP1.3 | chloroplast	2	8	8	8	31	31	31	42.619	378	378;379	0	46.806	47638000	22	922310	13	AGGFPEPEIVHYNPK;AGRPIPVPNSGIQISQLGHVK;DLATAFLNVLGNEK;DQHFFASVEK;EAEEVEPILEALPK;EGHQVTLFTR;QLPGESDQDFADFSSK;SSLSAEGFDVVYDINGR				86	245;272;1138;1246;1430;1568;5744;6571	True;True;True;True;True;True;True;True	250;277;1169;1286;1473;1616;6003;6856	426;427;428;474;475;1872;2039;2357;2559;10285;11706	608;609;610;611;678;679;2595;2875;3294;3557;15238;15239;17334	610;679;2595;2875;3294;3557;15238;17334					-1;-1
AT1G09570.6;AT1G09570.5;AT1G09570.4;AT1G09570.1;AT1G09570.3;AT1G09570.2	AT1G09570.6;AT1G09570.5;AT1G09570.4;AT1G09570.1;AT1G09570.3;AT1G09570.2	7;7;7;7;7;5	7;7;7;7;7;5	7;7;7;7;7;5	AT1G09570.6 | Symbols: HY8, FRE1, FHY2, PHYA | phytochrome A, FAR RED ELONGATED HYPOCOTYL 2, FAR RED ELONGATED 1, ELONGATED HYPOCOTYL 8 | chr1:3095498-3099216 REVERSE LENGTH=1122;AT1G09570.5 | Symbols: HY8, FRE1, FHY2, PHYA | phytochrome A, FAR RED ELONGAT	6	7	7	7	7	7	7	124.5	1122	1122;1122;1122;1122;1126;1014	0	9.4981	13756000	52	90171	7	AFLEVVK;LQSLPSGSMER;NAFKDSETTDVNTK;SDKVTTTYLHHIQK;TSAKPFYAIIHR;VSFAFFTR;VTGPVVENQPPR				87	210;4714;5149;6048;7132;7887;7934	True;True;True;True;True;True;True	213;4877;5378;6318;7436;8206;8255	364;8351;9226;10776;12767;14087;14150	518;12277;13645;15968;18984;20947;21028	518;12277;13645;15968;18984;20947;21028					-1;-1;-1;-1;-1;-1
AT1G57860.1;AT1G57660.1;AT1G09690.1;AT1G09590.1	AT1G57860.1;AT1G57660.1;AT1G09690.1;AT1G09590.1	6;6;6;6	6;6;6;6	6;6;6;6	AT1G57860.1 | Symbols: no symbol available | no full name available | chr1:21430034-21430827 REVERSE LENGTH=164;AT1G57660.1 | Symbols: no symbol available | no full name available | chr1:21355567-21356364 FORWARD LENGTH=164;AT1G09690.1 | Symbols: no symbol	4	6	6	6	22	22	22	18.709	164	164;164;164;164	0	8.5912	57873000	8	7053700	8	AVGVEVNK;DLFARPFR;GYIPLSTYLR;KGYIPLSTYLR;RAVGVEVNK;VGDYVDVK				88	810;1146;3095;3966;5884;7526	True;True;True;True;True;True	832;1177;3196;4106;6149;7839	1316;1887;5477;7015;7016;10494;13475	1790;2625;7929;10213;10214;10215;15533;20059	1790;2625;7929;10213;15533;20059					-1;-1;-1;-1
AT1G09620.1	AT1G09620.1	2	2	2	AT1G09620.1 | Symbols: no symbol available | no full name available | chr1:3113077-3116455 REVERSE LENGTH=1091	1	2	2	2	2.5	2.5	2.5	123.45	1091	1091	0	8.0176	1423200	53	26853	2	AALNLAYQNFSK;ATGEGVQPQEYTLIK				89	39;727	True;True	40;745	61;1181	88;1622	88;1622					-1
AT1G09630.1	AT1G09630.1	3	1	1	AT1G09630.1 | Symbols: ATRABA2A, ATRAB-A2A, ATRAB11C, RAB-A2A, RAB11c | RAB GTPASE A2A, ARABIDOPSIS RAB GTPASE A2A, RAB GTPase 11C | chr1:3118350-3119571 REVERSE LENGTH=217	1	3	1	1	17.1	7.4	7.4	24.108	217	217	0	2.2113	676860	15	45124	1	EGQTIDVAATSESNAK;STIGVEFATR;VVLIGDSGVGK				90	1603;6624;8019	True;False;False	1654;6910;8343	2632;11801;14309	3683;17496;17497;21265	3683;17496;21265					-1
AT1G09640.1;AT1G09640.2	AT1G09640.1;AT1G09640.2	9;6	9;6	6;4	AT1G09640.1 | Symbols: no symbol available | no full name available | chr1:3120162-3122152 FORWARD LENGTH=414;AT1G09640.2 | Symbols: no symbol available | no full name available | chr1:3120162-3122152 FORWARD LENGTH=265	2	9	9	6	28.5	28.5	17.6	46.66	414	414;265	0	31.216	25733000	17	1150800	12	ALVLHTYK;KFTSEFPHVER;LAEEEEAPKPK;QTEAVPPIASK;VDISDEAQKER;VPVLETPEGSVFESNAIAR;VSQMIEDAEPFEGEALLDAK;YFWTVVNQPNFTK;YNDENMVSFVTLNK				91	511;3936;4127;5825;7401;7829;7911;8237;8323	True;True;True;True;True;True;True;True;True	520;4075;4269;6085;7711;8148;8231;8232;8566;8655	850;6953;7250;7251;10405;13282;13985;14122;14123;14653;14792	1178;10137;10494;10495;15393;19783;20793;20991;20992;20993;21784;21999;22000	1178;10137;10495;15393;19783;20793;20991;21784;21999		61;62		313;395	-1;-1
AT1G10170.2;AT1G10170.3;AT1G10170.1;AT1G10170.4	AT1G10170.2;AT1G10170.3;AT1G10170.1;AT1G10170.4	2;2;2;2	2;2;2;2	2;2;2;2	AT1G10170.2 | Symbols: NFXL1, ATNFXL1 | NF-X-like 1 | chr1:3333925-3337491 REVERSE LENGTH=1116;AT1G10170.3 | Symbols: NFXL1, ATNFXL1 | NF-X-like 1 | chr1:3333925-3337491 REVERSE LENGTH=1188;AT1G10170.1 | Symbols: NFXL1, ATNFXL1 | NF-X-like 1 | chr1:3333925	4	2	2	2	2.2	2.2	2.2	122.26	1116	1116;1188;1188;1209	0	6.8278	696680	50	13934	2	EANISALVLR;LPAPLQPVESSGNR				92	1458;4644	True;True	1504;4803	2405;8248	3366;12108	3366;12108					-1;-1;-1;-1
AT1G10200.1;AT1G10200.2	AT1G10200.1;AT1G10200.2	7;4	7;4	7;4	AT1G10200.1 | Symbols: WLIM1, AtWLIM1 | WLIM1 | chr1:3346677-3347763 REVERSE LENGTH=190;AT1G10200.2 | Symbols: WLIM1, AtWLIM1 | WLIM1 | chr1:3346677-3347446 REVERSE LENGTH=148	2	7	7	7	37.4	37.4	37.4	21.04	190	190;148	0	50.431	27950000	11	2540900	12	AFAGTTQK;EKGNLSQLEGGGENAAK;GNLSQLEGGGENAAK;LSNYNSFEGVLYCR;TVYLVDKLTADNR;VSNMFGGTR;VSVNGTLYHK				93	189;1702;2837;4780;7273;7905;7914	True;True;True;True;True;True;True	191;1757;2932;4945;7582;8225;8235	337;2823;5052;5053;5054;8473;12977;14115;14126	483;3948;7359;7360;7361;7362;7363;12467;19264;20983;20996;20997	483;3948;7361;12467;19264;20983;20996					-1;-1
AT1G10290.1	AT1G10290.1	4	1	1	AT1G10290.1 | Symbols: DRP2A, ADL6 | dynamin-like protein 6, DYNAMIN-RELATED PROTEIN 2A | chr1:3370774-3377120 FORWARD LENGTH=914	1	4	1	1	6.1	2	2	99.165	914	914	0	2.1544	642770	56	11478	1	AIALELCR;HFDLNNVK;QAASLLADEDPDETSSSK;SAVLNSLIGHPVLPTGENGATR				94	306;3134;5577;6025	False;False;True;False	312;3238;5830;6295	521;522;5550;10011;10747	739;740;8027;14846;15936	740;8027;14846;15936					-1
AT1G10310.1	AT1G10310.1	1	1	1	AT1G10310.1 | Symbols: no symbol available | no full name available | chr1:3381733-3383874 REVERSE LENGTH=242	1	1	1	1	6.2	6.2	6.2	25.318	242	242	0	2.4693	848930	14	60638	1	GVPDIIVNNAGTINK				95	3047	TRUE	3147	5414	7850	7850					-1
AT1G10370.1	AT1G10370.1	1	1	1	AT1G10370.1 | Symbols: ATGSTU17, ERD9, GST30B, GST30, GSTU17 | GLUTATHIONE S-TRANSFERASE 30B, GLUTATHIONE S-TRANSFERASE 30, GLUTATHIONE S-TRANSFERASE TAU 17, GLUTATHIONE S-TRANSFERASE U17, EARLY-RESPONSIVE TO DEHYDRATION 9 | chr1:3397274-3398273 REVERSE LE	1	1	1	1	6.2	6.2	6.2	25.307	227	227	0	2.5713	861690	12	71808	1	SVPYEFLQETFGSK				96	6687	TRUE	6976	11902	17626	17626					-1
AT1G59830.2;AT1G59830.1;AT1G10430.2;AT1G10430.1;AT1G69960.1	AT1G59830.2;AT1G59830.1;AT1G10430.2;AT1G10430.1;AT1G69960.1	3;3;3;3;2	2;2;2;2;1	2;2;2;2;1	AT1G59830.2 | Symbols: PP2A-1 | protein phosphatase 2A-1 | chr1:22020929-22022293 REVERSE LENGTH=262;AT1G59830.1 | Symbols: PP2A-1 | protein phosphatase 2A-1 | chr1:22020708-22022293 REVERSE LENGTH=306;AT1G10430.2 | Symbols: PP2A-2 | protein phosphatase 2A	5	3	2	2	20.6	15.3	15.3	30.002	262	262;306;306;306;307	0	4.269	2503400	14	45669	3	IGGNAPDTNYLFMGDYVDR;IQEVPHEGPMCDLLWSDPDDR;QITQVYGFYDECLR				97	3417;3661;5709	True;True;False	3534;3791;5967	6073;6496;10226	8825;9474;9475;15167	8825;9474;15167		63;64		80;192	-1;-1;-1;-1;-1
AT1G10510.1	AT1G10510.1	2	2	2	AT1G10510.1 | Symbols: emb2004 | embryo defective 2004 | chr1:3461771-3465590 FORWARD LENGTH=605	1	2	2	2	4.3	4.3	4.3	64.722	605	605	0	3.4816	480820	32	15026	2	ILNLSGNPIGDEGAK;YNNTISVLDLR				98	3558;8330	True;True	3684;8663	6336;14801	9252;22010	9252;22010					-1
AT5G14670.3;AT5G14670.2;AT1G10630.1;AT3G62290.3;AT3G62290.2;AT3G62290.1;AT2G47170.3;AT2G47170.2;AT2G47170.1;AT1G70490.7;AT1G70490.6;AT1G70490.5;AT1G70490.4;AT1G70490.3;AT1G70490.2;AT1G70490.1;AT1G23490.1;AT1G10630.2;AT5G14670.1	AT5G14670.3;AT5G14670.2;AT1G10630.1;AT3G62290.3;AT3G62290.2;AT3G62290.1;AT2G47170.3;AT2G47170.2;AT2G47170.1;AT1G70490.7;AT1G70490.6;AT1G70490.5;AT1G70490.4;AT1G70490.3;AT1G70490.2;AT1G70490.1;AT1G23490.1;AT1G10630.2;AT5G14670.1	6;6;6;6;6;6;6;6;6;6;6;6;6;6;6;6;6;6;6	6;6;6;6;6;6;6;6;6;6;6;6;6;6;6;6;6;6;6	6;6;6;6;6;6;6;6;6;6;6;6;6;6;6;6;6;6;6	AT5G14670.3 | Symbols: ATARFA1B, ARFA1B | ADP-ribosylation factor A1B | chr5:4729319-4730672 FORWARD LENGTH=181;AT5G14670.2 | Symbols: ATARFA1B, ARFA1B | ADP-ribosylation factor A1B | chr5:4729319-4730672 FORWARD LENGTH=181;AT1G10630.1 | Symbols: ARFA1F, A	19	6	6	6	43.1	43.1	43.1	20.693	181	181;181;181;181;181;181;181;181;181;181;181;181;181;181;181;181;181;181;188	0	19.395	21413000	10	2141300	15	DAVLLVFANK;ILMVGLDAAGK;LGEIVTTIPTIGFNVETVEYK;LGLHSLR;NISFTVWDVGGQDK;QDLPNAMNAAEITDK				99	970;3555;4364;4379;5272;5606	True;True;True;True;True;True	996;3680;4512;4527;5510;5860;5861	1586;6330;7770;7787;9473;10050;10051;10052	2200;2201;9245;11410;11431;14020;14021;14022;14908;14909;14910;14911;14912;14913;14914	2200;9245;11410;11431;14021;14910		65;66		22;134	-1;-1;-1;-1;-1;-1;-1;-1;-1;-1;-1;-1;-1;-1;-1;-1;-1;-1;-1
AT1G10670.4;AT1G10670.2;AT1G10670.1;AT1G10670.3;AT1G09430.1;AT1G60810.2;AT1G60810.1	AT1G10670.4;AT1G10670.2;AT1G10670.1;AT1G10670.3;AT1G09430.1	5;5;5;5;3;2;2	5;5;5;5;3;2;2	5;5;5;5;3;2;2	AT1G10670.4 | Symbols: ACLA-1 | ATP-citrate lyase A-1 | chr1:3535787-3538098 FORWARD LENGTH=423;AT1G10670.2 | Symbols: ACLA-1 | ATP-citrate lyase A-1 | chr1:3535787-3538098 FORWARD LENGTH=423;AT1G10670.1 | Symbols: ACLA-1 | ATP-citrate lyase A-1 | chr1:353	7	5	5	5	13	13	13	46.678	423	423;423;423;443;424;423;423	0	7.3674	10221000	20	511060	5	FTVLNPK;GELDDTAAFK;LDFADVATFVK;VMSPTESFIHGLDEK;WGDIEFPLPFGR				100	2364;2496;4231;7750;8117	True;True;True;True;True	2438;2573;4376;8068;8444	4096;4308;7420;13848;14446	5871;6170;10732;20577;21469	5871;6170;10732;20577;21469		67		243	-1;-1;-1;-1;-1;-1;-1
AT1G10730.1	AT1G10730.1	3	1	1	AT1G10730.1 | Symbols: AP1M1 | adaptor protein-1 mu-adaptin 1 | chr1:3565463-3567779 FORWARD LENGTH=428	1	3	1	1	7.5	4	4	49.224	428	428	0.01155	1.2319	5609500	21	267120	1	ADFHLPSIAAEEATPER;AIDLEDIK;ILSEFIK				101	100;314;3565	True;False;False	102;320;3691	146;535;6344	196;761;762;9263	196;761;9263					-1
AT1G10760.3;AT1G10760.2;AT1G10760.1	AT1G10760.3;AT1G10760.2;AT1G10760.1	2;2;2	2;2;2	2;2;2	AT1G10760.3 | Symbols: GWD, GWD1, SOP1, SOP, SEX1 | STARCH EXCESS 1 | chr1:3581210-3590043 REVERSE LENGTH=1399;AT1G10760.2 | Symbols: GWD, GWD1, SOP1, SOP, SEX1 | STARCH EXCESS 1 | chr1:3581210-3590043 REVERSE LENGTH=1399;AT1G10760.1 | Symbols: GWD, GWD1,	3	2	2	2	2.1	2.1	2.1	156.58	1399	1399;1399;1399	0	2.123	815060	69	11812	1	LTDLLQDVYASYPEYR;LYGTAQDIEGVIR				102	4818;4970	True;True	4983;5137	8547;8777	12577;12902	12577;12902					-1;-1;-1
AT1G10840.1;AT1G10840.2	AT1G10840.1;AT1G10840.2	6;4	6;4	6;4	AT1G10840.1 | Symbols: TIF3H1 | translation initiation factor 3 subunit H1 | chr1:3607885-3610299 REVERSE LENGTH=337;AT1G10840.2 | Symbols: TIF3H1 | translation initiation factor 3 subunit H1 | chr1:3607885-3609657 REVERSE LENGTH=250	2	6	6	6	19.9	19.9	19.9	38.372	337	337;250	0	20.491	15536000	16	576310	6	ADLGVLALK;KSAGEEPLPEEDPSNPIFK;QQAQQQAWLQK;SAGEEPLPEEDPSNPIFK;SFLQAISKDEAVAPPLR;VVQIEGLAVLK				103	111;4057;5779;5993;6151;8031	True;True;True;True;True;True	113;4199;6039;6260;6424;8355	160;7142;10330;10670;10968;14325	218;10364;10365;15296;15784;16281;21286	218;10364;15296;15784;16281;21286					-1;-1
AT5G08590.2;AT5G08590.1;AT5G63650.1;AT1G60940.2;AT1G60940.1;AT1G10940.1;AT1G10940.2	AT5G08590.2;AT5G08590.1;AT5G63650.1;AT1G60940.2;AT1G60940.1;AT1G10940.1;AT1G10940.2	1;1;1;1;1;1;1	1;1;1;1;1;1;1	1;1;1;1;1;1;1	AT5G08590.2 | Symbols: SNRK2-1, SNRK2.1, SRK2G, ASK2 | SNF1-related protein kinase 2.1, ARABIDOPSIS SERINE/THREONINE KINASE 2 | chr5:2784073-2785869 FORWARD LENGTH=277;AT5G08590.1 | Symbols: SNRK2-1, SNRK2.1, SRK2G, ASK2 | SNF1-related protein kinase 2.1,	7	1	1	1	5.8	5.8	5.8	31.41	277	277;353;360;361;361;363;371	0	3.3869	3537800	17	208110	1	STVGTPAYIAPEVLSR				104	6648	TRUE	6935	11852	17565	17565					-1;-1;-1;-1;-1;-1;-1
AT1G11410.3	AT1G11410.3	1	1	1	AT1G11410.3 | Symbols: no symbol available | no full name available | chr1:3841195-3844284 FORWARD LENGTH=821	1	1	1	1	0.9	0.9	0.9	92.861	821	821	0.042196	0.67466	12621000	47	268540	1	LLVESLK				105	4589	TRUE	4742	8143	11945	11945					-1
AT1G11580.1;AT1G11580.2	AT1G11580.1;AT1G11580.2	3;3	3;3	3;3	AT1G11580.1 | Symbols: PME18, PMEPCRA, ATPMEPCRA | methylesterase PCR A, PECTIN METHYLESTERASE 18 | chr1:3888730-3890649 FORWARD LENGTH=557;AT1G11580.2 | Symbols: PME18, PMEPCRA, ATPMEPCRA | methylesterase PCR A, PECTIN METHYLESTERASE 18 | chr1:3888667-389	2	3	3	3	7	7	7	61.687	557	557;578	0	12.605	5274300	26	202860	5	EDQNQNTAISIQK;TVNEAVAAAPENSNTR;VSADQTVINR				106	1508;7238;7869	True;True;True	1556;7546;8188	2491;2492;12919;12920;14058	3478;3479;19191;19192;20902	3479;19192;20902					-1;-1
AT1G11650.2;AT1G11650.1	AT1G11650.2;AT1G11650.1	6;5	6;5	6;5	AT1G11650.2 | Symbols: RBP45B, ATRBP45B | | chr1:3914895-3917941 FORWARD LENGTH=405;AT1G11650.1 | Symbols: RBP45B, ATRBP45B | | chr1:3914895-3917301 FORWARD LENGTH=306	2	6	6	6	27.4	27.4	27.4	44.114	405	405;306	0	63.249	58069000	13	2573600	12	DSYQSSAAGVTTDNDPNNTTVFVGGLDASVTDDHLK;FSDESEQIR;MLNGVQLGGTTVR;NVFSQYGEIVHVK;QTGQVEGYGFIEFASHAAAER;VLQTFNNAPIPSFPDQLFR				107	1314;2310;5077;5479;5826;7721	True;True;True;True;True;True	1354;2381;5278;5728;6086;8039	2153;3944;3945;9037;9038;9809;9810;10406;10407;13797;13798	3014;3015;5612;5613;5614;13347;13348;14514;14515;15394;15395;20507;20508	3014;5612;13347;14514;15395;20508		68		315	-1;-1
AT1G11720.1;AT1G11720.2	AT1G11720.1;AT1G11720.2	5;5	5;5	5;5	AT1G11720.1 | Symbols: ATSS3, SS3 | starch synthase 3 | chr1:3952460-3956840 FORWARD LENGTH=1042;AT1G11720.2 | Symbols: ATSS3, SS3 | starch synthase 3 | chr1:3951597-3956840 FORWARD LENGTH=1094	2	5	5	5	6.6	6.6	6.6	118.51	1042	1042;1094	0	15.03	2464700	51	24453	5	EVAGNSVISAHLYK;IQNDFVNLANQLHSSHGDR;SADFPVVGIITR;TTDDDDLLEQK;VGGLGDVVTSLSR				108	1940;3668;5977;7172;7534	True;True;True;True;True	1999;3798;6244;7477;7847	3162;6503;10648;12821;13489	4409;9483;15752;19054;20080	4409;9483;15752;19054;20080					-1;-1
AT1G11750.1;AT1G11750.2	AT1G11750.1;AT1G11750.2	2;2	2;2	2;2	AT1G11750.1 | Symbols: NCLPP1, CLPP6, NCLPP6 | NUCLEAR-ENCODED CLPP 1, CLP protease proteolytic subunit 6 | chr1:3967609-3969535 FORWARD LENGTH=271;AT1G11750.2 | Symbols: NCLPP1, CLPP6, NCLPP6 | NUCLEAR-ENCODED CLPP 1, CLP protease proteolytic subunit 6 |	2	2	2	2	13.7	13.7	13.7	29.382	271	271;289	0	6.4038	2959200	16	184950	2	IIFIGQPINAQVAQR;VGTVAFGVAASQGALLLAGGEK				109	3469;7562	True;True	3589;7877	6144;13537	8927;20140	8927;20140					-1;-1
AT1G11790.2;AT1G11790.1	AT1G11790.2;AT1G11790.1	3;3	2;2	2;2	AT1G11790.2 | Symbols: AtADT1, ADT1 | arogenate dehydratase 1, Arabidopsis thaliana arogenate dehydratase 1 | chr1:3981476-3984562 FORWARD LENGTH=341;AT1G11790.1 | Symbols: AtADT1, ADT1 | arogenate dehydratase 1, Arabidopsis thaliana arogenate dehydratase	2	3	2	2	11.1	9.1	9.1	37.614	341	341;392	0	16.644	5579400	19	293650	2	DTATAAQTVSSSGK;ISFQGIPGAYSETAALK;NYDLLLR				110	1318;3708;5508	True;True;False	1358;3840;5759	2157;6583;9906	3020;9582;14673;14674;14675	3020;9582;14673					-1;-1
AT1G11840.4;AT1G11840.3;AT1G11840.2;AT1G11840.1;AT1G11840.6;AT1G11840.5;AT1G67280.2	AT1G11840.4;AT1G11840.3;AT1G11840.2;AT1G11840.1;AT1G11840.6;AT1G11840.5	4;4;4;4;4;2;1	4;4;4;4;4;2;1	3;3;3;3;3;2;0	AT1G11840.4 | Symbols: AtGLYI3, GLX1, ATGLX1 | glyoxalaseI 3, glyoxalase I homolog | chr1:3996045-3997518 FORWARD LENGTH=283;AT1G11840.3 | Symbols: AtGLYI3, GLX1, ATGLX1 | glyoxalaseI 3, glyoxalase I homolog | chr1:3996045-3997518 FORWARD LENGTH=283;AT1G11	7	4	4	3	17.3	17.3	11.7	31.928	283	283;283;283;283;322;232;262	0	9.6875	5431800	12	452650	6	DPDGYTFELIQR;GGGSVIAFVK;GNAYAQIAIGTDDVYK;IVSFLDPDGWK				111	1223;2597;2818;3832	True;True;True;True	1262;2674;2912;3967	2012;2013;4482;5020;6784;6785	2844;2845;6425;7319;9858;9859	2845;6425;7319;9858					-1;-1;-1;-1;-1;-1;-1
AT1G11860.1;AT1G11860.2;AT1G11860.3	AT1G11860.1;AT1G11860.2;AT1G11860.3	5;5;5	5;5;5	5;5;5	AT1G11860.1 | Symbols: GLDT | | chr1:4001801-4003245 FORWARD LENGTH=408;AT1G11860.2 | Symbols: GLDT | | chr1:4001801-4003245 FORWARD LENGTH=408;AT1G11860.3 | Symbols: GLDT | | chr1:4001485-4003245 FORWARD LENGTH=423	3	5	5	5	19.9	19.9	19.9	44.444	408	408;408;423	0	14.956	16013000	22	211820	6	IGEITSGGFSPNLK;SKGGDVSWHIHDER;SLLALQGPLAAPVLQHLTK;TGYTGEDGFEISVPDEHAVDLAK;VGFFSSGPPAR				112	3405;6317;6373;6890;7530	True;True;True;True;True	3522;6595;6651;7185;7843	6057;11260;11337;12225;13484;13485	8808;16707;16811;18099;20074;20075;20076	8808;16707;16811;18099;20075					-1;-1;-1
AT1G11910.1;AT1G11910.2;AT1G62290.5;AT1G62290.2;AT1G62290.1	AT1G11910.1;AT1G11910.2;AT1G62290.5;AT1G62290.2;AT1G62290.1	2;2;1;1;1	2;2;1;1;1	2;2;1;1;1	AT1G11910.1 | Symbols: ATAPA1, AtPaspA1, PaspA1, APA1 | aspartic proteinase A1, putative aspartic proteinase A1 | chr1:4017119-4019874 REVERSE LENGTH=506;AT1G11910.2 | Symbols: ATAPA1, AtPaspA1, PaspA1, APA1 | aspartic proteinase A1, putative aspartic prot	5	2	2	2	6.5	6.5	6.5	54.613	506	506;517;486;513;513	0	2.5398	2264200	24	32472	2	NADEEEGGELVFGGVDPNHFK;VFDLAPEEYVLK				113	5143;7484	True;True	5372;7796	9218;13409	13635;19972	13635;19972					-1;-1;-1;-1;-1
AT1G12000.1	AT1G12000.1	8	8	8	AT1G12000.1 | Symbols: no symbol available | no full name available | chr1:4050159-4053727 REVERSE LENGTH=566	1	8	8	8	20.8	20.8	20.8	61.459	566	566	0	26.339	21089000	27	742100	14	ASVYSEVQSSR;DKIETPDQFK;DLTAVGSPENAPAK;GQFMGQSHFFGYEGR;INNTLPLPSVLK;IVEGPASSAAGNPDEIAK;LFPGLYGQPSVAVVPDQDAPSSAPK;YVELNAEYIQPYR				114	704;1126;1180;2898;3607;3806;4335;8418	True;True;True;True;True;True;True;True	722;1157;1213;2994;3736;3940;4483;8754	1152;1859;1937;5166;6397;6747;6748;6749;7694;14929;14930	1588;2582;2711;2712;7515;7516;9330;9815;9816;9817;9818;11240;22198;22199	1588;2582;2711;7516;9330;9817;11240;22198		69		432	-1
AT1G12370.3;AT1G12370.1;AT1G12370.2	AT1G12370.3;AT1G12370.1;AT1G12370.2	1;1;1	1;1;1	1;1;1	AT1G12370.3 | Symbols: PHR1, UVR2 | UV RESISTANCE 2, photolyase 1 | chr1:4206500-4208842 REVERSE LENGTH=466;AT1G12370.1 | Symbols: PHR1, UVR2 | UV RESISTANCE 2, photolyase 1 | chr1:4206500-4208842 REVERSE LENGTH=490;AT1G12370.2 | Symbols: PHR1, UVR2 | UV R	3	1	1	1	2.8	2.8	2.8	53.407	466	466;490;496	0.016686	0.98556	10213000	23	444050	0	LKNYSTDRNNPIK				115	4476	TRUE	4627	7952	11664	11664					-1;-1;-1
AT1G12410.1	AT1G12410.1	3	3	3	AT1G12410.1 | Symbols: EMB3146, CLPR2, CLP2, NCLPP2 | EMBRYO DEFECTIVE 3146, CLP protease proteolytic subunit 2, NUCLEAR-ENCODED CLP PROTEASE P2 | chr1:4223099-4224954 FORWARD LENGTH=279	1	3	3	3	12.9	12.9	12.9	31.208	279	279	0	8.5995	8186000	15	545730	3	FNAEEAIEYGLIDK;GQADDIQNEAK;IALQSPAGAAR				116	2252;2892;3252	True;True;True	2320;2988;3365	3845;5160;5786	5465;7506;8388	5465;7506;8388					-1
AT1G12470.1	AT1G12470.1	2	2	2	AT1G12470.1 | Symbols: VPS18 | vacuolar protein sorting 18 | chr1:4251359-4257201 FORWARD LENGTH=988	1	2	2	2	1.8	1.8	1.8	112.32	988	988	0	2.6084	546370	52	10507	2	ALLDYSK;FISINEPEALR				117	470;2200	True;True	478;2267	788;3759	1090;5322	1090;5322					-1
AT1G12840.1	AT1G12840.1	1	1	1	AT1G12840.1 | Symbols: DET3, ATVHA-C | ARABIDOPSIS THALIANA VACUOLAR ATP SYNTHASE SUBUNIT C, DE-ETIOLATED 3 | chr1:4375584-4378220 FORWARD LENGTH=375	1	1	1	1	2.1	2.1	2.1	42.619	375	375	0.013864	1.1909	4344500	26	167100	1	VAEYNNIR				118	7322	TRUE	7631	13048	19357	19357					-1
AT1G12900.4;AT1G12900.3;AT1G12900.1;AT1G12900.5;AT1G12900.2	AT1G12900.4;AT1G12900.3;AT1G12900.1;AT1G12900.5;AT1G12900.2	19;19;19;19;15	5;5;5;5;2	5;5;5;5;2	AT1G12900.4 | Symbols: GAPA-2 | glyceraldehyde 3-phosphate dehydrogenase A subunit 2 | chr1:4392634-4393850 REVERSE LENGTH=350;AT1G12900.3 | Symbols: GAPA-2 | glyceraldehyde 3-phosphate dehydrogenase A subunit 2 | chr1:4392634-4393850 REVERSE LENGTH=350;AT	5	19	5	5	53.1	14.6	14.6	37.667	350	350;350;399;441;317	0	39.699	236220000	19	7970500	24	AAALNIVPTSTGAAK;AVALVLPNLK;DSPLDVVVINDTGGVK;GILDVCDEPLVSVDFR;GKLNGIALR;GTMTTTHSYTGDQR;KDSPLDVVVINDTGGVK;KTFAEEVNAAFR;KVLITAPGK;LLDASHR;LNGIALR;TFAEEVNAAFR;VAINGFGR;VIAWYDNEWGYSQR;VLITAPGK;VPTPNVSVVDLVVQVSK;VPTPNVSVVDLVVQVSKK;VVDLADIVANNWK;YDSTLGIFDADVKPSGDSALSVDGK				119	6;770;1294;2673;2714;2990;3911;4068;4081;4492;4621;6841;7332;7584;7681;7819;7820;7973;8205	False;False;True;False;False;False;True;False;True;False;False;False;False;False;True;False;False;False;True	7;789;1334;2757;2800;3088;3089;4049;4210;4223;4643;4780;7136;7642;7900;7997;8138;8139;8295;8534	8;9;10;11;12;13;1238;2113;2114;2115;2116;2117;4740;4741;4742;4818;5316;5317;5318;5319;5320;5321;5322;5323;5324;5325;5326;5327;5328;5329;5330;5331;5332;6913;6914;7155;7177;7991;8212;8213;8214;8215;8216;8217;12135;12136;12137;12138;12139;13060;13061;13575;13576;13577;13578;13579;13733;13734;13735;13736;13737;13952;13953;13954;13955;13956;13957;14228;14229;14230;14575;14576;14577;14578	11;12;13;14;15;16;17;18;19;20;21;22;23;24;25;26;27;28;29;30;31;1699;2965;2966;2967;2968;2969;6877;6878;6879;6996;7728;7729;7730;7731;7732;7733;7734;7735;7736;7737;7738;7739;7740;7741;7742;7743;7744;10090;10091;10092;10378;10379;10403;11728;12056;12057;12058;12059;12060;12061;12062;12063;17961;17962;17963;17964;17965;17966;17967;17968;17969;17970;17971;17972;19372;19373;19374;20192;20193;20194;201…	21;1699;2968;6878;6996;7738;10092;10378;10403;11728;12061;17968;19373;20195;20422;20729;20732;21143;21668		70		190	-1;-1;-1;-1;-1
AT1G12910.1	AT1G12910.1	1	1	1	AT1G12910.1 | Symbols: ATAN11, LWD1 | LIGHT-REGULATED WD 1, ANTHOCYANIN11 | chr1:4395114-4396154 REVERSE LENGTH=346	1	1	1	1	5.8	5.8	5.8	39.088	346	346	0.011571	1.2396	867510	17	51030	1	DKEHSTIIYESSEPDTPLVR				120	1121	TRUE	1152	1854	2577	2577					-1
AT1G12920.1;AT3G26618.1;AT5G47880.2;AT5G47880.1	AT1G12920.1;AT3G26618.1;AT5G47880.2;AT5G47880.1	2;2;1;1	2;2;1;1	2;2;1;1	AT1G12920.1 | Symbols: ERF1-2 | eukaryotic release factor 1-2 | chr1:4396555-4397859 REVERSE LENGTH=434;AT3G26618.1 | Symbols: ERF1-3 | eukaryotic release factor 1-3 | chr3:9788854-9790161 FORWARD LENGTH=435;AT5G47880.2 | Symbols: AteRF1-1, ERF1-1 | eukary	4	2	2	2	5.5	5.5	5.5	48.941	434	434;435;436;436	0	8.1633	1351300	23	58752	2	QSVLSAITSAQQR;YFEEISQDTGK				121	5820;8225	True;True	6080;8554	10399;14640	15387;21766	15387;21766					-1;-1;-1;-1
AT1G13320.2;AT1G13320.3;AT1G13320.1;AT1G13320.4	AT1G13320.2;AT1G13320.3;AT1G13320.1;AT1G13320.4	3;3;3;2	2;2;2;1	2;2;2;1	AT1G13320.2 | Symbols: PP2AA3 | protein phosphatase 2A subunit A3 | chr1:4563970-4567348 REVERSE LENGTH=537;AT1G13320.3 | Symbols: PP2AA3 | protein phosphatase 2A subunit A3 | chr1:4563692-4567348 REVERSE LENGTH=587;AT1G13320.1 | Symbols: PP2AA3 | protei	4	3	2	2	6.7	4.5	4.5	59.998	537	537;587;587;412	0	4.4921	2834300	27	30422	3	ESDLVEHFTPLAK;FAATIESAHLK;LLAVEGCAALGK				122	1871;2028;4489	True;True;False	1929;2088;4640	3059;3060;3316;7988	4275;4276;4627;11725	4276;4627;11725					-1;-1;-1;-1
AT1G13440.1;AT1G13440.2	AT1G13440.1;AT1G13440.2	26;22	26;22	3;3	AT1G13440.1 | Symbols: GAPC2, GAPC-2 | glyceraldehyde-3-phosphate dehydrogenase C2, GLYCERALDEHYDE-3-PHOSPHATE DEHYDROGENASE C-2 | chr1:4608465-4610494 REVERSE LENGTH=338;AT1G13440.2 | Symbols: GAPC2, GAPC-2 | glyceraldehyde-3-phosphate dehydrogenase C2, G	2	26	26	3	82	82	15.7	36.913	338	338;310	0	283.25	2178600000	21	83792000	206	AASFNIIPSSTGAAK;AATYDEIK;AGIALSDK;AGIALSDKFVK;DAPMFVVGVNEHEYK;DAPMFVVGVNEHEYKSDLDIVSNASCTTNCLAPLAK;DDKTLLFGEKPVTVFGIR;DDVELVAVNDPFITTEYMTYMFK;FGIVEGLMTTVHSITATQK;GILGYTEDDVVSTDFVGDNR;IGINGFGR;LTGMSFR;LVSWYDNEWGYSSR;NPEDIPWGEAGADFVVESTGVFTDKDK;SDLDIVSNASCTTNCLAPLAK;SSIFDAK;TLLFGEKPVTVFGIR;TVDGPSMK;TVDGPSMKDWR;VLPSLNGK;VPTVDVSVVDLTVR;VPTVDVSVVDLTVRLEK;VVDLIVHMSK;VVDLIVHMSKA;VVISAPSK;YDSVHGQWK				123	65;74;247;248;966;967;983;994;2157;2676;3422;4832;4930;5378;6050;6565;6996;7213;7214;7710;7823;7824;7976;7977;8015;8207	True;True;True;True;True;True;True;True;True;True;True;True;True;True;True;True;True;True;True;True;True;True;True;True;True;True	67;76;252;253;991;992;993;1009;1020;2219;2220;2760;3539;4997;4998;5097;5624;6320;6849;7293;7520;7521;8028;8142;8143;8298;8299;8300;8301;8339;8536	94;95;96;97;98;99;100;101;112;430;431;432;433;434;435;436;437;1573;1574;1575;1576;1577;1578;1579;1580;1581;1582;1583;1616;1633;1634;3669;3670;3671;3672;3673;4749;4750;4751;4752;4753;6078;6079;6080;8568;8569;8570;8571;8714;8715;8716;8717;8718;8719;9667;9668;10778;10779;11692;11693;11694;11695;11696;12468;12469;12470;12471;12472;12473;12474;12882;12883;12884;12885;13785;13786;13964;13965;13966;1396…	126;127;128;129;130;131;132;133;134;135;136;137;138;139;140;141;142;143;155;613;614;615;616;617;618;619;620;621;622;623;624;625;626;627;628;629;630;2166;2167;2168;2169;2170;2171;2172;2173;2174;2175;2176;2177;2178;2179;2180;2181;2182;2183;2184;2185;2186;2187;2188;2189;2190;2191;2192;2193;2194;2195;2196;2197;2240;2264;2265;2266;2267;5184;5185;5186;5187;5188;5189;5190;5191;5192;6891;6892;6893;6894;6…	134;155;614;628;2169;2196;2240;2264;5190;6892;8833;12605;12812;14302;15971;17314;18534;19137;19139;20492;20752;20759;21174;21180;21261;21684		71;72;73;74;75;76;77		45;48;134;179;197;235;335	-1;-1
AT1G13870.1	AT1G13870.1	4	4	4	AT1G13870.1 | Symbols: AtKTI12, DRL1 | DEFORMED ROOTS AND LEAVES 1 | chr1:4747437-4748345 REVERSE LENGTH=302	1	4	4	4	18.2	18.2	18.2	34.063	302	302	0	6.4344	2263200	18	125730	5	FSEANSLYELDR;SSPVILEAVTYLTK;SVSTGEIVIVDSLNSIK;WDSPLFELYPSR				124	2313;6579;6691;8109	True;True;True;True	2385;6864;6980;8435	3953;11733;11906;14437	5623;17405;17631;17632;21449	5623;17405;17631;21449					-1
AT1G13930.3;AT1G13930.2;AT1G13930.1	AT1G13930.3;AT1G13930.2;AT1G13930.1	2;2;2	2;2;2	2;2;2	AT1G13930.3 | Symbols: no symbol available | no full name available | chr1:4761091-4761558 FORWARD LENGTH=155;AT1G13930.2 | Symbols: no symbol available | no full name available | chr1:4761091-4761558 FORWARD LENGTH=155;AT1G13930.1 | Symbols: no symbol ava	3	2	2	2	29	29	29	16.163	155	155;155;155	0	6.8645	6192500	9	411750	4	VVAEAAQAAAR;YLNDYESSHSTGAGGPPPPTSQAEPASQPEPAAK				125	7961;8302	True;True	8283;8632	14209;14760	21119;21960;21961;21962	21119;21960					-1;-1;-1
AT1G14000.1	AT1G14000.1	1	1	1	AT1G14000.1 | Symbols: VIK | VH1-interacting kinase | chr1:4797606-4800043 FORWARD LENGTH=438	1	1	1	1	3	3	3	49.335	438	438	0.0006812	1.9979	1541900	30	51398	1	NVLLVNSSADHLK				126	5488	TRUE	5737	9822	14532	14532					-1
AT1G14320.1;AT1G14320.2	AT1G14320.1;AT1G14320.2	6;5	6;5	3;3	AT1G14320.1 | Symbols: RPL10A, SAC52, RPL10 | SUPPRESSOR OF ACAULIS 52, ribosomal protein L10, ribosomal protein L10 A | chr1:4888270-4889408 FORWARD LENGTH=220;AT1G14320.2 | Symbols: RPL10A, SAC52, RPL10 | SUPPRESSOR OF ACAULIS 52, ribosomal protein L10,	2	6	6	3	24.1	24.1	9.5	24.917	220	220;126	0	16.123	54176000	11	4662900	7	ENVSSEALEAAR;FLSCHGPLANR;MLSCAGADR;QPGSAFLPAHY;RVVPDGVNAK;VVPDGVNAK				127	1828;2236;5079;5772;5963;8024	True;True;True;True;True;True	1886;2303;5280;6032;6230;8348	3000;3001;3002;3821;9040;10323;10634;14316	4193;4194;4195;5433;13350;15286;15737;21275	4194;5433;13350;15286;15737;21275		78		102	-1;-1
AT1G14410.1	AT1G14410.1	11	8	8	AT1G14410.1 | Symbols: PTAC1, ATWHY1, WHY1 | A. THALIANA WHIRLY 1, WHIRLY 1 | chr1:4929352-4930810 REVERSE LENGTH=263	1	11	8	8	49.8	41.4	41.4	29.058	263	263	0	68.106	86913000	14	5348800	18	AALTVDPR;APEFVALDSGAFK;DGFLLLQFAPSAGVR;ESCEFFHDPFK;ESCEFFHDPFKGK;FGDSSSSPSPAEGLPAR;FYVGHSIYK;LVNVDESIYIPITR;QTDYFEK;VEPLPDGSGHFFNLSVQNK;VNNASPNYGGDYEWNR				128	46;573;1042;1866;1867;2141;2415;4914;5824;7460;7765	True;True;True;False;False;True;False;True;True;True;True	47;587;1068;1924;1925;2203;2491;5081;6084;7770;8083	68;955;956;1704;3053;3054;3055;3642;4187;8689;10404;13362;13870	96;1316;1317;1318;1319;1320;1321;2370;4267;4268;4269;4270;5140;5141;6007;6008;6009;12777;12778;15392;19884;19885;20605;20606;20607	96;1319;2370;4269;4270;5140;6007;12777;15392;19884;20606					-1
AT2G02470.2;AT1G14510.1;AT2G02470.3;AT2G02470.1	AT2G02470.2;AT1G14510.1;AT2G02470.3;AT2G02470.1	1;1;1;1	1;1;1;1	1;1;1;1	AT2G02470.2 | Symbols: AL6 | alfin-like 6 | chr2:652837-654621 FORWARD LENGTH=247;AT1G14510.1 | Symbols: AL7, AtAL7 | alfin-like 7 | chr1:4962171-4964154 REVERSE LENGTH=252;AT2G02470.3 | Symbols: AL6 | alfin-like 6 | chr2:652837-654544 FORWARD LENGTH=255;A	4	1	1	1	4	4	4	27.844	247	247;252;255;256	0	2.2909	2699200	9	299920	3	TVEEVFSDFR				129	7222	TRUE	7529	12894;12895	19153;19154;19155	19153					-1;-1;-1;-1
AT1G14640.2;AT1G14640.1	AT1G14640.2;AT1G14640.1	1;1	1;1	1;1	AT1G14640.2 | Symbols: no symbol available | no full name available | chr1:5023656-5025955 FORWARD LENGTH=735;AT1G14640.1 | Symbols: no symbol available | no full name available | chr1:5023656-5025955 FORWARD LENGTH=735	2	1	1	1	1.5	1.5	1.5	82.814	735	735;735	0.020697	0.83207	6851200	35	195750	1	SVADLTTVLER				130	6654	TRUE	6941	11860	17576	17576					-1;-1
AT1G14710.2;AT1G14710.1	AT1G14710.2;AT1G14710.1	10;10	10;10	10;10	AT1G14710.2 | Symbols: no symbol available | no full name available | chr1:5062168-5064697 REVERSE LENGTH=601;AT1G14710.1 | Symbols: no symbol available | no full name available | chr1:5062168-5064697 REVERSE LENGTH=601	2	10	10	10	21	21	21	66.203	601	601;601	0	26.557	13036000	33	280530	11	DGFISWLR;EMIQLGLPIADTPPDDDSIKDR;IEPIPSALSDIIER;KLEESETQEEIVK;LQFPPPANWIPDER;LSLTPGSVLLVEGK;PISVLSLSECDYTFGR;RGQLQSEAYVGYK;RIEPIPSALSDIIER;VIVSENPGDYK				131	1041;1795;3349;3998;4694;4777;5547;5906;5911;7628	True;True;True;True;True;True;True;True;True;True	1067;1853;3465;4138;4857;4942;5799;6172;6177;7944	1703;2963;5972;7064;8328;8469;9965;10527;10532;13642	2369;4147;8703;10271;12248;12462;12463;14763;15577;15582;20286	2369;4147;8703;10271;12248;12463;14763;15577;15582;20286		79		311	-1;-1
AT1G14740.1	AT1G14740.1	1	1	1	AT1G14740.1 | Symbols: TTA1, OBE3 | TITANIA 1 | chr1:5075450-5077732 REVERSE LENGTH=733	1	1	1	1	1.5	1.5	1.5	82.388	733	733	0.015249	1.0881	1475400	39	37831	1	ANEMVKKLESK				132	538	TRUE	552	896	1235	1235		80		552	-1
AT1G14810.1;AT1G14810.2	AT1G14810.1;AT1G14810.2	3;2	3;2	3;2	AT1G14810.1 | Symbols: no symbol available | no full name available | chr1:5102684-5104633 REVERSE LENGTH=375;AT1G14810.2 | Symbols: no symbol available | no full name available | chr1:5103152-5104633 REVERSE LENGTH=306	2	3	3	3	12.8	12.8	12.8	40.745	375	375;306	0	4.9089	9617900	16	372630	3	ASNTFPTPLDVSNKDDVAVGR;EFGPLAAEK;MVDGVPLVIPEVNPEAMK				133	687;1539;5123	True;True;True	705;1587;5341	1129;2526;9159	1555;3520;13549;13550	1555;3520;13549		81;82		136;152	-1;-1
AT1G14830.1	AT1G14830.1	4	4	4	AT1G14830.1 | Symbols: ADL1C, ADL5, DRP1C, DL1C | DYNAMIN RELATED PROTEIN 1C, DYNAMIN-like 1C, ARABIDOPSIS DYNAMIN-LIKE PROTEIN 5 | chr1:5107699-5111470 REVERSE LENGTH=614	1	4	4	4	8.6	8.6	8.6	68.722	614	614	0	5.1411	4137200	37	41095	4	GPAEATVDAVHFVLK;LLSQHLETVIR;SIDEINAELDR;TEDGTTEYAEFLHAPK				134	2849;4579;6255;6818	True;True;True;True	2945;4732;6533;7110	5072;8132;11133;12098	7384;11932;16516;16517;17913	7384;11932;16516;17913					-1
AT1G14850.1	AT1G14850.1	2	2	2	AT1G14850.1 | Symbols: NUP155 | nucleoporin 155 | chr1:5116921-5123259 REVERSE LENGTH=1464	1	2	2	2	1.4	1.4	1.4	160.01	1464	1464	0.0019828	1.7702	592340	75	7897.9	2	LIDQALSQGGIR;SLLEDFFTR				135	4427;6377	True;True	4577;6655	7858;11343	11547;16821	11547;16821					-1
AT1G15140.1;AT1G15140.3;AT1G15140.2	AT1G15140.1;AT1G15140.3;AT1G15140.2	4;3;3	4;3;3	4;3;3	AT1G15140.1 | Symbols: FNRL | FERREDOXIN-NADP(+) OXIDOREDUCTASE -LIKE | chr1:5210403-5212137 REVERSE LENGTH=295;AT1G15140.3 | Symbols: FNRL | FERREDOXIN-NADP(+) OXIDOREDUCTASE -LIKE | chr1:5210642-5212137 REVERSE LENGTH=271;AT1G15140.2 | Symbols: FNRL | FE	3	4	4	4	22	22	22	31.923	295	295;271;271	0	6.1464	6035700	12	211930	4	FKEWESAGVK;GAFEFLVK;VPDVEKPSFMAIASPPSLASSR;VVPVLSQPDDGWKGETGYVQAAFAR				136	2212;2427;7784;8027	True;True;True;True	2279;2504;8103;8351	3775;4210;13897;14320	5342;6043;20645;21279	5342;6043;20645;21279		83		110	-1;-1;-1
AT1G15210.1;AT1G59870.1	AT1G15210.1;AT1G59870.1	1;1	1;1	1;1	AT1G15210.1 | Symbols: ATPDR7, ABCG35, PDR7 | ATP-binding cassette G35, PLEIOTROPIC DRUG RESISTANCE 7, pleiotropic drug resistance 7 | chr1:5231552-5236573 REVERSE LENGTH=1442;AT1G59870.1 | Symbols: ABCG36, ATABCG36, PEN3, PDR8, ATPDR8 | Arabidopsis thalia	2	1	1	1	0.6	0.6	0.6	162.57	1442	1442;1469	0.019351	0.92679	0	71	0	1	YDLLNELAR				137	8201	TRUE	8529	14564	21651	21651					-1;-1
AT1G15660.1	AT1G15660.1	1	1	1	AT1G15660.1 | Symbols: CENP-C | centromere protein C, CENP-C HOMOLOGUE | chr1:5381230-5385057 FORWARD LENGTH=705	1	1	1	1	1.8	1.8	1.8	78.934	705	705	0.028436	0.74923	124400000	32	3273700	3	YPRSEDFFAAYDK				138	8349	TRUE	8684	14826;14827;14828	22049;22050;22051	22049					-1
AT1G15690.2;AT1G15690.1	AT1G15690.2;AT1G15690.1	1;1	1;1	1;1	AT1G15690.2 | Symbols: AtVHP1;1, AtAVP1, ATAVP3, AVP-3, AVP1, FUGU5, VHP1 | ARABIDOPSIS THALIANA V-PPASE 3, FUGU 5 | chr1:5399115-5402185 FORWARD LENGTH=642;AT1G15690.1 | Symbols: AtVHP1;1, AtAVP1, ATAVP3, AVP-3, AVP1, FUGU5, VHP1 | ARABIDOPSIS THALIANA V-	2	1	1	1	2.5	2.5	2.5	67.706	642	642;770	0.0050988	1.4955	944940	22	42952	1	TDALDAAGNTTAAIGK				139	6791	TRUE	7083	12055	17859	17859					-1;-1
AT1G15820.1	AT1G15820.1	6	6	6	AT1G15820.1 | Symbols: CP24, LHCB6 | light harvesting complex photosystem II subunit 6 | chr1:5446685-5447676 REVERSE LENGTH=258	1	6	6	6	19.8	19.8	19.8	27.522	258	258	0	70.579	62717000	12	3794300	17	DGVYEPDFEKLER;FFDPLGLAGK;KSWIPAVK;NRDGVYEPDFEK;NRDGVYEPDFEKLER;TAENFANYTGDQGYPGGR				140	1066;2118;4066;5423;5424;6753	True;True;True;True;True;True	1095;2180;4208;5672;5673;7044	1754;1755;3587;7153;9732;9733;9734;12003;12004	2454;2455;2456;5044;5045;5046;5047;10376;14404;14405;14406;17780;17781;17782;17783;17784;17785	2456;5045;10376;14404;14406;17782					-1
AT2G32060.3;AT2G32060.2;AT2G32060.1;AT1G15930.2;AT1G15930.1	AT2G32060.3;AT2G32060.2;AT2G32060.1;AT1G15930.2;AT1G15930.1	2;2;2;2;2	2;2;2;2;2	2;2;2;2;2	AT2G32060.3 | Symbols: no symbol available | no full name available | chr2:13639228-13640104 REVERSE LENGTH=144;AT2G32060.2 | Symbols: no symbol available | no full name available | chr2:13639228-13640104 REVERSE LENGTH=144;AT2G32060.1 | Symbols: no symbol	5	2	2	2	12.5	12.5	12.5	15.329	144	144;144;144;144;144	0	2.8047	878050	9	97561	2	LLTVPSAK;TLGEWAGLCK				141	4588;6979	True;True	4741;7276	8142;12437	11944;18466	11944;18466					-1;-1;-1;-1;-1
AT1G16300.1	AT1G16300.1	8	1	1	AT1G16300.1 | Symbols: GAPCP-2 | glyceraldehyde-3-phosphate dehydrogenase of plastid 2 | chr1:5574433-5577406 FORWARD LENGTH=420	1	8	1	1	20.5	3.3	3.3	44.845	420	420	0.023156	0.80742	624880	24	26037	0	DDIEVVAVNDPFIDAK;GASQNIIPSSTGAAK;LVSWYDNEWGYSNR;TVDGPSMK;TVDGPSMKDWR;VGINGFGR;VLPELNGK;VPTPNVSVVDLTCR				142	981;2445;4929;7213;7214;7538;7704;7816	False;False;False;False;False;False;False;True	1007;2522;5096;7520;7521;7851;8022;8135	1612;1613;4236;4237;4238;4239;4240;8713;12882;12883;12884;12885;13495;13779;13947	2236;2237;6081;6082;6083;6084;6085;6086;6087;12807;19136;19137;19138;19139;20087;20483;20721	2236;6087;12807;19137;19139;20087;20483;20721		76		275	-1
AT1G16460.6;AT1G16460.5;AT1G16460.4;AT1G16460.3;AT1G16460.1;AT1G16460.2	AT1G16460.6;AT1G16460.5;AT1G16460.4;AT1G16460.3;AT1G16460.1;AT1G16460.2	2;2;2;2;2;2	2;2;2;2;2;2	2;2;2;2;2;2	AT1G16460.6 | Symbols: STR2, ATMST2, RDH2, MST2, ATRDH2, ST2 | ARABIDOPSIS THALIANA MERCAPTOPYRUVATE SULFURTRANSFERASE 2, SULFURTRANSFERASE 2, rhodanese homologue 2, MERCAPTOPYRUVATE SULFURTRANSFERASE 2 | chr1:5620153-5621981 REVERSE LENGTH=266;AT1G16460.5	6	2	2	2	12	12	12	29.451	266	266;290;318;318;318;342	0	4.1379	1047600	14	74832	2	ASGYDVESSVSNDAILK;IYQGQTISPITFQTK				143	669;3877	True;True	686;4014	1105;6860	1520;10020	1520;10020					-1;-1;-1;-1;-1;-1
AT1G79210.3;AT1G79210.2;AT1G79210.1;AT1G16470.2;AT1G16470.1	AT1G79210.3;AT1G79210.2;AT1G79210.1;AT1G16470.2;AT1G16470.1	5;5;5;5;5	5;5;5;5;5	5;5;5;5;5	AT1G79210.3 | Symbols: no symbol available | no full name available | chr1:29796286-29798240 REVERSE LENGTH=235;AT1G79210.2 | Symbols: no symbol available | no full name available | chr1:29796286-29798240 REVERSE LENGTH=235;AT1G79210.1 | Symbols: no symbol	5	5	5	5	31.1	31.1	31.1	25.733	235	235;235;235;235;235	0	12.851	8299000	13	501730	5	ASNGVVIATEK;EGFEGEISSK;GDSQYSFSLTTFSPSGK;KLPSILVDEASVQK;LVQIEHALTAVGSGQTSLGIK				144	684;1558;2479;4016;4920	True;True;True;True;True	702;1606;2556;4156;5087	1126;2548;4280;7086;8701	1552;3545;6131;10295;12792	1552;3545;6131;10295;12792					-1;-1;-1;-1;-1
AT1G16710.9;AT1G16710.6;AT1G16710.5;AT1G16710.4;AT1G79000.3;AT1G16710.2;AT1G16710.8;AT1G16710.7;AT1G16710.3;AT1G16710.10;AT1G79000.1;AT1G16710.1;AT1G79000.2	AT1G16710.9;AT1G16710.6;AT1G16710.5;AT1G16710.4;AT1G79000.3;AT1G16710.2;AT1G16710.8;AT1G16710.7;AT1G16710.3;AT1G16710.10;AT1G79000.1;AT1G16710.1;AT1G79000.2	1;1;1;1;1;1;1;1;1;1;1;1;1	1;1;1;1;1;1;1;1;1;1;1;1;1	1;1;1;1;1;1;1;1;1;1;1;1;1	AT1G16710.9 | Symbols: HAC12 | histone acetyltransferase of the CBP family 12 | chr1:5714692-5720635 FORWARD LENGTH=1470;AT1G16710.6 | Symbols: HAC12 | histone acetyltransferase of the CBP family 12 | chr1:5714692-5721782 FORWARD LENGTH=1641;AT1G16710.5 |	13	1	1	1	1	1	1	163.54	1470	1470;1641;1641;1641;1673;1677;1680;1680;1680;1680;1697;1706;1741	0.013806	1.178	710680	73	9735.4	1	GVSLTELFTPEQVR				145	3059	TRUE	3159	5426	7867	7867					-1;-1;-1;-1;-1;-1;-1;-1;-1;-1;-1;-1;-1
AT1G16720.3;AT1G16720.1;AT1G16720.2	AT1G16720.3;AT1G16720.1;AT1G16720.2	2;2;2	2;2;2	2;2;2	AT1G16720.3 | Symbols: HCF173 | high chlorophyll fluorescence phenotype 173 | chr1:5723161-5725920 FORWARD LENGTH=564;AT1G16720.1 | Symbols: HCF173 | high chlorophyll fluorescence phenotype 173 | chr1:5723161-5726248 FORWARD LENGTH=598;AT1G16720.2 | Symbol	3	2	2	2	5	5	5	61.83	564	564;598;631	0	3.7464	1511800	40	37796	2	QGTYFQDTTASK;SVDIVVGDVGEPSTLK				146	5677;6660	True;True	5933;6947	10163;11867	15072;17584	15072;17584					-1;-1;-1
AT1G16870.1	AT1G16870.1	1	1	1	AT1G16870.1 | Symbols: no symbol available | no full name available | chr1:5770964-5773157 REVERSE LENGTH=480	1	1	1	1	5.4	5.4	5.4	53.783	480	480	0	8.1206	1053000	24	43874	1	GGDPGAAGAEEGEFGAAGGDDLEAGR				147	2581	TRUE	2658	4429	6342	6342					-1
AT1G16880.1;AT1G16880.2	AT1G16880.1;AT1G16880.2	2;1	2;1	2;1	AT1G16880.1 | Symbols: ACR11 | ACT domain repeats 11 | chr1:5773796-5776125 FORWARD LENGTH=290;AT1G16880.2 | Symbols: ACR11 | ACT domain repeats 11 | chr1:5773796-5775272 FORWARD LENGTH=213	2	2	2	2	7.2	7.2	7.2	31.294	290	290;213	0	2.3068	2260000	16	47420	1	KVEDPELLEAIR;RPSTDESSF				148	4074;5937	True;True	4216;6203	7165;7166;10579	10390;10391;15634	10390;15634					-1;-1
AT1G16920.1	AT1G16920.1	3	1	1	AT1G16920.1 | Symbols: RAB11, ATRABA1B, RABA1b, BEX5 | RAB GTPase homolog A1B, BFA-visualized exocytic trafficking defective 5 | chr1:5787489-5789147 REVERSE LENGTH=216	1	3	1	1	16.2	6.5	6.5	24.02	216	216	0	2.6409	617610	12	51467	2	AGYRVEDDYDYLFK;STIGVEFATR;VVLIGDSGVGK				149	293;6624;8019	True;False;False	299;6910;8343	504;11801;14309	719;720;17496;17497;21265	720;17496;21265					-1
AT1G17100.1	AT1G17100.1	5	5	5	AT1G17100.1 | Symbols: AtHBP1, SOUL1, cHBP1, HBP1 | cytosolic heme (tetrapyrrole) binding protein 1, haem-binding protein 1 | chr1:5844766-5845539 FORWARD LENGTH=232	1	5	5	5	36.2	36.2	36.2	25.388	232	232	0	42.138	49373000	11	371880	12	IECPSYELVHSGNGYEIR;KNQPDPAPSENLHIQK;NQPDPAPSENLHIQK;QFSGFVSDDSIGEQAAALDSSLK;SKEDGGVGSDSAYTVAQYNSPFEFSGR				150	3329;4035;5409;5648;6307	True;True;True;True;True	3445;4177;5656;5904;6585	5941;7115;9711;10107;10108;11241;11242	8662;8663;10331;14371;14997;14998;16680;16681;16682;16683;16684;16685	8662;10331;14371;14997;16683					-1
AT1G17170.1	AT1G17170.1	1	1	1	AT1G17170.1 | Symbols: GST, ATGSTU24, GSTU24 | glutathione S-transferase TAU 24, Arabidopsis thaliana Glutathione S-transferase (class tau) 24 | chr1:5869895-5870691 FORWARD LENGTH=218	1	1	1	1	3.7	3.7	3.7	25.306	218	218	0.013277	1.201	1361700	13	104740	1	VITFISER				151	7622	TRUE	7938	13634	20276	20276					-1
AT1G17180.1	AT1G17180.1	1	1	1	AT1G17180.1 | Symbols: GSTU25, ATGSTU25 | glutathione S-transferase TAU 25 | chr1:5872208-5872958 FORWARD LENGTH=221	1	1	1	1	5	5	5	25.59	221	221	0.0032489	1.6496	969830	12	80819	1	TPLLPSDPYQR				152	7086	TRUE	7387	12656	18824	18824					-1
AT1G17220.1	AT1G17220.1	7	7	7	AT1G17220.1 | Symbols: FUG1 | fu-gaeri1 | chr1:5885383-5890165 FORWARD LENGTH=1026	1	7	7	7	8.7	8.7	8.7	109.75	1026	1026	0	14.569	4728500	48	98511	7	AAAVPIVIAINK;GPFATFIVQK;IVAEDDGDDDASISR;QALQVLPQENVTLK;TTLLDYIR;VAASEAGGITQGIGAYK;VTLSSLASAVSAK				153	12;2858;3794;5586;7188;7301;7943	True;True;True;True;True;True;True	13;2954;3928;5839;7494;7610;8264	23;5084;6725;10022;12847;13021;14167	43;7399;9786;14857;19085;19326;21050	43;7399;9786;14857;19085;19326;21050					-1
AT1G17290.1	AT1G17290.1	2	2	2	AT1G17290.1 | Symbols: AlaAT1 | alanine aminotransferase | chr1:5922771-5926093 FORWARD LENGTH=543	1	2	2	2	3.9	3.9	3.9	59.82	543	543	0.0026161	1.6808	732650	29	25264	2	ATGIVVVPGSGFR;ILDQIPGR				154	729;3536	True;True	747;3660	1183;6308	1624;9217	1624;9217					-1
AT1G17370.2;AT1G17370.1	AT1G17370.2;AT1G17370.1	4;4	1;1	1;1	AT1G17370.2 | Symbols: UBP1B | oligouridylate binding protein 1B | chr1:5951842-5954825 REVERSE LENGTH=416;AT1G17370.1 | Symbols: UBP1B | oligouridylate binding protein 1B | chr1:5951842-5954825 REVERSE LENGTH=419	2	4	1	1	10.1	3.6	3.6	45.733	416	416;419	0	8.029	2089900	13	160760	1	DKGFGFVR;GFGFVSFR;NQQDAQTAIDEITGK;SSYGFVHYFDR				155	1124;2533;5410;6611	False;False;True;False	1155;2610;5657;6896	1857;4366;9712;11779;11780	2580;6247;6248;14372;17472;17473	2580;6247;14372;17472					-1;-1
AT1G17470.2;AT1G17470.1	AT1G17470.2;AT1G17470.1	2;2	2;2	2;2	AT1G17470.2 | Symbols: ATDRG, DRG1, ATDRG1, Drg1-2 | developmentally regulated G-protein 1 | chr1:6003442-6006155 FORWARD LENGTH=399;AT1G17470.1 | Symbols: ATDRG, DRG1, ATDRG1, Drg1-2 | developmentally regulated G-protein 1 | chr1:6003442-6006155 FORWARD L	2	2	2	2	7.3	7.3	7.3	44.639	399	399;399	0	4.8351	7984600	23	87756	3	DEGGRGR;VYSKPQGQQPDFDEPFVLSSDR				156	1002;8089	True;True	1028;8415	1651;14414	2296;21423;21424	2296;21424					-1;-1
AT1G17580.1	AT1G17580.1	3	1	1	AT1G17580.1 | Symbols: ATMYA1, MYA1, XI-1 | myosin 1, MYOSIN XI 1, ARABIDOPSIS MYOSIN 1 | chr1:6039453-6049309 FORWARD LENGTH=1520	1	3	1	1	2.7	0.7	0.7	172.91	1520	1520	0.023131	0.80174	396540	91	4357.5	1	LQQHFNQHVFK;TVEQQVLESNPVLEAFGNAK;TVVTNVYFPK				157	4709;7224;7270	False;False;True	4872;7531;7579	8344;12897;12973	12268;19157;19259	12268;19157;19259					-1
AT1G17720.1	AT1G17720.1	10	1	1	AT1G17720.1 | Symbols: ATB BETA | | chr1:6093949-6098065 REVERSE LENGTH=501	1	10	1	1	24.2	3	3	56.274	501	501	0.019037	0.89552	417260	27	15454	0	DFSFPPGGIPSLR;DLEQTDYPVRHPEFR;FSQVFGER;GSESPGTEANGNAYDFTTK;LPVVVTSQETNLVAR;QIQTPARPSR;SLEIEEK;TEFQSHEPEFDYLK;VFGASQGSTEAATLEASK;YKTEFQSHEPEFDYLK				158	1030;1144;2327;2935;4680;5703;6349;6828;7498;8281	False;False;False;False;True;False;False;False;False;False	1056;1175;2401;3031;4840;5961;6627;7122;7810;8611	1689;1884;1885;3975;5214;8301;10208;11309;11310;12114;13429;14719	2350;2351;2620;2621;2622;2623;5656;7576;7577;12188;15132;16780;16781;17932;19997;19998;21897	2351;2621;5656;7577;12188;15132;16781;17932;19997;21897					-1
AT1G17720.2	AT1G17720.2	10	10	1	AT1G17720.2 | Symbols: ATB BETA | | chr1:6093949-6098065 REVERSE LENGTH=500	1	10	10	1	24	24	2.8	56.175	500	500	0	23.619	20075000	27	486660	17	DFSFPPGGIPSLR;DLEQTDYPVRHPEFR;FSQVFGER;GSESPGTEANGNAYDFTTK;LPVVTSQETNLVAR;QIQTPARPSR;SLEIEEK;TEFQSHEPEFDYLK;VFGASQGSTEAATLEASK;YKTEFQSHEPEFDYLK				159	1030;1144;2327;2935;4678;5703;6349;6828;7498;8281	True;True;True;True;True;True;True;True;True;True	1056;1175;2401;3031;4838;5961;6627;7122;7810;8611	1689;1884;1885;3975;5214;8298;8299;10208;11309;11310;12114;13429;14719	2350;2351;2620;2621;2622;2623;5656;7576;7577;12185;12186;15132;16780;16781;17932;19997;19998;21897	2351;2621;5656;7577;12185;15132;16781;17932;19997;21897					-1
AT1G17850.1;AT1G17850.2	AT1G17850.1;AT1G17850.2	1;1	1;1	1;1	AT1G17850.1 | Symbols: no symbol available | no full name available | chr1:6146470-6148820 REVERSE LENGTH=446;AT1G17850.2 | Symbols: no symbol available | no full name available | chr1:6146470-6148820 REVERSE LENGTH=448	2	1	1	1	3.8	3.8	3.8	50.622	446	446;448	0	5.0552	848130	30	28271	1	IYLNEQGINAQYSGPSK				160	3871	TRUE	4008	6841	9927	9927					-1;-1
AT1G18060.1	AT1G18060.1	6	6	6	AT1G18060.1 | Symbols: FBN-like | | chr1:6212065-6213314 REVERSE LENGTH=226	1	6	6	6	29.6	29.6	29.6	25.198	226	226	0	13.231	7177400	13	483130	7	AKIDPSTFLETLGGPESPGR;IDPSTFLETLGGPESPGR;IGPLDPLEFSLGK;QVTESVNVLK;VAADEILAAFSAIEK;YFPLTAVQR				161	396;3314;3431;5857;7300;8230	True;True;True;True;True;True	403;3430;3548;6119;7609;8559	656;5918;6094;10457;13020;14645	908;8629;8855;15476;19325;21772;21773	908;8629;8855;15476;19325;21772					-1
AT1G18080.1	AT1G18080.1	7	4	4	AT1G18080.1 | Symbols: RACK1A_AT, AtRACK1, SAC53, ATARCA, RACK1A | RECEPTOR FOR ACTIVATED C KINASE 1 A, Suppressor of Acaulis 53 | chr1:6222325-6223901 FORWARD LENGTH=327	1	7	4	4	20.2	12.8	12.8	35.747	327	327	0	7.7698	11023000	20	509530	7	AEGLVLK;DGVVLLWDLAEGK;DGVVLLWDLAEGKK;DKSIILWK;FSPNTLQPTIVSASWDK;LWNTLGECK;SIVEDLKVDLK				162	159;1063;1064;1133;2323;4955;6298	False;True;True;False;True;False;True	161;1092;1093;1164;2396;5122;6576	247;248;249;1750;1751;1867;3967;3968;8757;8758;11220	333;334;335;2450;2451;2590;5642;5643;5644;5645;12873;12874;16650	333;2450;2451;2590;5642;12873;16650					-1
AT1G18170.1	AT1G18170.1	2	2	2	AT1G18170.1 | Symbols: no symbol available | no full name available | chr1:6254291-6255507 FORWARD LENGTH=247	1	2	2	2	11.3	11.3	11.3	26.529	247	247	0	8.5323	1288100	10	128810	3	GQVQGTGQVFVDTFGTK;IEVSQEVANTR				163	2920;3357	True;True	3016;3473	5196;5982;5983	7556;8714;8715	7556;8715					-1
AT1G18210.2;AT1G18210.1	AT1G18210.2;AT1G18210.1	1;1	1;1	1;1	AT1G18210.2 | Symbols: no symbol available | no full name available | chr1:6268273-6268785 REVERSE LENGTH=170;AT1G18210.1 | Symbols: no symbol available | no full name available | chr1:6268273-6268785 REVERSE LENGTH=170	2	1	1	1	7.1	7.1	7.1	18.35	170	170;170	0.019466	0.88195	0	13	0	1	VFDQFDSNGDGK				164	7485	TRUE	7797	13410	19973	19973					-1;-1
AT1G18450.1	AT1G18450.1	2	2	2	AT1G18450.1 | Symbols: ARP4, ATARP4 | actin-related protein 4 | chr1:6348199-6351766 FORWARD LENGTH=441	1	2	2	2	6.8	6.8	6.8	48.936	441	441	0	5.8632	1405600	25	56225	2	AGEFQVEDVDIPDTTESYK;NPVLTSFATGR				165	237;5398	True;True	242;5644	414;9692	593;14346	593;14346					-1
AT1G18500.1;AT1G74040.3;AT1G74040.2	AT1G18500.1;AT1G74040.3;AT1G74040.2	12;7;7	12;7;7	3;0;0	AT1G18500.1 | Symbols: MAML-4, IPMS1 | methylthioalkylmalate synthase-like 4, ISOPROPYLMALATE SYNTHASE 1 | chr1:6369347-6372861 FORWARD LENGTH=631;AT1G74040.3 | Symbols: IPMS2, IMS1, MAML-3 | SOPROPYLMALATE SYNTHASE 2, 2-isopropylmalate synthase 1 | chr1:2	3	12	12	3	25.4	25.4	7	68.675	631	631;483;551	0	33.966	32022000	35	632170	23	AGNASLEEVVMAIK;AIVGANAFAHESGIHQDGMLK;AYVGALNK;DGEQSPGATLTSK;ISDPNYVR;LGVDIIEAGFPAASKDDFEAVK;RPRPEYIPNR;SLGCEDVEFSPEDAGR;SNDAGIVLGK;TFSGTGAGMDIVVSSVK;VFDTTLRDGEQSPGATLTSK;YSSTNAITGEEVQR				166	262;376;886;1040;3702;4402;5936;6354;6434;6855;7486;8392	True;True;True;True;True;True;True;True;True;True;True;True	267;383;909;1066;3834;4550;6202;6632;6716;7150;7798;8728	463;623;1438;1701;1702;6568;6569;7818;10578;11315;11469;11470;12167;13411;14892;14893;14894	663;664;665;666;870;1945;2367;2368;9563;9564;11484;11485;15633;16787;17011;17012;18013;19974;22148;22149;22150;22151;22152	664;870;1945;2368;9564;11484;15633;16787;17012;18013;19974;22150		84;85;86		339;399;594	-1;-1;-1
AT1G18540.1	AT1G18540.1	8	4	4	AT1G18540.1 | Symbols: no symbol available | no full name available | chr1:6377448-6378548 REVERSE LENGTH=233	1	8	4	4	35.6	21	21	26.152	233	233	0	12.192	20522000	12	1134900	10	FYPAEDVK;IDISGVNTEKFDDKYFGK;QLSSGLLLVTGPFK;SIEAVPELK;TEGEFFEAEKEEK;TEGEFFEAEKEEKK;TVDAALIK;VNQAYVIGTSTK				167	2409;3300;5749;6259;6829;6830;7212;7767	False;True;True;True;False;False;True;False	2485;3414;6008;6537;7123;7124;7519;8085	4179;5890;5891;10292;10293;11138;12115;12116;12117;12118;12880;12881;13872	5994;8580;8581;8582;8583;15247;15248;15249;16523;16524;17933;17934;17935;17936;17937;19134;19135;20611	5994;8581;15248;16523;17934;17937;19134;20611					-1
AT1G18660.3;AT1G18660.2;AT1G18660.1;AT1G18660.4	AT1G18660.3;AT1G18660.2;AT1G18660.1;AT1G18660.4	4;4;4;4	4;4;4;4	4;4;4;4	AT1G18660.3 | Symbols: IAP1 | IAN9-ASSOCIATED PROTEIN1 | chr1:6421433-6425565 FORWARD LENGTH=486;AT1G18660.2 | Symbols: IAP1 | IAN9-ASSOCIATED PROTEIN1 | chr1:6421433-6425565 FORWARD LENGTH=486;AT1G18660.1 | Symbols: IAP1 | IAN9-ASSOCIATED PROTEIN1 | chr1:	4	4	4	4	9.1	9.1	9.1	55.407	486	486;486;486;491	0	7.0488	3120100	27	115560	5	ACALMLLER;DTILSGLQIDPFSGPLR;FEEAISSYSK;VAEVEWVK				168	85;1327;2095;7320	True;True;True;True	87;1367;2156;7629	128;2173;3480;3481;13046	176;3058;4878;4879;19354	176;3058;4878;19354		87		141	-1;-1;-1;-1
AT1G19360.2;AT1G19360.1	AT1G19360.2;AT1G19360.1	1;1	1;1	1;1	AT1G19360.2 | Symbols: RRA3 | reduced residual arabinose 3 | chr1:6690672-6692211 REVERSE LENGTH=428;AT1G19360.1 | Symbols: RRA3 | reduced residual arabinose 3 | chr1:6690672-6692211 REVERSE LENGTH=428	2	1	1	1	2.6	2.6	2.6	48.251	428	428;428	0.045844	0.66561	0	22	0	1	KQVLALGTQIK				169	4053	TRUE	4195	7137	10359	10359					-1;-1
AT1G19570.1;AT1G19550.1	AT1G19570.1	3;1	3;1	3;1	AT1G19570.1 | Symbols: ATDHAR1, DHAR1, DHAR5 | DEHYDROASCORBATE REDUCTASE 5, dehydroascorbate reductase | chr1:6773462-6774413 REVERSE LENGTH=213	2	3	3	3	16.9	16.9	16.9	23.641	213	213;153	0	4.7966	5261500	15	221350	3	AAVGAPDHLGDCPFSQR;ALLTLEEK;VSAVDLSLAPK				170	81;477;7873	True;True;True	83;485;8192	123;796;14063	169;1103;20909	169;1103;20909					-1;-1
AT1G19920.1	AT1G19920.1	2	1	1	AT1G19920.1 | Symbols: APS2, ATPS2, ASA1 | ATP SULFURYLASE ARABIDOPSIS 1 | chr1:6914835-6916657 REVERSE LENGTH=476	1	2	1	1	3.8	2.3	2.3	53.638	476	476	0.019133	0.90526	0	28	0	1	LNILPFR;YYESLQESEAK				171	4623;8442	False;True	4782;8778	8219;14976	12066;12067;22256	12066;22256					-1
AT1G20010.1	AT1G20010.1	19	5	5	AT1G20010.1 | Symbols: TUB5 | tubulin beta-5 chain | chr1:6938033-6940481 REVERSE LENGTH=449	1	19	5	5	54.1	17.4	17.4	50.342	449	449	0	74.148	86150000	21	3846900	25	EAENCDCLQGFQVCHSLGGGTGSGMGTLLISK;EILHIQGGQCGNQIGSK;EVDEQILNIQNK;FPGQLNSDLR;FPGQLNSDLRK;FWEVICDEHGIDSTGR;GSQQYISLTVPELTQQMWDSK;IREEYPDR;KLAVNLIPFPR;LAVNLIPFPR;LHFFMVGFAPLTSR;MAATFVGNSTSIQEMFR;MMLTFSVFPSPK;MREILHIQGGQCGNQIGSK;NMMCAADPR;NSSYFVEWIPNNVK;SGPFGQIFRPDNFVFGQSGAGNNWAK;VSEQFTAMFR;YSGDTADLQLER				172	1432;1669;1946;2273;2274;2395;2960;3685;3990;4200;4410;4986;5085;5106;5348;5445;6222;7886;8384	False;False;True;False;False;True;True;False;False;False;False;True;False;False;False;False;False;False;True	1475;1476;1722;2005;2343;2344;2471;3056;3057;3817;4130;4343;4558;4559;5154;5155;5286;5287;5316;5317;5589;5590;5694;6498;8205;8720	2359;2360;2760;2761;3171;3172;3173;3174;3175;3884;3885;3886;3887;3888;3889;3890;3891;3892;3893;4158;4159;5259;5260;6535;6536;7050;7051;7052;7053;7054;7055;7370;7371;7372;7373;7374;7829;7830;7831;7832;7833;7834;7835;8803;8804;9047;9048;9049;9050;9051;9052;9053;9054;9055;9099;9100;9594;9595;9596;9766;9767;9768;9769;11081;11082;11083;14080;14081;14082;14083;14084;14085;14086;14881;14882;14883	3296;3297;3298;3299;3300;3857;3858;3859;4420;4421;4422;4423;4424;4425;4426;4427;4428;4429;5530;5531;5532;5533;5534;5535;5536;5537;5538;5539;5540;5541;5542;5543;5544;5545;5546;5965;5966;7642;7643;7644;7645;9524;9525;10253;10254;10255;10256;10257;10258;10259;10260;10261;10664;10665;10666;10667;10668;10669;10670;10671;10672;10673;10674;10675;11506;11507;11508;11509;11510;11511;11512;11513;11514;1151…	3297;3857;4426;5534;5543;5966;7642;9525;10260;10670;11509;12936;13360;13435;14204;14452;16445;20936;22136		88;89;90;91;92;93;94;95;96;97;98		1;148;164;165;268;294;300;301;364;378;389	-1
AT1G20020.2;AT1G20020.3;AT1G20020.1	AT1G20020.2;AT1G20020.3;AT1G20020.1	2;2;2	2;2;2	2;2;2	AT1G20020.2 | Symbols: LFNR2, FNR2, ATLFNR2 | leaf-type chloroplast-targeted FNR 2, ferredoxin-NADP(+)-oxidoreductase 2, LEAF FNR 2 | chr1:6943465-6944868 FORWARD LENGTH=255;AT1G20020.3 | Symbols: LFNR2, FNR2, ATLFNR2 | leaf-type chloroplast-targeted FNR 2	3	2	2	2	12.2	12.2	12.2	28.694	255	255;369;369	0	6.3524	5515800	13	367670	3	DPNATVIMLATGTGIAPFR;LVYTNDQGETVK				173	1231;4949	True;True	1270;1271;5116	2022;2023;8746	2854;2855;12855	2855;12855		99		108	-1;-1;-1
AT1G20110.1	AT1G20110.1	51	51	51	AT1G20110.1 | Symbols: FREE1, FYVE1, PDE330 | FYVE-domain protein 1, PIGMENT DEFECTIVE EMBRYO 330, FYVE domain protein required for endosomal sorting 1 | chr1:6971554-6974578 FORWARD LENGTH=601	1	51	51	51	62.6	62.6	62.6	65.395	601	601	0	323.31	161450000000	24	5650300000	1243	ADVQEDSTGGVQK;ADVQEDSTGGVQKFR;AVPKADVQEDSTGGVQK;AVPKADVQEDSTGGVQKFR;CEKLDSSILAFWSK;CMAEVSQR;CTSCGSDFGAFIR;CTSCGSDFGAFIRR;DHWVPDEAVSK;DSSVSSNSAKIVR;EIGGSSRPPTSGK;EIGGSSRPPTSGKLIEQTAEK;EVACPTCTVHLQVQVPVSGSETIECGVCQNPFLVSAH;FDQSGYDGYNR;GLGDWMNIIK;GLGDWMNIIKPVNEEK;GLGDWMNIIKPVNEEKDHWVPDEAVSK;IALTAEDNAPQVR;IRLQSNSYTTNTLLDTVTAAMFQAK;IYPLENITR;KGLGDWMNIIKPVNEEK;KLQEEMER;LDSSILAFWSK;LIEQTAEK;LIEQTAEKK;LL…				174	128;129;837;838;893;913;922;923;1079;1302;1659;1660;1934;2084;2752;2753;2754;3253;3689;3874;3944;4018;4254;4433;4434;4485;4690;4715;4778;5071;5175;5176;5496;5571;5944;6053;6054;6065;6066;6287;6288;6539;6540;6576;7011;7102;7103;7379;7462;7463;7639	True;True;True;True;True;True;True;True;True;True;True;True;True;True;True;True;True;True;True;True;True;True;True;True;True;True;True;True;True;True;True;True;True;True;True;True;True;True;True;True;True;True;True;True;True;True;True;True;True;True;True	130;131;859;860;916;936;937;946;947;1109;1342;1712;1713;1993;2145;2838;2839;2840;2841;2842;2843;3366;3821;4011;4083;4084;4158;4159;4399;4583;4584;4636;4852;4853;4878;4879;4943;5269;5270;5406;5407;5745;5824;6210;6324;6325;6336;6337;6565;6566;6823;6824;6861;7309;7404;7405;7689;7772;7773;7955	190;191;192;193;194;195;196;197;198;199;200;201;202;203;204;205;206;207;1354;1355;1356;1357;1446;1447;1448;1449;1450;1451;1479;1480;1481;1482;1483;1484;1485;1486;1487;1488;1489;1490;1491;1492;1493;1504;1505;1506;1507;1508;1509;1510;1511;1512;1513;1514;1783;1784;1785;1786;1787;1788;1789;1790;1791;1792;1793;1794;2131;2132;2729;2730;2731;2732;2733;2734;2735;2736;2737;2738;2739;2740;2741;2742;2743;27…	255;256;257;258;259;260;261;262;263;264;265;266;267;268;269;270;271;272;273;274;275;276;277;278;279;280;281;282;1837;1838;1839;1840;1955;1956;1957;1958;1959;1960;1961;1962;1963;1964;1965;1966;1967;1968;1969;1970;1971;2014;2015;2016;2017;2018;2019;2020;2021;2022;2023;2024;2025;2026;2027;2028;2029;2030;2031;2032;2033;2034;2045;2046;2047;2048;2049;2050;2051;2052;2053;2054;2055;2056;2057;2058;2059;20…	256;279;1838;1840;1963;2019;2046;2075;2496;2986;3823;3845;4389;4804;7092;7131;7178;8474;9543;9959;10164;10297;10804;11557;11579;11702;12239;12322;12464;13304;13729;13754;14561;14834;15664;15987;16044;16102;16129;16586;16613;17228;17250;17355;18582;18893;18900;19739;19889;19892;20305		100;101;102;103;104		343;406;439;511;545	-1
AT1G20200.1;AT1G75990.1	AT1G20200.1;AT1G75990.1	8;5	8;5	8;5	AT1G20200.1 | Symbols: HAP15, EMB2719 | HAPLESS 15, EMBRYO DEFECTIVE 2719 | chr1:7001409-7004154 REVERSE LENGTH=488;AT1G75990.1 | Symbols: no symbol available | no full name available | chr1:28524623-28526718 REVERSE LENGTH=487	2	8	8	8	21.3	21.3	21.3	55.582	488	488;487	0	19.353	12536000	33	284190	10	EIAALIDTGSYTK;ETGDIYSTNEPQTAFNSR;GDEHDMEVDTASSATQAAPSK;IGDLELFR;LNSENPVADAESIVAK;NISISYSR;NYLHYNLYDQAEK;YLFYLGK				175	1634;1915;2458;3398;4632;5274;5519;8296	True;True;True;True;True;True;True;True	1687;1974;2535;3514;4791;5512;5770;8626	2683;3123;4254;6047;6048;8229;9475;9924;14746;14747	3749;4356;6104;8797;8798;12080;12081;14024;14709;21941;21942	3749;4356;6104;8798;12080;14024;14709;21941		105		96	-1;-1
AT1G20220.1	AT1G20220.1	1	1	1	AT1G20220.1 | Symbols: Atalba2, ALBA2 | | chr1:7005090-7007285 REVERSE LENGTH=315	1	1	1	1	3.5	3.5	3.5	33.763	315	315	0.022715	0.81715	3268700	11	297160	1	ADTPIAENEIR				176	121	TRUE	123	181	246	246					-1
AT1G20340.1	AT1G20340.1	1	1	1	AT1G20340.1 | Symbols: PETE2, DRT112 | DNA-DAMAGE-REPAIR/TOLERATION PROTEIN 112, PLASTOCYANIN 2 | chr1:7042770-7043273 REVERSE LENGTH=167	1	1	1	1	14.4	14.4	14.4	16.984	167	167	0	6.2511	3145000	3	1048300	4	NNAGYPHNVVFDEDEIPSGVDVAK				177	5353	TRUE	5598	9632	14251;14252;14253;14254	14252					-1
AT1G20560.1	AT1G20560.1	1	1	1	AT1G20560.1 | Symbols: AAE1 | acyl activating enzyme 1 | chr1:7119927-7121730 REVERSE LENGTH=556	1	1	1	1	2.9	2.9	2.9	61.073	556	556	0	4.1629	1615000	25	64598	2	SPANYVPLTPISFLDR				178	6463	TRUE	6745	11517	17074;17075	17075					-1
AT1G20575.1	AT1G20575.1	3	3	3	AT1G20575.1 | Symbols: DPMS1 | dolichol phosphate mannose synthase 1 | chr1:7126987-7128677 REVERSE LENGTH=246	1	3	3	3	14.6	14.6	14.6	27.676	246	246	0	7.7609	3754200	16	234640	3	QLETNASIVTGTR;QLQQLYGEDR;SALEDVISSCVSK				179	5727;5748;6000	True;True;True	5986;6007;6267	10254;10291;10679	15200;15246;15795	15200;15246;15795					-1
AT1G20620.1;AT1G20620.5;AT1G20620.6;AT1G20620.2;AT1G20620.4;AT1G20620.7	AT1G20620.1;AT1G20620.5;AT1G20620.6;AT1G20620.2;AT1G20620.4	23;22;22;19;18;10	19;18;18;16;16;9	17;16;16;14;14;7	AT1G20620.1 | Symbols: SEN2, ROG1, ATCAT3, CAT3 | SENESCENCE 2, catalase 3, REPRESSOR OF GSNOR1 | chr1:7143142-7146193 FORWARD LENGTH=492;AT1G20620.5 | Symbols: SEN2, ROG1, ATCAT3, CAT3 | SENESCENCE 2, catalase 3, REPRESSOR OF GSNOR1 | chr1:7143142-7146193	6	23	19	17	59.6	49.2	44.3	56.695	492	492;485;551;427;377;310	0	191.04	1.5181e+09	25	34491000	199	APGVQTPVIVR;CAEKVPTPTNSYTGIR;DEEINYYPSK;DEEINYYPSKFDPVR;DGIQFPDVVHALKPNPK;DLHDAIASGNYPEWK;EGNFDLVGNNTPVFFIR;FHWKPTCGIK;FSTVVHER;GFFEVTHDISNLTCADFLR;GIWISYWSQADR;GPVLLEDYHLIEK;HMEGFGVHTYTLIAK;IFAYGDTQR;IWPEDILPLQPVGR;LFIQTMDPADEDKFDFDPLDVTK;LGPNYLQLPVNAPK;LNVRPSI;SWAPDRQDR;TNIQEYWR;VPTPTNSYTGIR;WVEILSEPR;YRPSSAYNAPFYTTNGGAPVSNNISSLTIGER				180	582;889;998;999;1050;1152;1591;2186;2335;2523;2705;2886;3180;3361;3855;4328;4387;4637;6703;7048;7821;8149;8372	False;True;True;True;True;True;True;True;True;False;True;True;True;True;True;True;False;False;True;True;True;True;True	596;912;1024;1025;1076;1183;1640;2251;2409;2600;2789;2982;3287;3288;3477;3991;4475;4476;4535;4796;6992;7347;8140;8476;8708	966;967;968;969;970;971;972;1441;1442;1638;1639;1640;1641;1642;1643;1644;1713;1714;1715;1716;1717;1718;1719;1720;1721;1722;1893;1894;1895;1896;1897;1898;1899;1900;1901;2596;2597;2598;2599;2600;3719;3720;3721;3722;3723;3724;3725;3726;4004;4005;4006;4007;4008;4346;4347;4348;4800;5137;5138;5139;5140;5141;5142;5143;5144;5145;5146;5147;5647;5648;5649;5650;5651;5652;5653;5654;5994;5995;5996;6819;6820;6…	1334;1335;1336;1337;1338;1339;1340;1341;1342;1343;1344;1345;1346;1347;1348;1349;1350;1351;1352;1353;1354;1355;1948;1949;1950;1951;2273;2274;2275;2276;2277;2278;2279;2280;2281;2282;2382;2383;2384;2385;2386;2387;2388;2389;2390;2391;2392;2393;2394;2395;2396;2397;2398;2399;2400;2401;2402;2403;2404;2405;2406;2634;2635;2636;2637;2638;2639;2640;2641;2642;2643;2644;2645;2646;2647;2648;2649;2650;2651;2652…	1335;1951;2275;2279;2398;2647;3612;5273;5696;6221;6961;7487;8158;8733;9905;11227;11456;12089;17650;18709;20743;21554;22106		106;107		202;274	-1;-1;-1;-1;-1;-1
AT1G20630.1	AT1G20630.1	17	6	6	AT1G20630.1 | Symbols: CAT1 | catalase 1 | chr1:7146812-7149609 FORWARD LENGTH=492	1	17	6	6	39.4	16.9	16.9	56.761	492	492	0	33.581	34595000	24	1047900	11	DEEVNYFPSR;DGMKFPDMVHALKPNPK;EGNFDLVGNNFPVFFVR;FHWKPTCGIK;FPDMVHALKPNPK;FSTVIHER;GFFEVTHDITQLTSADFLR;GPGVQTPVIVR;GPILLEDYHLLEK;GSPETLRDPR;HAEKYPTTPIVCSGNR;IWPEDILPLQPVGR;LANFDRER;LGPNYLQLPVNAPK;LNVRPNF;SHIQENWR;SIWISYWSQADK				181	1000;1055;1590;2186;2267;2334;2524;2864;2868;2956;3119;3855;4173;4387;4636;6243;6301	False;False;True;False;False;False;True;True;True;False;True;False;False;False;True;False;False	1026;1081;1082;1083;1639;2251;2336;2337;2408;2601;2960;2964;3052;3222;3991;4316;4535;4795;6519;6579	1645;1646;1647;1648;1649;1730;1731;1732;1733;2595;3719;3720;3721;3722;3723;3724;3725;3726;3867;3868;3869;3870;3871;3872;3873;3874;3875;3999;4000;4001;4002;4003;4349;5091;5092;5093;5097;5098;5099;5100;5251;5252;5253;5254;5255;5531;6819;6820;6821;6822;6823;7319;7795;7796;7797;7798;7799;8234;11112;11113;11114;11115;11223;11224;11225;11226	2283;2284;2285;2286;2287;2288;2289;2290;2291;2292;2293;2294;2417;2418;2419;2420;2421;3607;5268;5269;5270;5271;5272;5273;5274;5275;5276;5277;5278;5502;5503;5504;5505;5506;5507;5508;5509;5510;5511;5512;5513;5688;5689;5690;5691;5692;5693;6223;7407;7408;7409;7413;7414;7415;7416;7417;7418;7634;7635;7636;7637;7638;8005;9900;9901;9902;9903;9904;9905;9906;9907;10594;11442;11443;11444;11445;11446;11447;11…	2291;2419;3607;5273;5507;5691;6223;7407;7417;7635;8005;9905;10594;11456;12088;16493;16657		108;109		149;154	-1
AT1G20950.1;AT1G76550.1	AT1G20950.1;AT1G76550.1	3;2	3;2	3;2	AT1G20950.1 | Symbols: no symbol available | no full name available | chr1:7297467-7301336 REVERSE LENGTH=614;AT1G76550.1 | Symbols: no symbol available | no full name available | chr1:28722900-28726929 REVERSE LENGTH=617	2	3	3	3	6.5	6.5	6.5	67.118	614	614;617	0	6.4243	3316900	35	57444	3	ELSPLQQLR;NQGGYDLLGR;QLLLHPESDDSAQLSQIETEK				182	1779;5404;5738	True;True;True	1836;5650;5997	2936;9704;10277	4097;14363;15230	4097;14363;15230					-1;-1
AT1G20960.1;AT1G20960.2;AT2G42270.1	AT1G20960.1;AT1G20960.2	4;4;1	4;4;1	4;4;1	AT1G20960.1 | Symbols: BRR2a, emb1507, BRR2 | embryo defective 1507 | chr1:7302591-7309914 REVERSE LENGTH=2171;AT1G20960.2 | Symbols: BRR2a, emb1507, BRR2 | embryo defective 1507 | chr1:7302591-7309914 REVERSE LENGTH=2171	3	4	4	4	2.4	2.4	2.4	247.1	2171	2171;2171;2172	0	10.701	1695000	114	14868	4	LITDFQEGGDSGGGR;NPNYEILYQDFK;VVYIAPLEAIAK;WLGSETVLPVSFR				183	4459;5393;8064;8128	True;True;True;True	4609;5639;8389;8455	7927;9686;14376;14461	11634;14337;21374;21489	11634;14337;21374;21489					-1;-1;-1
AT1G21350.4;AT1G21350.1;AT1G21350.2;AT1G21350.3;AT1G21350.5	AT1G21350.4;AT1G21350.1;AT1G21350.2;AT1G21350.3;AT1G21350.5	1;1;1;1;1	1;1;1;1;1	1;1;1;1;1	AT1G21350.4 | Symbols: no symbol available | no full name available | chr1:7477376-7478519 REVERSE LENGTH=151;AT1G21350.1 | Symbols: no symbol available | no full name available | chr1:7477376-7478519 REVERSE LENGTH=151;AT1G21350.2 | Symbols: no symbol ava	5	1	1	1	9.9	9.9	9.9	17.082	151	151;151;225;252;265	0.0020013	1.8369	735660	9	81740	0	YPFPYLYDESQEVAR				184	8340	TRUE	8673	14813	22028	22028					-1;-1;-1;-1;-1
AT1G21600.2;AT1G21600.1	AT1G21600.2;AT1G21600.1	1;1	1;1	1;1	AT1G21600.2 | Symbols: PAP8, PTAC6 | plastid transcriptionally active 6 | chr1:7571514-7573782 REVERSE LENGTH=328;AT1G21600.1 | Symbols: PAP8, PTAC6 | plastid transcriptionally active 6 | chr1:7571514-7573782 REVERSE LENGTH=328	2	1	1	1	4.9	4.9	4.9	37.376	328	328;328	0	2.9392	1351300	19	71119	1	EMYVTPPDTDIYSIPR				185	1804	TRUE	1862	2973	4159	4159		110		163	-1;-1
AT1G77440.2;AT1G77440.1;AT1G21720.1	AT1G77440.2;AT1G77440.1;AT1G21720.1	1;1;1	1;1;1	1;1;1	AT1G77440.2 | Symbols: PBC2 | 20S proteasome beta subunit C2 | chr1:29096020-29098105 FORWARD LENGTH=204;AT1G77440.1 | Symbols: PBC2 | 20S proteasome beta subunit C2 | chr1:29096334-29098105 FORWARD LENGTH=204;AT1G21720.1 | Symbols: PBC1 | proteasome beta	3	1	1	1	6.9	6.9	6.9	22.759	204	204;204;204	0	3.2787	755910	10	75591	1	LGVQLQTIATDFQR				186	4405	TRUE	4553	7824	11499	11499					-1;-1;-1
AT1G21750.1;AT1G21750.2	AT1G21750.1;AT1G21750.2	8;7	8;7	7;6	AT1G21750.1 | Symbols: PDIL1-1, ATPDI5, PDI5, ATPDIL1-1 | PDI-like 1-1, ARABIDOPSIS THALIANA PROTEIN DISULFIDE ISOMERASE 5, PROTEIN DISULFIDE ISOMERASE 5 | chr1:7645767-7648514 FORWARD LENGTH=501;AT1G21750.2 | Symbols: PDIL1-1, ATPDI5, PDI5, ATPDIL1-1 | PD	2	8	8	7	20.8	20.8	18.2	55.601	501	501;487	0	14.403	8819200	34	126630	8	AASALSSNVPPVVLAK;ESSIPLITVFDKDPNNHPYVIK;GFPTIYFK;KEEETTEEVKDEL;LDATANDFPK;SADDASEVVSDKK;SASGNVVVYEGDR;VVVVGIFPK				187	63;1896;2560;3919;4222;5976;6015;8062	True;True;True;True;True;True;True;True	65;1955;2637;4058;4366;6243;6283;8387	92;3095;4400;6928;6929;7405;10647;10733;14374	124;4322;6293;10107;10108;10714;15751;15918;21372	124;4322;6293;10107;10714;15751;15918;21372					-1;-1
AT1G21780.2;AT1G21780.1	AT1G21780.2;AT1G21780.1	3;3	3;3	3;3	AT1G21780.2 | Symbols: no symbol available | no full name available | chr1:7652476-7653866 FORWARD LENGTH=326;AT1G21780.1 | Symbols: no symbol available | no full name available | chr1:7652476-7653866 FORWARD LENGTH=326	2	3	3	3	11.3	11.3	11.3	37.678	326	326;326	0	5.3437	2811100	21	67968	3	AILSASSTVFK;LALLGAANKYDITDLK;SMFHHDLMEK				188	348;4167;6421	True;True;True	355;4310;6701	587;7312;11451	827;10586;16993	827;10586;16993		111;112		189;195	-1;-1
AT1G22300.2;AT1G22300.1;AT1G22300.3;AT1G34760.2;AT1G34760.1;AT1G22290.1;AT1G22290.2;AT1G26480.1	AT1G22300.2;AT1G22300.1;AT1G22300.3	10;10;9;3;3;1;1;1	9;9;8;2;2;1;1;0	9;9;8;2;2;1;1;0	AT1G22300.2 | Symbols: 14-3-3EPSILON, GRF10, GF14 EPSILON | general regulatory factor 10, 14-3-3 PROTEIN G-BOX FACTOR14 EPSILON | chr1:7879244-7881103 REVERSE LENGTH=254;AT1G22300.1 | Symbols: 14-3-3EPSILON, GRF10, GF14 EPSILON | general regulatory factor	8	10	9	9	41.3	37.4	37.4	28.9	254	254;254;251;252;255;196;216;268	0	38.081	43086000	17	1530200	15	AAVAAAENGLAPTHPVR;DNLTLWTSDLNEEGDER;DSTLIMQLLR;ILSSIEQK;ILSSIEQKEESK;ILSSIEQKEESKGNDENVK;KEAADQSLEAYK;NLVSVGYK;VCNDILSVIDK;YLAEFSSGAER				189	75;1212;1303;3568;3569;3570;3916;5341;7382;8283	True;True;False;True;True;True;True;True;True;True	77;1250;1343;3694;3695;3696;4055;5579;7692;8613	113;114;1996;1997;1998;2133;2134;2135;2136;2137;6347;6348;6349;6350;6925;9576;13254;14721	156;157;2824;2825;2826;2988;2989;2990;2991;2992;2993;9267;9268;9269;9270;10103;14161;19743;19744;21901;21902;21903	157;2825;2992;9267;9268;9270;10103;14161;19743;21903		113		222	-1;-1;-1;-1;-1;-1;-1;-1
AT1G22360.2;AT1G22360.1	AT1G22360.2;AT1G22360.1	1;1	1;1	1;1	AT1G22360.2 | Symbols: UGT85A2, AtUGT85A2 | UDP-glucosyl transferase 85A2 | chr1:7895068-7897527 REVERSE LENGTH=469;AT1G22360.1 | Symbols: UGT85A2, AtUGT85A2 | UDP-glucosyl transferase 85A2 | chr1:7895068-7897527 REVERSE LENGTH=481	2	1	1	1	2.3	2.3	2.3	52.939	469	469;481	0.015616	1.0131	579320	23	25188	1	QESGEYSEIGR				190	5628	TRUE	5884	10078	14951	14951					-1;-1
AT1G22410.1	AT1G22410.1	5	5	5	AT1G22410.1 | Symbols: no symbol available | no full name available | chr1:7912120-7914742 FORWARD LENGTH=527	1	5	5	5	14.6	14.6	14.6	58.326	527	527	0	47.12	16970000	26	108290	11	GDNINGDAFDSK;GVANPLGIK;LIEILNADNKPGR;SDSFEEKDGVKLPSYR;TPAASSASAATTTPATLTKPVGVNVGK				191	2471;3010;4430;6064;7067	True;True;True;True;True	2548;3109;4580;6335;7368	4271;5360;7861;10830;10831;12631;12632;12633	6122;7783;11550;16081;16082;18785;18786;18787;18788;18789;18790	6122;7783;11550;16081;18790					-1
AT4G09510.2;AT1G22650.2;AT1G72000.1;AT1G22650.1;AT4G09510.1;AT4G34860.3;AT4G34860.2;AT4G34860.1	AT4G09510.2;AT1G22650.2;AT1G72000.1;AT1G22650.1;AT4G09510.1;AT4G34860.3;AT4G34860.2;AT4G34860.1	1;1;1;1;1;1;1;1	1;1;1;1;1;1;1;1	1;1;1;1;1;1;1;1	AT4G09510.2 | Symbols: CINV2, A/N-InvI | cytosolic invertase 2, alkaline/neutral invertase I | chr4:6021679-6023310 REVERSE LENGTH=461;AT1G22650.2 | Symbols: A/N-InvD | alkaline/neutral invertase D | chr1:8014025-8015647 REVERSE LENGTH=468;AT1G72000.1 | Sy	8	1	1	1	2.8	2.8	2.8	52.949	461	461;468;499;534;558;571;571;571	0.0019881	1.7804	761020	26	29270	1	YKTEEYSHTAVNK				192	8280	TRUE	8610	14718	21896	21896					-1;-1;-1;-1;-1;-1;-1;-1
AT4G09800.1;AT1G34030.1;AT1G22780.1	AT4G09800.1;AT1G34030.1;AT1G22780.1	4;4;4	4;4;4	4;4;4	AT4G09800.1 | Symbols: RPS18C | S18 ribosomal protein | chr4:6173818-6174963 FORWARD LENGTH=152;AT1G34030.1 | Symbols: no symbol available | no full name available | chr1:12370285-12371465 REVERSE LENGTH=152;AT1G22780.1 | Symbols: RPS18A, PFL, PFL1 | POINT	3	4	4	4	27.6	27.6	27.6	17.545	152	152;152;152	0	9.0789	11911000	8	1488800	6	IPDWFLNR;SLVANEEFQHILR;VLNTNVDGK;YSQVVSNALDMK				193	3624;6408;7701;8391	True;True;True;True	3754;6688;8019;8727	6431;11422;13774;14891	9385;16949;16950;20477;22146;22147	9385;16949;20477;22147		114		105	-1;-1;-1
AT1G23190.1	AT1G23190.1	4	4	2	AT1G23190.1 | Symbols: PGM3 | phosphoglucomutase 3 | chr1:8219946-8224186 FORWARD LENGTH=583	1	4	4	2	10.8	10.8	6	63.17	583	583	0	10.231	3780200	36	72661	4	EDFGGGHPDPNLTYAK;ESQEALSPLVDLALK;LSGTGSEGATIR;SDTGGEPPEFGAAADGDADR				194	1498;1893;4764;6074	True;True;True;True	1544;1952;4929;6345	2463;3090;8452;10855	3436;4316;12443;16141	3436;4316;12443;16141					-1
AT1G70600.1;AT1G23290.1	AT1G70600.1;AT1G23290.1	2;2	2;2	2;2	AT1G70600.1 | Symbols: no symbol available | no full name available | chr1:26621168-26621608 REVERSE LENGTH=146;AT1G23290.1 | Symbols: RPL27AB, RPL27A | RIBOSOMAL PROTEIN L27A | chr1:8263007-8263447 FORWARD LENGTH=146	2	2	2	2	17.1	17.1	17.1	16.455	146	146;146	0	4.7969	8140700	8	1017600	2	GHLPENKPFVVK;ILFDKYHPGYFGK				195	2640;3544	True;True	2719;3668	4580;6318	6585;9229	6585;9229					-1;-1
AT1G23310.1;AT1G23310.2	AT1G23310.1;AT1G23310.2	33;29	33;29	15;12	AT1G23310.1 | Symbols: GGT1, AOAT1, GGAT1 | GLUTAMATE:GLYOXYLATE AMINOTRANSFERASE 1, glutamate:glyoxylate aminotransferase, ALANINE-2-OXOGLUTARATE AMINOTRANSFERASE 1 | chr1:8268720-8271329 REVERSE LENGTH=481;AT1G23310.2 | Symbols: GGT1, AOAT1, GGAT1 | GLUT	2	33	33	15	69.6	69.6	34.5	53.301	481	481;441	0	215.15	1245200000	27	38672000	222	AKHYLSLTSGGLGAYSDSR;ALDYDTLNENVK;ALDYDTLNENVKK;AMVIINPGNPTGQCLSEANIR;DGYPSDPELIFLTDGASK;EGVFHLR;EVAEFIQR;EVQLVSFHTVSK;FNDEFMTQYDNNFGYSK;GGYFEMTNLPPR;GILESLR;GILESLRR;GVMQILNCVIR;HYLSLTSGGLGAYSDSR;IIFTNVGNPHALGQKPLTFPR;KEVAEFIQR;KIIFTNVGNPHALGQK;KIIFTNVGNPHALGQKPLTFPR;LLEATGISTVPGSGFGQK;LMTDGFNSCK;LPTGALQAAK;LVLLGDEVYQQNIYQDER;LVLLGDEVYQQNIYQDERPFISSK;NVVCNFTEGAMYSFPQIR;QAGKVPDVFYCLK;QVVALCQAPFLLD…				196	395;423;424;531;1071;1610;1938;1987;2254;2631;2674;2675;3040;3222;3470;3928;3973;3974;4509;4605;4672;4906;4907;5498;5583;5859;5887;6507;7184;7185;7692;7785;7987	True;True;True;True;True;True;True;True;True;True;True;True;True;True;True;True;True;True;True;True;True;True;True;True;True;True;True;True;True;True;True;True;True	402;431;432;543;544;1100;1662;1997;2047;2322;2323;2709;2758;2759;3139;3140;3334;3590;4067;4113;4114;4660;4763;4764;4832;5073;5074;5748;5749;5836;6121;6152;6790;7489;7490;7491;8008;8009;8104;8311	650;651;652;653;654;655;702;703;704;705;706;707;708;709;881;882;883;884;885;886;887;888;1761;1762;1763;1764;1765;1766;1767;2640;3154;3155;3156;3157;3158;3159;3160;3241;3242;3243;3244;3245;3246;3247;3248;3249;3847;3848;3849;3850;3851;4567;4568;4569;4570;4743;4744;4745;4746;4747;4748;5403;5404;5733;5734;6145;6146;6147;6148;6149;6938;6939;6940;7025;7026;7027;8021;8022;8023;8024;8025;8026;8027;8180;8…	902;903;904;905;906;907;970;971;972;973;974;975;976;977;978;979;980;981;1213;1214;1215;1216;1217;1218;1219;1220;1221;1222;1223;1224;1225;2462;2463;2464;2465;2466;2467;2468;2469;2470;3693;3694;4396;4397;4398;4399;4400;4401;4402;4403;4404;4405;4406;4407;4520;4521;4522;4523;4524;4525;4526;4527;4528;4529;4530;4531;4532;4533;4534;4535;4536;4537;4538;4539;4540;5467;5468;5469;5470;5471;5472;5473;5474;54…	902;972;979;1217;2465;3693;4400;4525;5469;6573;6886;6889;7836;8312;8932;10121;10224;10225;11787;12012;12176;12758;12766;14639;14853;15478;15542;17151;19079;19081;20450;20654;21214		115;116;117;118;119;120;121;122;123;124		79;144;214;271;273;370;389;454;458;469	-1;-1
AT2G36170.1;AT3G62250.1;AT4G05320.5;AT5G03240.2;AT5G20620.2;AT5G03240.3;AT5G03240.1;AT1G65350.1;AT4G05320.1;AT3G52590.1;AT4G05320.6;AT4G05320.3;AT5G20620.1;AT4G05320.2;AT4G05320.4;AT4G02890.3;AT4G02890.4;AT4G05320.8;AT2G47110.2;AT1G55060.1;AT4G05050.3;AT4G05050.2;AT4G05050.1;AT4G02890.2;AT4G02890.1;AT5G37640.1;AT4G05050.4;AT2G47110.1;AT1G31340.1;AT1G23410.1;AT2G35635.1;AT4G05320.7;AT3G09790.1;AT3…	AT2G36170.1;AT3G62250.1;AT4G05320.5;AT5G03240.2;AT5G20620.2;AT5G03240.3;AT5G03240.1;AT1G65350.1;AT4G05320.1;AT3G52590.1;AT4G05320.6;AT4G05320.3;AT5G20620.1;AT4G05320.2;AT4G05320.4;AT4G02890.3;AT4G02890.4;AT4G05320.8;AT2G47110.2;AT1G55060.1;AT4G05050.3;AT4G05050.2;AT4G05050.1;AT4G02890.2;AT4G02890.1;AT5G37640.1;AT4G05050.4;AT2G47110.1;AT1G31340.1;AT1G23410.1;AT2G35635.1;AT4G05320.7;AT3G09790.1;AT3…	5;5;5;5;5;5;5;5;5;5;5;5;5;5;5;5;5;5;5;5;5;5;5;5;5;5;5;5;5;5;5;5;4;4	5;5;5;5;5;5;5;5;5;5;5;5;5;5;5;5;5;5;5;5;5;5;5;5;5;5;5;5;5;5;5;5;4;4	5;5;5;5;5;5;5;5;5;5;5;5;5;5;5;5;5;5;5;5;5;5;5;5;5;5;5;5;5;5;5;5;4;4	AT2G36170.1 | Symbols: RPL40A, UBQ2 | 60S ribosomal protein L40 A, ubiquitin extension protein 2 | chr2:15172153-15173046 FORWARD LENGTH=128;AT3G62250.1 | Symbols: UBQ5 | ubiquitin 5 | chr3:23037138-23037611 FORWARD LENGTH=157;AT4G05320.5 | Symbols: UBQ10,	34	5	5	5	46.1	46.1	46.1	14.733	128	128;157;305;306;306;306;306;319;381;128;381;381;382;457;457;305;305;305;157;230;229;229;229;229;229;322;153;157;156;156;154;153;631;631	0	42.518	360850000	6	40540000	34	ESTLHLVLR;IQDKEGIPPDQQR;LIFAGKQLEDGR;TITLEVESSDTIDNVK;TLADYNIQK				197	1904;3656;4436;6938;6965	True;True;True;True;True	1963;3786;4586;7234;7262	3108;3109;3110;3111;6482;6483;6484;6485;6486;6487;6488;6489;7891;7892;7893;7894;12367;12368;12369;12370;12371;12411;12412;12413;12414;12415;12416	4340;4341;4342;4343;4344;9457;9458;9459;9460;9461;9462;9463;9464;9465;9466;9467;11591;11592;11593;11594;18368;18369;18370;18371;18372;18373;18374;18375;18376;18423;18424;18425;18426;18427;18428;18429;18430;18431	4343;9467;11592;18371;18425	3		48		-1;-1;-1;-1;-1;-1;-1;-1;-1;-1;-1;-1;-1;-1;-1;-1;-1;-1;-1;-1;-1;-1;-1;-1;-1;-1;-1;-1;-1;-1;-1;-1;-1;-1
AT1G23440.3;AT1G23440.1	AT1G23440.3;AT1G23440.1	1;1	1;1	1;1	AT1G23440.3 | Symbols: no symbol available | no full name available | chr1:8321940-8324019 FORWARD LENGTH=217;AT1G23440.1 | Symbols: no symbol available | no full name available | chr1:8321940-8324019 FORWARD LENGTH=217	2	1	1	1	5.5	5.5	5.5	23.618	217	217;217	0.019434	0.87881	1641600	14	117260	1	LPIVVEDGGISK				198	4658	TRUE	4817	8265	12130	12130					-1;-1
AT4G08410.2;AT4G08400.2;AT3G54580.1;AT1G23720.2;AT1G23720.1;AT1G23720.3;AT1G23720.4;AT3G54590.3;AT4G08410.1;AT3G54590.1;AT5G06640.1;AT3G54590.2;AT5G06640.2;AT3G28550.2;AT2G24980.3;AT2G24980.1;AT2G24980.2;AT4G08400.1;AT5G06630.1;AT3G28550.1	AT4G08410.2;AT4G08400.2;AT3G54580.1;AT1G23720.2;AT1G23720.1;AT1G23720.3;AT1G23720.4;AT3G54590.3;AT4G08410.1;AT3G54590.1;AT5G06640.1;AT3G54590.2;AT5G06640.2;AT3G28550.2;AT2G24980.3;AT2G24980.1;AT2G24980.2;AT4G08400.1;AT5G06630.1;AT3G28550.1	1;1;1;1;1;1;1;1;1;1;1;1;1;1;1;1;1;1;1;1	1;1;1;1;1;1;1;1;1;1;1;1;1;1;1;1;1;1;1;1	1;1;1;1;1;1;1;1;1;1;1;1;1;1;1;1;1;1;1;1	AT4G08410.2 | Symbols: EXT8 | extensin 8 | chr4:5339086-5341209 REVERSE LENGTH=157;AT4G08400.2 | Symbols: EXT7 | extensin 7 | chr4:5323800-5325341 REVERSE LENGTH=413;AT3G54580.1 | Symbols: EXT17 | extensin 17 | chr3:20200927-20203800 REVERSE LENGTH=957;AT1	20	1	1	1	13.4	13.4	13.4	17.673	157	157;413;957;919;895;894;870;743;707;699;689;674;664;657;565;559;540;513;440;1024	0	6.1409	0	5	0	1	SPPPPYVYSSPPPPYYSPSPK				199	6485	TRUE	6767	11543	17111	17111					-1;-1;-1;-1;-1;-1;-1;-1;-1;-1;-1;-1;-1;-1;-1;-1;-1;-1;-1;-1
AT1G23740.1	AT1G23740.1	2	2	2	AT1G23740.1 | Symbols: AOR | alkenal/one oxidoreductase | chr1:8398245-8399656 REVERSE LENGTH=386	1	2	2	2	7	7	7	40.986	386	386	0	3.8695	2714100	26	104390	2	ATDSPLPTVPGYDVAGVVVK;GPFPFSR				200	716;2859	True;True	734;2955	1168;5085	1609;7400	1609;7400					-1
AT1G23820.2;AT1G23820.1	AT1G23820.2;AT1G23820.1	2;2	2;2	2;2	AT1G23820.2 | Symbols: SPDS1 | spermidine synthase 1 | chr1:8420278-8422480 FORWARD LENGTH=327;AT1G23820.1 | Symbols: SPDS1 | spermidine synthase 1 | chr1:8420410-8422724 FORWARD LENGTH=334	2	2	2	2	10.7	10.7	10.7	36.506	327	327;334	0	15.178	1209400	20	60471	2	NAAEGSYDAVIVDSSDPIGPAK;VNLVIGDGVAFLK				201	5141;7764	True;True	5370;8082	9216;13869	13633;20604	13633;20604					-1;-1
AT1G23900.3;AT1G23900.2;AT1G23900.1	AT1G23900.3;AT1G23900.2;AT1G23900.1	2;2;2	2;2;2	2;2;2	AT1G23900.3 | Symbols: AP1G2, Gamma-ADR, GAMMA-ADAPTIN 1 | Gamma-adaptin, gamma-adaptin 1 | chr1:8441772-8447152 FORWARD LENGTH=864;AT1G23900.2 | Symbols: AP1G2, Gamma-ADR, GAMMA-ADAPTIN 1 | Gamma-adaptin, gamma-adaptin 1 | chr1:8441379-8447152 FORWARD LEN	3	2	2	2	2.8	2.8	2.8	95.105	864	864;876;876	0	2.237	613980	39	15743	2	AITFDDQAVQR;SVLTYSEQETLVR				202	366;6685	True;True	373;6974	611;11900	856;17624	856;17624					-1;-1;-1
AT1G23960.2;AT1G23960.1	AT1G23960.2;AT1G23960.1	1;1	1;1	1;1	AT1G23960.2 | Symbols: no symbol available | no full name available | chr1:8478627-8480006 REVERSE LENGTH=302;AT1G23960.1 | Symbols: no symbol available | no full name available | chr1:8478627-8480006 REVERSE LENGTH=302	2	1	1	1	3.3	3.3	3.3	34.825	302	302;302	0.0020067	1.8582	0	15	0	1	ATDDFFSLQR				203	712	TRUE	730	1164	1604	1604					-1;-1
AT1G24050.1	AT1G24050.1	2	2	2	AT1G24050.1 | Symbols: no symbol available | no full name available | chr1:8507057-8508439 FORWARD LENGTH=188	1	2	2	2	13.8	13.8	13.8	20.491	188	188	0	6.1918	1893000	10	189300	3	TEDPLDSDNFSVDLNGLR;VITGDEFR				204	6819;7623	True;True	7111;7939	12099;13635	17914;20277;20278	17914;20278					-1
AT1G24180.1	AT1G24180.1	1	1	1	AT1G24180.1 | Symbols: IAR4 | IAA-CONJUGATE-RESISTANT 4 | chr1:8560777-8563382 REVERSE LENGTH=393	1	1	1	1	3.6	3.6	3.6	43.358	393	393	0	4.7259	1053500	20	52675	1	SVETSSEEILAFFR				205	6666	TRUE	6954	11874	17593	17593					-1
AT1G24280.1	AT1G24280.1	8	2	2	AT1G24280.1 | Symbols: G6PD3 | glucose-6-phosphate dehydrogenase 3 | chr1:8609495-8612383 FORWARD LENGTH=599	1	8	2	2	15.9	5.5	5.5	67.358	599	599	0	2.4831	1244200	34	18025	2	ELVENLSVLR;FSNLIFEPLWSR;GGYFDNYGIIR;LDQSNLNLLYSAR;LLLDAIEGER;QYLEEDQIFR;SHSIGGVTYPSYTDDKTVPK;WDGVPFLMK				206	1786;2321;2630;4248;4548;5871;6246;8107	False;False;False;True;False;False;True;False	1843;2393;2708;4393;4700;6133;6524;8433	2950;3964;4566;7442;8088;10471;11120;14435	4122;4123;4124;5637;6569;10756;11871;11872;15499;16500;21447	4122;5637;6569;10756;11872;15499;16500;21447		125		440	-1
AT1G24300.3;AT1G24300.2;AT1G24300.1	AT1G24300.3;AT1G24300.2;AT1G24300.1	2;2;2	1;1;1	1;1;1	AT1G24300.3 | Symbols: no symbol available | no full name available | chr1:8615178-8620420 REVERSE LENGTH=1344;AT1G24300.2 | Symbols: no symbol available | no full name available | chr1:8614515-8620420 REVERSE LENGTH=1490;AT1G24300.1 | Symbols: no symbol a	3	2	1	1	1.9	1.2	1.2	150.12	1344	1344;1490;1495	0.0038585	1.5692	0	69	0	1	HNTLLEEQR;SFSVYNNPSAQDNFQR				207	3187;6160	False;True	3295;6434	5678;10987	8238;16317	8238;16317					-1;-1;-1
AT1G24360.1	AT1G24360.1	4	4	4	AT1G24360.1 | Symbols: KR | | chr1:8640820-8643283 FORWARD LENGTH=319	1	4	4	4	14.7	14.7	14.7	33.548	319	319	0	7.2674	4474100	16	279630	5	AIALALGK;GGVISFSK;QIEEYGGQAITFGGDVSK;VESPVVVITGASR				208	305;2628;5688;7467	True;True;True;True	311;2706;5944;7777	520;4563;10184;13373	738;6565;15102;15103;19900	738;6565;15102;19900					-1
AT1G24510.2;AT1G24510.3;AT1G24510.1	AT1G24510.2;AT1G24510.3;AT1G24510.1	11;11;11	11;11;11	11;11;11	AT1G24510.2 | Symbols: CCT5 | Chaperonin containing T-complex polypeptide-1 subunit 5 | chr1:8685504-8687660 REVERSE LENGTH=459;AT1G24510.3 | Symbols: CCT5 | Chaperonin containing T-complex polypeptide-1 subunit 5 | chr1:8685504-8687802 REVERSE LENGTH=482;	3	11	11	11	21.4	21.4	21.4	51.146	459	459;482;535	0	19.009	34119000	28	1020400	20	AVLAVADLER;AVTVFIR;DVNLDLIK;DVNLDLIKVEGK;EQNVFETLIGK;FQELTPEK;HKVDIDTVEK;IAEGYEMASR;QQQILLATQVVK;SIHDALCVAR;SLAEIAVK				209	817;852;1372;1373;1856;2291;3163;3240;5789;6273;6330	True;True;True;True;True;True;True;True;True;True;True	839;874;1414;1415;1914;2361;3268;3352;6049;6551;6608	1323;1324;1325;1375;2258;2259;3040;3041;3917;3918;5612;5757;10345;11158;11278	1798;1799;1800;1801;1863;3164;3165;4246;4247;4248;4249;4250;5576;5577;5578;8103;8339;15315;16553;16731	1801;1863;3164;3165;4247;5576;8103;8339;15315;16553;16731		126		59	-1;-1;-1
AT1G25097.1;AT1G24822.1	AT1G25097.1;AT1G24822.1	1;1	1;1	1;1	AT1G25097.1 | Symbols: no symbol available | no full name available | chr1:8811905-8814788 REVERSE LENGTH=216;AT1G24822.1 | Symbols: no symbol available | no full name available | chr1:8774997-8777882 REVERSE LENGTH=216	2	1	1	1	6.9	6.9	6.9	24.628	216	216;216	0.025093	0.78403	0	8	0	0	QFKMLKIHMMEDMIK				210	5643	TRUE	5899	10100	14989	14989	4	127;128;129;130	166	155;160;161;164	-1;-1
AT1G25220.1;AT1G25220.2;AT1G25155.1;AT1G25083.1;AT1G24909.1;AT1G24807.1	AT1G25220.1;AT1G25220.2;AT1G25155.1;AT1G25083.1;AT1G24909.1;AT1G24807.1	2;2;1;1;1;1	2;2;1;1;1;1	1;1;0;0;0;0	AT1G25220.1 | Symbols: WEI7, ASB1, TRP4 | TRYPTOPHAN BIOSYNTHESIS 4, WEAK ETHYLENE INSENSITIVE7, anthranilate synthase beta subunit 1 | chr1:8837430-8839478 REVERSE LENGTH=276;AT1G25220.2 | Symbols: WEI7, ASB1, TRP4 | TRYPTOPHAN BIOSYNTHESIS 4, WEAK ETHYLE	6	2	2	1	6.9	6.9	4	30.46	276	276;289;222;222;222;235	0	3.4989	4510800	11	410070	2	NDELTVEELKK;YHSLVIEK				211	5183;8265	True;True	5415;8595	9310;14700	13782;21869	13782;21869					-1;-1;-1;-1;-1;-1
AT1G25490.1	AT1G25490.1	8	8	6	AT1G25490.1 | Symbols: EER1, ATB BETA BETA, RCN1, REGA | ROOTS CURL IN NPA, ENHANCED ETHYLENE RESPONSE 1 | chr1:8951700-8954899 FORWARD LENGTH=588	1	8	8	6	17.7	17.7	13.9	65.493	588	588	0	19.427	9231300	32	202060	8	ENDLVESFVPLVK;ILPVIVNFSQDK;LLAVEGCAALGK;LLEPQDCVAR;LLNPELAIQHILPCVK;LLQSLIPIVDQSVVDK;LLRDNEAEVR;QCLVDLSEDPDVDVR				212	1808;3561;4489;4523;4560;4569;4571;5601	True;True;True;True;True;True;True;True	1866;3687;4640;4675;4712;4721;4723;5855	2977;6339;7988;8049;8102;8111;8113;10041	4165;9255;11725;11815;11891;11902;11904;14894	4165;9255;11725;11815;11891;11902;11904;14894					-1
AT1G26460.1	AT1G26460.1	1	1	1	AT1G26460.1 | Symbols: no symbol available | no full name available | chr1:9151816-9154407 FORWARD LENGTH=630	1	1	1	1	2.4	2.4	2.4	70.234	630	630	0	2.3439	676960	28	24177	1	EMDDENDDQVEALAK				213	1791	TRUE	1848	2957	4134	4134		131		589	-1
AT1G26630.1;AT1G26630.2;AT1G13950.1	AT1G26630.1;AT1G26630.2	7;5;2	7;5;2	5;3;0	AT1G26630.1 | Symbols: FBR12, ATELF5A-2, ELF5A-2 | FUMONISIN B1-RESISTANT12, EUKARYOTIC ELONGATION FACTOR 5A-2 | chr1:9205968-9207098 FORWARD LENGTH=159;AT1G26630.2 | Symbols: FBR12, ATELF5A-2, ELF5A-2 | FUMONISIN B1-RESISTANT12, EUKARYOTIC ELONGATION FACT	3	7	7	5	50.9	50.9	34	17.14	159	159;138;158	0	108.35	517510000	10	22927000	20	CHFVAIDIFTAK;DDLKLPTDDGLTAQMR;KLEDIVPSSHNCDVPHVNR;LPTDDGLTAQMR;SDDEHHFEASESGASK;TYPQSAGNIR;VVEVSTSK				214	904;987;3997;4670;6034;7294;7994	True;True;True;True;True;True;True	927;1013;4137;4829;4830;6304;7603;8318	1466;1622;7062;7063;8284;8285;10757;10758;10759;10760;10761;13008;13009;14280	1991;1992;1993;1994;2248;2249;2250;10268;10269;10270;12166;12167;15947;15948;15949;15950;15951;19309;19310;21232	1992;2248;10268;12166;15951;19310;21232		132		126	-1;-1;-1
AT1G26880.2;AT1G69620.1;AT1G26880.1	AT1G26880.2;AT1G69620.1;AT1G26880.1	1;1;1	1;1;1	1;1;1	AT1G26880.2 | Symbols: no symbol available | no full name available | chr1:9315798-9316681 REVERSE LENGTH=96;AT1G69620.1 | Symbols: RPL34 | ribosomal protein L34 | chr1:26189900-26191081 FORWARD LENGTH=119;AT1G26880.1 | Symbols: no symbol available | no fu	3	1	1	1	12.5	12.5	12.5	10.973	96	96;119;120	0.00067568	1.9234	2890600	3	963540	4	AYGGVLSGSAVR				215	874	TRUE	896	1413;1414;1415;1416	1916;1917;1918;1919	1919					-1;-1;-1
AT1G26910.2;AT1G26910.1;AT1G66580.1	AT1G26910.2;AT1G26910.1;AT1G66580.1	4;4;3	1;1;1	1;1;1	AT1G26910.2 | Symbols: RPL10B | ribosomal protein L10 B | chr1:9322173-9322813 FORWARD LENGTH=184;AT1G26910.1 | Symbols: RPL10B | ribosomal protein L10 B | chr1:9321709-9322813 FORWARD LENGTH=221;AT1G66580.1 | Symbols: SAG24, RPL10C | senescence associated	3	4	1	1	22.3	4.9	4.9	20.545	184	184;221;221	0.005632	1.3916	6272200	10	627220	1	ENVSSEALEAAR;FLSCHGPLANR;IVPDGVNAK;MLSCAGADR				216	1828;2236;3827;5079	False;False;True;False	1886;2303;3962;5280	3000;3001;3002;3821;6778;9040	4193;4194;4195;5433;9852;13350	4194;5433;9852;13350		78		65	-1;-1;-1
AT1G26930.2;AT1G26930.1	AT1G26930.2;AT1G26930.1	1;1	1;1	1;1	AT1G26930.2 | Symbols: no symbol available | no full name available | chr1:9336211-9337476 REVERSE LENGTH=369;AT1G26930.1 | Symbols: no symbol available | no full name available | chr1:9336211-9337476 REVERSE LENGTH=421	2	1	1	1	7	7	7	41.327	369	369;421	0.033626	0.71503	1985600	17	116800	1	LTTDSSEGEDNGSSSDSGTLIPGMNR				217	4852	TRUE	5019	8597	12645	12645					-1;-1
AT1G27020.1	AT1G27020.1	2	2	2	AT1G27020.1 | Symbols: no symbol available | no full name available | chr1:9378635-9380419 FORWARD LENGTH=308	1	2	2	2	6.8	6.8	6.8	35.079	308	308	0	4.2608	3196100	16	143250	4	GSLDLPYASSFK;ISYDHFFFR				218	2950;3742	True;True	3046;3876	5235;5236;6659;6660	7604;7605;9691;9692	7604;9691					-1
AT1G27400.1	AT1G27400.1	5	1	1	AT1G27400.1 | Symbols: no symbol available | no full name available | chr1:9515230-9516725 FORWARD LENGTH=176	1	5	1	1	21	5.7	5.7	19.897	176	176	0	3.321	6312700	10	631270	1	QAIPFTR;RYLEDVIAHK;SAQFVLDLLK;YLEDVIAHK;YSQEPDNITK				219	5584;5965;6011;8294;8389	False;False;False;False;True	5837;6232;6279;8624;8725	10019;10020;10636;10724;10725;14740;14741;14889	14854;14855;15739;15906;15907;15908;21930;21931;21932;22144	14855;15739;15908;21932;22144					-1
AT1G27430.2;AT1G27430.3;AT1G27430.1	AT1G27430.2;AT1G27430.3;AT1G27430.1	2;2;2	2;2;2	1;1;1	AT1G27430.2 | Symbols: no symbol available | no full name available | chr1:9521718-9526928 REVERSE LENGTH=1345;AT1G27430.3 | Symbols: no symbol available | no full name available | chr1:9521433-9526928 REVERSE LENGTH=1364;AT1G27430.1 | Symbols: no symbol a	3	2	2	1	1.9	1.9	1.2	149.81	1345	1345;1364;1492	0	4.0143	2750800	71	38744	2	HNTLLEEQR;SFSVYNNPSGQDNFQR				220	3187;6161	True;True	3295;6435	5678;10988	8238;16318	8238;16318					-1;-1;-1
AT1G27450.4;AT1G27450.2;AT1G27450.1;AT1G27450.3	AT1G27450.4;AT1G27450.2;AT1G27450.1;AT1G27450.3	4;4;3;3	4;4;3;3	4;4;3;3	AT1G27450.4 | Symbols: APT1, ATAPT1 | ARABIDOPSIS THALIANA ADENINE PHOSPHORIBOSYLTRANSFERASE 1, adenine phosphoribosyl transferase 1 | chr1:9532421-9533807 FORWARD LENGTH=183;AT1G27450.2 | Symbols: APT1, ATAPT1 | ARABIDOPSIS THALIANA ADENINE PHOSPHORIBOSYL	4	4	4	4	24.6	24.6	24.6	19.739	183	183;183;243;284	0	8.3737	6709800	10	670980	5	ATEDVQDPR;GISVVAGVEAR;IVECACVIELPELK;LGETSLFVLVK				221	717;2692;3802;4367	True;True;True;True	735;2776;3936;4515	1169;4774;6739;7774	1610;6922;6923;9805;11414	1610;6923;9805;11414					-1;-1;-1;-1
AT5G42820.2;AT5G42820.1;AT1G27650.1;AT1G27650.2	AT5G42820.2;AT5G42820.1;AT1G27650.1;AT1G27650.2	2;2;2;1	2;2;2;1	2;2;2;1	AT5G42820.2 | Symbols: ATU2AF35B, U2AF35B | | chr5:17170445-17171296 REVERSE LENGTH=283;AT5G42820.1 | Symbols: ATU2AF35B, U2AF35B | | chr5:17170445-17171296 REVERSE LENGTH=283;AT1G27650.1 | Symbols: ATU2AF35A | | chr1:9615152-9616042 FORWARD LENGTH=296;	4	2	2	2	11.3	11.3	11.3	33.232	283	283;283;296;246	0	4.6223	4941000	10	494100	1	AEHLASIFGTEKDR;FYSGRPIIADFSPVTDFR				222	160;2410	True;True	162;2486	250;4180	336;5995	336;5995					-1;-1;-1;-1
AT1G27750.1	AT1G27750.1	1	1	1	AT1G27750.1 | Symbols: no symbol available | no full name available | chr1:9657425-9661750 FORWARD LENGTH=1075	1	1	1	1	0.7	0.7	0.7	117.45	1075	1075	0.023643	0.79503	0	47	0	0	RTDMKNVK				223	5946	TRUE	6212	10611	15710	15710	5	133	979	978	-1
AT1G27752.2;AT1G27752.1	AT1G27752.2;AT1G27752.1	1;1	1;1	1;1	AT1G27752.2 | Symbols: no symbol available | no full name available | chr1:9663144-9667318 FORWARD LENGTH=656;AT1G27752.1 | Symbols: no symbol available | no full name available | chr1:9662250-9667318 FORWARD LENGTH=873	2	1	1	1	2	2	2	72.694	656	656;873	0	2.8824	1936900	29	66789	1	EISGLSEQSLESK				224	1687	TRUE	1741	2786	3889	3889					-1;-1
AT1G29005.1	AT1G29005.1	1	1	1	AT1G29005.1 | Symbols: no symbol available | no full name available | chr1:10114912-10115749 FORWARD LENGTH=116	1	1	1	1	14.7	14.7	14.7	13.481	116	116	0.043588	0.67208	35333000	6	5888800	1	VAKLGDFEVSITSIDVK				225	7334	TRUE	7644	13063	19376	19376					-1
AT1G29150.2;AT1G29150.1	AT1G29150.2;AT1G29150.1	8;8	8;8	8;8	AT1G29150.2 | Symbols: RPN6, ATS9 | non-ATPase subunit 9, REGULATORY PARTICLE NON-ATPASE 6 | chr1:10181240-10182499 FORWARD LENGTH=419;AT1G29150.1 | Symbols: RPN6, ATS9 | non-ATPase subunit 9, REGULATORY PARTICLE NON-ATPASE 6 | chr1:10181240-10182499 FORWA	2	8	8	8	23.6	23.6	23.6	46.749	419	419;419	0	35.369	19532000	23	248350	11	AQLEDDPIVHR;IPGTTDLQITLCK;LFENALR;LRPFFSLIPK;TAANAIYVPPAQQGTIDLQSGILHAEEK;TAANAIYVPPAQQGTIDLQSGILHAEEKDYK;VEIAHIAELIGLPLDHVEK;VVDSLYVR				226	622;3628;4321;4727;6743;6744;7443;7981	True;True;True;True;True;True;True;True	637;3758;4468;4891;7034;7035;7753;8305	1038;6439;7674;8390;11989;11990;13338;14257	1439;1440;9395;11215;12354;17762;17763;17764;19855;21193;21194	1439;9395;11215;12354;17763;17764;19855;21194					-1;-1
AT1G29170.1	AT1G29170.1	1	1	1	AT1G29170.1 | Symbols: ATSCAR3, SCAR3, WAVE2 | WASP (WISKOTT-ALDRICH SYNDROME PROTEIN)-FAMILY VERPROLIN HOMOLOGOUS PROTEIN 2 | chr1:10190352-10194900 REVERSE LENGTH=1020	1	1	1	1	1.2	1.2	1.2	113.03	1020	1020	0.042239	0.67473	24730000	46	537610	3	ISAILEKANSIR				227	3697	TRUE	3829	6558;6559;6560	9553;9554;9555	9553					-1
AT1G29260.1	AT1G29260.1	2	2	2	AT1G29260.1 | Symbols: ATPEX7, PEX7 | peroxin 7, ARABIDOPSIS PEROXIN 7 | chr1:10224923-10225876 FORWARD LENGTH=317	1	2	2	2	9.1	9.1	9.1	35.473	317	317	0	4.1092	2255500	13	173500	2	DSFLTSSWDDTVK;LAVATAQNFGILGNGR				228	1279;4196	True;True	1319;4339	2092;7362	2939;2940;10654	2939;10654					-1
AT1G29370.2;AT1G29370.1;AT1G29350.1	AT1G29370.2;AT1G29370.1;AT1G29350.1	1;1;1	1;1;1	1;1;1	AT1G29370.2 | Symbols: no symbol available | no full name available | chr1:10278080-10281319 REVERSE LENGTH=691;AT1G29370.1 | Symbols: no symbol available | no full name available | chr1:10278080-10283024 REVERSE LENGTH=831;AT1G29350.1 | Symbols: no symbol	3	1	1	1	2.2	2.2	2.2	75.996	691	691;831;831	0	3.2958	3980500	17	234150	3	LENIHIAESGPSESR				229	4298	TRUE	4443	7531;7532	10895;10896;10897	10896					-1;-1;-1
AT1G29660.1	AT1G29660.1	1	1	1	AT1G29660.1 | Symbols: GGL5 | | chr1:10371955-10373624 FORWARD LENGTH=364	1	1	1	1	3.8	3.8	3.8	40.141	364	364	0.0050858	1.4759	0	13	0	1	QYTPEQYADDLISR				230	5877	TRUE	6142	10486	15523	15523					-1
AT1G29670.1;AT1G29670.2	AT1G29670.1;AT1G29670.2	8;8	8;8	8;8	AT1G29670.1 | Symbols: GDSL1, GGL6 | | chr1:10375843-10377717 FORWARD LENGTH=363;AT1G29670.2 | Symbols: GDSL1, GGL6 | | chr1:10375639-10377717 FORWARD LENGTH=431	2	8	8	8	30.3	30.3	30.3	39.871	363	363;431	0	120.78	82877000	18	3605300	28	NYQTTVSQVVQLLGDETR;QFTPEQYANDLISR;QILSGVNYASAAAGIR;RSYNAQSASDAYPMDISR;SLVDQLNNNHPDAK;SNYFPYGIDFGGPTGR;SYNAQSASDAYPMDISR;YSTQLNALYNYGAR				231	5523;5650;5700;5945;6409;6457;6727;8394	True;True;True;True;True;True;True;True	5774;5906;5957;6211;6689;6739;7016;7017;8730	9930;10110;10111;10112;10113;10202;10203;10204;10610;11423;11424;11504;11505;11950;11951;11952;11953;14896;14897;14898	14715;15000;15001;15002;15003;15004;15005;15124;15125;15126;15127;15128;15709;16951;16952;17054;17055;17056;17687;17688;17689;17690;17691;22154;22155;22156;22157;22158	14715;15002;15125;15709;16952;17054;17689;22156		134		355	-1;-1
AT1G29880.1	AT1G29880.1	4	4	4	AT1G29880.1 | Symbols: no symbol available | no full name available | chr1:10459662-10462781 REVERSE LENGTH=729	1	4	4	4	6.4	6.4	6.4	81.943	729	729	0	6.4687	4520700	43	105130	4	AGDEQLNLFR;EAASVVSSVSEGK;FPPLVAPIK;VFTPSVIEPSFGIGR				232	232;1419;2276;7512	True;True;True;True	237;1462;2346;7825	407;2334;3895;13449	583;3265;5549;20025	583;3265;5549;20025					-1
AT1G29900.1	AT1G29900.1	12	12	12	AT1G29900.1 | Symbols: CARB, VEN3 | carbamoyl phosphate synthetase B, VENOSA 3 | chr1:10468164-10471976 FORWARD LENGTH=1187	1	12	12	12	12.2	12.2	12.2	129.96	1187	1187	0	25.02	8043000	63	81440	14	AMEIVYDDSR;EAVFPFEK;EVGYPVVVRPSYVLGGR;FNAILDELKIEQPK;IGEFPLIIR;IWGTSPDSIDAAEDRER;LRDYSIAIIR;LSVGYTLDQIPNDITR;SEADALAIAK;TPASFEPSIDYVVTK;VLILGGGPNR;YGVELIGAK				233	521;1476;1966;2253;3403;3852;4722;4809;6081;7068;7680;8257	True;True;True;True;True;True;True;True;True;True;True;True	530;1522;2026;2321;3519;3988;4886;4974;6352;7369;7996;8587	861;2427;3216;3846;6054;6812;6813;8384;8536;10863;12634;13732;14690	1191;3391;4490;5466;8804;9891;9892;12346;12563;12564;16149;18791;20420;21856	1191;3391;4490;5466;8804;9891;12346;12564;16149;18791;20420;21856					-1
AT2G34420.1;AT1G29930.1;AT1G29920.1;AT1G29910.1	AT2G34420.1;AT1G29930.1;AT1G29920.1;AT1G29910.1	5;5;5;5	5;5;5;5	1;1;1;1	AT2G34420.1 | Symbols: LHCB1.5, LHB1B2 | PHOTOSYSTEM II LIGHT HARVESTING COMPLEX GENE 1.5, photosystem II light harvesting complex gene B1B2 | chr2:14522716-14523513 REVERSE LENGTH=265;AT1G29930.1 | Symbols: LHCB1.3, AB140, CAB140, CAB1 | LIGHT-HARVESTING	4	5	5	1	17.7	17.7	4.5	28.054	265	265;267;267;267	0	40.264	612890000	8	42985000	32	ELEVIHSR;FGEAVWFK;GPSGSPWYGSDR;NRELEVIHSR;WAMLGALGCVFPELLAR				234	1741;2143;2877;5425;8103	True;True;True;True;True	1797;2205;2973;5674;8429	2881;2882;2883;2884;3645;3646;3647;3648;3649;3650;3651;5116;5117;5118;5119;9735;9736;9737;9738;9739;14430	4026;4027;4028;4029;4030;5145;5146;5147;5148;5149;5150;5151;5152;5153;5154;5155;5156;5157;5158;5159;5160;7436;7437;7438;7439;7440;7441;14407;14408;14409;14410;14411;21442	4028;5152;7440;14410;21442		135		105	-1;-1;-1;-1
AT1G29940.1	AT1G29940.1	1	1	1	AT1G29940.1 | Symbols: NRPA2 | nuclear RNA polymerase A2 | chr1:10479322-10486670 REVERSE LENGTH=1178	1	1	1	1	1.3	1.3	1.3	132.38	1178	1178	0	8.0591	836690	56	14941	1	DSLLAHGASYLLHDR				235	1286	TRUE	1326	2099	2949	2949					-1
AT1G30070.1;AT1G30070.2	AT1G30070.1;AT1G30070.2	1;1	1;1	1;1	AT1G30070.1 | Symbols: no symbol available | no full name available | chr1:10546794-10548072 REVERSE LENGTH=222;AT1G30070.2 | Symbols: no symbol available | no full name available | chr1:10546794-10548072 REVERSE LENGTH=229	2	1	1	1	5.4	5.4	5.4	24.82	222	222;229	0	2.8719	1278400	13	98338	1	AEEVGLDLEELR				236	152	TRUE	154	239	324	324					-1;-1
AT1G30120.1	AT1G30120.1	3	3	1	AT1G30120.1 | Symbols: PDH-E1 BETA | pyruvate dehydrogenase E1 beta | chr1:10584350-10586477 REVERSE LENGTH=406	1	3	3	1	8.6	8.6	3.7	44.244	406	406	0	6.4249	11814000	18	456870	5	GLADKFGDLR;GYDPEVIDIR;SLKPFDLHTIGNSVK				237	2720;3087;6370	True;True;True	2806;3188;6648	4824;5467;5468;11334	7004;7917;7918;7919;16807;16808	7004;7919;16807					-1
AT1G30230.2;AT1G30230.1;AT2G18110.1	AT1G30230.2;AT1G30230.1	5;5;1	5;5;1	4;4;0	AT1G30230.2 | Symbols: EF1Bb, eEF-1Bb1 | eukaryotic elongation factor 1B beta 1, elongation factor 1B beta | chr1:10639286-10640601 FORWARD LENGTH=260;AT1G30230.1 | Symbols: EF1Bb, eEF-1Bb1 | eukaryotic elongation factor 1B beta 1, elongation factor 1B b	3	5	5	4	32.3	32.3	28.8	28.776	260	260;231;231	0	25.257	12935000	12	654900	9	AAFPNLNSDAGLK;DAAADEEDDDDVDLFGEETEEEKK;DAAADEEDDDDVDLFGEETEEEKKAAEER;ISGVSAEGSGVIVEGSAPITEEAVATPPAADSK;LVPVGYGIK				238	29;927;928;3714;4918	True;True;True;True;True	30;951;952;3846;5085	50;51;1521;1522;6590;8698	75;76;2084;2085;2086;2087;9589;9590;12788	75;2084;2085;9589;12788					-1;-1;-1
AT1G30440.1	AT1G30440.1	2	2	2	AT1G30440.1 | Symbols: no symbol available | no full name available | chr1:10759475-10762199 FORWARD LENGTH=665	1	2	2	2	3.2	3.2	3.2	73.409	665	665	0	2.8624	1233300	29	42529	3	FQALAASIPEYAR;LLDDGLYR				239	2287;4493	True;True	2357;4644	3911;7992	5568;5569;11729	5569;11729					-1
AT1G30450.4;AT1G30450.3;AT1G30450.2;AT1G30450.1	AT1G30450.4;AT1G30450.3;AT1G30450.2;AT1G30450.1	1;1;1;1	1;1;1;1	1;1;1;1	AT1G30450.4 | Symbols: HAP5, CCC1, ATCCC1 | HAPLESS 5, cation-chloride co-transporter 1 | chr1:10764807-10769061 FORWARD LENGTH=844;AT1G30450.3 | Symbols: HAP5, CCC1, ATCCC1 | HAPLESS 5, cation-chloride co-transporter 1 | chr1:10762905-10769061 FORWARD LEN	4	1	1	1	1.2	1.2	1.2	92.999	844	844;975;975;975	0.03507	0.69991	0	32	0	0	ISDYLGEIKR				240	3704	TRUE	3836	6575	9571	9571	6		754		-1;-1;-1;-1
AT1G30580.1	AT1G30580.1	1	1	1	AT1G30580.1 | Symbols: EngD-1 | | chr1:10831953-10835454 REVERSE LENGTH=394	1	1	1	1	2.5	2.5	2.5	44.471	394	394	0.020833	0.84815	1763100	25	70525	2	AWLEDGKDVR				241	864	TRUE	886	1397	1895;1896	1895					-1
AT1G30630.1;AT2G34840.2;AT2G34840.1	AT1G30630.1	12;2;2	12;2;2	12;2;2	AT1G30630.1 | Symbols: epsilon1-COP | epsilon1 Coat Protein | chr1:10858546-10860173 REVERSE LENGTH=292	3	12	12	12	41.4	41.4	41.4	32.602	292	292;214;293	0	80.181	240860000	15	12166000	40	AASAEDNFER;ASMAGPDHLFNLR;DAKDPETLANLVVCSLHVGK;DPETLANLVVCSLHVGK;ESTISSLR;EWLADPTVGNNAIIR;IQEAYLIFQDFSEK;LIAGTIFMHEEDYNEALK;LLAMYLSSPENK;LSHPEHVLVK;LSHPEHVLVKR;RAASAEDNFER				242	61;682;956;1225;1901;2001;3660;4420;4488;4765;4766;5880	True;True;True;True;True;True;True;True;True;True;True;True	63;699;700;980;1264;1960;2061;3790;4570;4639;4930;4931;6145	89;90;1120;1121;1122;1123;1561;2015;3100;3272;3273;6494;6495;7850;7851;7987;8453;8454;8455;8456;8457;10489;10490	121;122;1539;1540;1541;1542;1543;1544;1545;1546;1547;1548;2148;2847;4327;4571;4572;4573;4574;9472;9473;11535;11536;11537;11538;11717;11718;11719;11720;11721;11722;11723;11724;12444;12445;12446;12447;12448;15526;15527	122;1542;2148;2847;4327;4573;9473;11537;11719;12446;12448;15526		136;137		4;79	-1;-1;-1
AT1G30680.1;AT1G30660.3;AT1G30660.2;AT1G30660.1	AT1G30680.1	8;1;1;1	8;1;1;1	8;1;1;1	AT1G30680.1 | Symbols: ATH, Twinkle | Arabidopsis TWINKLE homolog | chr1:10881665-10886060 FORWARD LENGTH=709	4	8	8	8	16.2	16.2	16.2	80.402	709	709;327;330;337	0	17.746	11752000	37	168990	9	ADGGLASADPIEK;GLVIDPYNELDHQR;ILYGLDDIEK;IVIATDGDGPGQAMAEEIAR;KSEDEHFKDANEVLMSK;NRDENAGPLDLVQIGVR;VAGQIGDAYLCYDR;WLNDTFYPIR				243	101;2797;3582;3816;4059;5422;7326;8129	True;True;True;True;True;True;True;True	103;2886;3709;3950;4201;5671;7635;8456	147;4976;6364;6764;7145;9731;13052;14462	197;198;7265;9291;9836;10368;14403;19361;21490	197;7265;9291;9836;10368;14403;19361;21490		138;139		356;391	-1;-1;-1;-1
AT1G30960.1	AT1G30960.1	1	1	1	AT1G30960.1 | Symbols: Era-2, ERG2, AtERG2 | ERA (E. coli RAS-like protein)-related GTPase 2 | chr1:11037755-11039977 REVERSE LENGTH=437	1	1	1	1	2.5	2.5	2.5	49.67	437	437	0.03459	0.70331	299020	21	14239	0	IGIEANEELRR				244	3420	TRUE	3537	6076	8828	8828					-1
AT1G31230.1;AT4G19710.1;AT4G19710.2	AT1G31230.1	3;1;1	3;1;1	3;1;1	AT1G31230.1 | Symbols: AK-HSDH I, AK-HSDH | ASPARTATE KINASE-HOMOSERINE DEHYDROGENASE, aspartate kinase-homoserine dehydrogenase i | chr1:11158744-11163055 REVERSE LENGTH=911	3	3	3	3	3.7	3.7	3.7	99.403	911	911;859;916	0	3.0307	1803500	54	19623	3	ANSGPLDQYLK;QIDDEDGFKLDAPVK;YDIPIVIR				245	554;5685;8200	True;True;True	568;5941;8528	918;10181;14563	1263;15099;21650	1263;15099;21650					-1;-1;-1
AT1G31330.1	AT1G31330.1	5	5	5	AT1G31330.1 | Symbols: PSAF | photosystem I subunit F | chr1:11215011-11215939 REVERSE LENGTH=221	1	5	5	5	26.7	26.7	26.7	24.173	221	221	0	6.7682	9245500	12	770460	9	EFLNGDLIAK;EIIIDVPLASR;GFIWPVAAYR;LYAPESAPALALNAQIEK;SYLIAISGEK				246	1542;1663;2546;4961;6726	True;True;True;True;True	1590;1716;2623;5128;7015	2530;2753;4384;8765;8766;11949	3526;3849;3850;6273;6274;12887;12888;12889;17686	3526;3849;6274;12888;17686					-1
AT1G31730.1	AT1G31730.1	1	1	1	AT1G31730.1 | Symbols: AP4E | Adaptor Protein Complex 4E | chr1:11359907-11363916 FORWARD LENGTH=938	1	1	1	1	1.9	1.9	1.9	103.73	938	938	0.0013423	1.886	740530	47	15756	1	LIAEGFGEDDDDADSKLR				247	4419	TRUE	4569	7849	11534	11534					-1
AT3G14540.1;AT3G14520.1;AT1G31950.1;AT1G31950.3	AT3G14540.1;AT3G14520.1;AT1G31950.1;AT1G31950.3	1;1;1;1	1;1;1;1	1;1;1;1	AT3G14540.1 | Symbols: AtsesterTPS2, TPS19, AtTPS19 | sesterterpene synthase 2, terpene synthase 19 | chr3:4881614-4883936 REVERSE LENGTH=602;AT3G14520.1 | Symbols: TPS18, AtTPS18, AtsesterTPS1 | terpene synthase 18, sesterterpene synthase 1 | chr3:4875868	4	1	1	1	2	2	2	69.187	602	602;605;607;608	0.019307	0.9244	83065000	29	2864300	3	GEVANGLNCYMK				248	2512	TRUE	2589	4329;4330;4331	6197;6198;6199	6197					-1;-1;-1;-1
AT1G32060.1	AT1G32060.1	11	11	11	AT1G32060.1 | Symbols: PRK | phosphoribulokinase | chr1:11532668-11534406 FORWARD LENGTH=395	1	11	11	11	35.7	35.7	35.7	44.463	395	395	0	65.221	64992000	20	1726700	17	ANDFDLMYEQVK;FYGEVTQQMLK;ILVIEGLHPMFDER;IRDLYEQLIANK;KLTCSYPGIK;KPDFDAFIDPQK;LTSVFGGAAKPPK;NGIAVEKPIYNHVTGLLDPPELIQPPK;QYADAVIEVLPTTLIPDDNEGK;RLTSVFGGAAKPPK;VTALDPR				249	536;2405;3579;3683;4022;4039;4851;5222;5863;5921;7920	True;True;True;True;True;True;True;True;True;True;True	550;2481;3705;3706;3815;4163;4181;5018;5455;6125;6187;8241	894;4175;6360;6361;6533;7101;7120;7121;8596;9377;10463;10550;14135	1231;1232;1233;5989;9287;9288;9520;9521;10315;10336;10337;10338;12644;13888;13889;15483;15600;21008	1231;5989;9287;9520;10315;10337;12644;13889;15483;15600;21008		140;141;142		130;175;351	-1
AT1G32220.1	AT1G32220.1	5	5	5	AT1G32220.1 | Symbols: no symbol available | no full name available | chr1:11608038-11609591 FORWARD LENGTH=296	1	5	5	5	23.6	23.6	23.6	31.978	296	296	0	18.941	10769000	13	828410	5	AAISNGIEVVSVSR;INGEANVTAVNAAK;NAEAELLSK;VNGIEVPLDLVGEPLDK;VVVLGGNGFVGSAICK				250	33;3600;5144;7758;8055	True;True;True;True;True	34;3729;5373;8076;8380	55;6390;9219;13859;14364	81;9321;13636;20589;21358	81;9321;13636;20589;21358					-1
AT1G32380.2;AT1G32380.1	AT1G32380.2;AT1G32380.1	10;10	2;2	2;2	AT1G32380.2 | Symbols: PRS2 | phosphoribosyl pyrophosphate (PRPP) synthase 2 | chr1:11682855-11684229 FORWARD LENGTH=292;AT1G32380.1 | Symbols: PRS2 | phosphoribosyl pyrophosphate (PRPP) synthase 2 | chr1:11682033-11684229 FORWARD LENGTH=400	2	10	2	2	30.8	13.4	13.4	31.584	292	292;400	0	19.904	4675600	14	333970	2	KLSDAPLAIVDK;KLSDAPLAIVDKR;KVTAVIPYFGYAR;LSDAPLAIVDK;LSDAPLAIVDKR;LSSGLLQEVIVTNTLPVAEK;LVANLITEAGADR;SISSEDLVVVSPDVGGVAR;VHDDSSVSSIFL;VTAVIPYFGYAR				251	4019;4020;4088;4734;4735;4801;4865;6291;7569;7922	False;False;False;False;False;True;False;True;False;False	4160;4161;4230;4898;4899;4966;5032;6569;7884;8243	7098;7099;7187;8402;8403;8500;8617;8618;11210;13550;14137	10312;10313;10413;12368;12369;12370;12371;12502;12686;12687;12688;12689;12690;16635;20156;20157;21010;21011	10312;10313;10413;12369;12371;12502;12686;16635;20156;21010					-1;-1
AT1G32500.1	AT1G32500.1	9	9	9	AT1G32500.1 | Symbols: ATNAP6, ABCI7, NAP6 | ATP-binding cassette I7, non-intrinsic ABC protein 6 | chr1:11750091-11751994 REVERSE LENGTH=475	1	9	9	9	24.6	24.6	24.6	52.824	475	475	0	62.075	40753000	21	1610000	16	ALISSFGSEVIEK;ATVNIKPNLQIIADDVK;DSSAETLLSTPWPSR;FAQQTNAGQLTR;FTDTSLIR;QEAESEYELVEVSTGGK;SSQIEPISTQQR;YFSGETGDRESK;YSGLPDELTNR				252	466;760;1301;2046;2344;5612;6581;8233;8385	True;True;True;True;True;True;True;True;True	474;779;1341;2107;2418;5867;6866;8562;8721	780;1225;1226;2129;2130;3347;4071;10058;10059;11735;11736;14649;14884	1080;1682;1683;1684;1685;2984;2985;4671;5819;14921;14922;14923;17407;17408;21779;22137	1080;1683;2985;4671;5819;14922;17408;21779;22137					-1
AT1G32550.1;AT1G32550.2	AT1G32550.1;AT1G32550.2	1;1	1;1	1;1	AT1G32550.1 | Symbols: FdC2 | ferredoxin C 2 | chr1:11771969-11774117 REVERSE LENGTH=181;AT1G32550.2 | Symbols: FdC2 | ferredoxin C 2 | chr1:11771969-11774117 REVERSE LENGTH=194	2	1	1	1	6.1	6.1	6.1	20.377	181	181;194	0.035512	0.69544	2195400	8	274420	1	IPVEVSTPSDR				253	3647	TRUE	3777	6468	9430	9430					-1;-1
AT1G32790.1;AT1G32790.2;AT4G10610.2;AT4G10610.1;AT3G14450.1;AT3G49390.3;AT3G49390.2;AT3G49390.1	AT1G32790.1;AT1G32790.2;AT4G10610.2;AT4G10610.1	4;4;2;2;1;1;1;1	4;4;2;2;1;1;1;1	4;4;2;2;1;1;1;1	AT1G32790.1 | Symbols: CID11 | CTC-interacting domain 11 | chr1:11875174-11877188 REVERSE LENGTH=358;AT1G32790.2 | Symbols: CID11 | CTC-interacting domain 11 | chr1:11875028-11877188 REVERSE LENGTH=406;AT4G10610.2 | Symbols: CID12, ATRBP37, RBP37 | RNA-BIN	8	4	4	4	11.5	11.5	11.5	38.951	358	358;406;326;336;327;353;353;353	0	6.7806	11954000	16	514360	6	ELQELFSK;LLGDYQHSTR;TAIAPVNPTFLPR;TIYCTNIDKK				254	1776;4531;6765;6943	True;True;True;True	1833;4683;7056;7239	2933;8059;12020;12021;12377	4093;4094;11829;17812;17813;17814;18383	4093;11829;17812;18383					-1;-1;-1;-1;-1;-1;-1;-1
AT1G32900.1	AT1G32900.1	1	1	1	AT1G32900.1 | Symbols: GBSS1 | granule bound starch synthase 1 | chr1:11920582-11923506 REVERSE LENGTH=610	1	1	1	1	2.6	2.6	2.6	66.879	610	610	0	4.6283	0	33	0	1	IYGPITGVDYNDNQLR				255	3867	TRUE	4004	6836	9922	9922					-1
AT1G32990.1	AT1G32990.1	2	2	2	AT1G32990.1 | Symbols: PRPL11 | plastid ribosomal protein l11 | chr1:11955827-11957139 FORWARD LENGTH=222	1	2	2	2	13.1	13.1	13.1	23.148	222	222	0.0032573	1.6664	3222100	14	230150	2	AGYIIPVEITVFDDK;ATPAPPVGPALGSK				256	292;744	True;True	298;763	503;1202	718;1649	718;1649					-1
AT1G33140.1;AT1G33120.1	AT1G33140.1;AT1G33120.1	13;13	13;13	9;9	AT1G33140.1 | Symbols: PGY2 | PIGGYBACK2 | chr1:12023360-12024502 FORWARD LENGTH=194;AT1G33120.1 | Symbols: no symbol available | no full name available | chr1:12010986-12012223 FORWARD LENGTH=194	2	13	13	9	68	68	54.1	22.017	194	194;194	0	60.546	117630000	10	8138300	38	FLDGIYVSEK;FVYAHFPINASIGGDGK;HLNLDFQLIKDPETGK;HLNLDFQLIKDPETGKK;IDSWFGTR;KFLDGIYVSEK;KVEMLDGVTIVR;LKIDSWFGTR;SCALINQK;TALSHVDNLISGVTR;TILSSETMDIPDSVTIK;VIEVEGPR;VKDEIVLDGNDIELVSR				257	2217;2391;3167;3168;3320;3933;4075;4475;6026;6771;6928;7591;7633	True;True;True;True;True;True;True;True;True;True;True;True;True	2284;2467;3272;3273;3436;4072;4217;4626;6296;7062;7223;7224;7907;7949	3782;4151;4152;4153;5616;5617;5924;6950;7167;7168;7169;7170;7950;7951;10748;12027;12028;12349;12350;12351;12352;13592;13651;13652	5352;5353;5956;5957;5958;5959;8107;8108;8636;8637;10133;10134;10392;10393;10394;10395;10396;11662;11663;15937;17821;17822;17823;18341;18342;18343;18344;18345;18346;18347;18348;18349;18350;20221;20222;20297;20298;20299	5353;5957;8107;8108;8636;10133;10392;11663;15937;17822;18342;20221;20297		143;144		10;131	-1;-1
AT1G33290.3;AT1G33290.1	AT1G33290.3;AT1G33290.1	1;1	1;1	1;1	AT1G33290.3 | Symbols: no symbol available | no full name available | chr1:12074501-12075989 FORWARD LENGTH=305;AT1G33290.1 | Symbols: no symbol available | no full name available | chr1:12074125-12075989 FORWARD LENGTH=379	2	1	1	1	8.2	8.2	8.2	34.181	305	305;379	0.015285	1.0961	2296500	16	143530	1	VVIIDTSNEIGGDGDIPHSAIGGSR				258	8012	TRUE	8336	14298	21253	21253					-1;-1
AT1G33410.1;AT1G33410.2	AT1G33410.1;AT1G33410.2	1;1	1;1	1;1	AT1G33410.1 | Symbols: SAR1, NUP160, ATNUP160 | SUPPRESSOR OF AUXIN RESISTANCE1, NUCLEOPORIN 160, ARABIDOPSIS NUCLEOPORIN 160 | chr1:12109769-12118828 REVERSE LENGTH=1500;AT1G33410.2 | Symbols: SAR1, NUP160, ATNUP160 | SUPPRESSOR OF AUXIN RESISTANCE1, NUCL	2	1	1	1	0.6	0.6	0.6	168.92	1500	1500;1504	0.0050665	1.4561	0	77	0	1	NNSVSLFFR				259	5369	TRUE	5614	9653	14280	14280					-1;-1
AT1G33680.1	AT1G33680.1	3	3	3	AT1G33680.1 | Symbols: no symbol available | no full name available | chr1:12204056-12208282 FORWARD LENGTH=763	1	3	3	3	5.1	5.1	5.1	80.438	763	763	0	4.5097	1733600	33	52533	3	AEEEVIAIPVQPSDHK;IQLIPQNEGDASK;QIDIATALIK				260	144;3667;5686	True;True;True	146;3797;5942	227;6502;10182	309;9482;15100	309;9482;15100					-1
AT1G33780.1	AT1G33780.1	1	1	1	AT1G33780.1 | Symbols: no symbol available | no full name available | chr1:12244799-12246034 REVERSE LENGTH=325	1	1	1	1	5.8	5.8	5.8	36.392	325	325	0	5.9521	4204400	15	280290	3	EQEEKAEAEGHESEPIGLK				261	1845	TRUE	1903	3024;3025	4221;4222;4223	4222					-1
AT1G33811.1	AT1G33811.1	4	4	4	AT1G33811.1 | Symbols: GGL7 | | chr1:12267918-12269690 FORWARD LENGTH=370	1	4	4	4	16.5	16.5	16.5	41.697	370	370	0	9.9989	9695200	19	213890	5	ANYRPYGIDFPQGTTGR;GANFASGAAGIR;INNAIVVFNTQVK;STYDLAVNGAAYGFEVVDK				262	567;2437;3605;6652	True;True;True;True	581;2514;3734;6939	945;4222;6395;11858	1302;1303;6059;9328;17574	1302;6059;9328;17574					-1
AT1G33950.2;AT1G33950.1	AT1G33950.2;AT1G33950.1	1;1	1;1	1;1	AT1G33950.2 | Symbols: IAN7 | IMMUNE ASSOCIATED NUCLEOTIDE BINDING 7 | chr1:12333046-12339182 REVERSE LENGTH=305;AT1G33950.1 | Symbols: IAN7 | IMMUNE ASSOCIATED NUCLEOTIDE BINDING 7 | chr1:12333046-12339182 REVERSE LENGTH=311	2	1	1	1	3.6	3.6	3.6	33.989	305	305;311	0.013822	1.1803	0	19	0	0	KLKDAAEAQEK				263	4008	TRUE	4148	7077	10285	10285	7;8;9		264;266;274		-1;-1
AT1G34430.1	AT1G34430.1	8	7	7	AT1G34430.1 | Symbols: EMB3003 | embryo defective 3003 | chr1:12588027-12590084 REVERSE LENGTH=465	1	8	7	7	21.7	18.5	18.5	48.306	465	465	0	29.667	25292000	23	572960	12	APPASPPTAAVEAPVSVEK;ATALALAK;AVAASAVHPASEGGK;EIFMPALSSTMTEGK;IVASPYAK;NQMQVNVTADHR;VDIYSLSR;VGYTISTDALDALYKK				264	592;707;763;1656;3796;5408;7403;7565	True;True;True;False;True;True;True;True	607;725;782;1709;3930;5654;5655;7713;7880	994;995;1159;1229;1230;2722;2723;2724;6727;9709;9710;13285;13543	1383;1384;1385;1598;1688;1689;3810;3811;3812;9788;9789;14369;14370;19786;20149	1384;1598;1688;3811;9788;14369;19786;20149		145;146;147		44;51;430	-1
AT1G35160.1;AT1G35160.2	AT1G35160.1;AT1G35160.2	10;10	5;5	5;5	AT1G35160.1 | Symbols: GRF4, 14-3-3PHI, GF14 PHI | GENERAL REGULATORY FACTOR 4, 14-3-3 PROTEIN G-BOX FACTOR14 PHI, GF14 protein phi chain | chr1:12867264-12868514 FORWARD LENGTH=267;AT1G35160.2 | Symbols: GRF4, 14-3-3PHI, GF14 PHI | GENERAL REGULATORY FACT	2	10	5	5	42.7	21	21	30.194	267	267;295	0	15.33	14920000	18	397090	6	AAQDIANAELAPTHPIR;DAAEHTLTAYK;DSTLIMQLLR;EEFVYLAK;ICDGILK;IISSIEQKEESR;LAEQAERYEEMVEFMEK;NLLSVAYK;SKIESELSK;VAEAVDKDELTVEER				265	53;930;1303;1517;3280;3502;4137;5319;6318;7310	True;False;False;True;True;False;False;False;True;True	55;954;1343;1565;3393;3623;4279;5557;6596;7619	77;1525;1526;2133;2134;2135;2136;2137;2502;2503;5864;6213;6214;6215;7264;9549;11261;13035	107;2090;2091;2988;2989;2990;2991;2992;2993;3492;3493;8550;9046;9047;9048;10514;14120;14121;16708;19341	107;2091;2992;3493;8550;9047;10514;14120;16708;19341		113;148;149		30;34;230	-1;-1
AT1G35220.7;AT1G35220.4;AT1G35220.6;AT1G35220.5;AT1G35220.3;AT1G35220.2;AT1G35220.1	AT1G35220.7;AT1G35220.4;AT1G35220.6;AT1G35220.5;AT1G35220.3;AT1G35220.2;AT1G35220.1	3;3;3;3;3;3;3	3;3;3;3;3;3;3	3;3;3;3;3;3;3	AT1G35220.7 | Symbols: no symbol available | no full name available | chr1:12910081-12913916 FORWARD LENGTH=910;AT1G35220.4 | Symbols: no symbol available | no full name available | chr1:12910081-12913916 FORWARD LENGTH=910;AT1G35220.6 | Symbols: no symbol	7	3	3	3	5.4	5.4	5.4	99.813	910	910;910;933;989;1005;1005;1005	0	6.5535	2668700	43	47400	3	LIDPSSVLHDK;NEQPYDSIPNFSAADAFR;WNPLVDPSSPISGATSEFQR				266	4426;5201;8133	True;True;True	4576;5434;8460	7857;9337;14467	11546;13817;21496	11546;13817;21496					-1;-1;-1;-1;-1;-1;-1
AT1G35340.7;AT1G35340.6;AT1G35340.2;AT1G35340.4;AT1G35340.1;AT1G35340.5;AT1G35340.3	AT1G35340.7;AT1G35340.6;AT1G35340.2;AT1G35340.4;AT1G35340.1;AT1G35340.5;AT1G35340.3	2;2;2;2;2;1;1	2;2;2;2;2;1;1	2;2;2;2;2;1;1	AT1G35340.7 | Symbols: no symbol available | no full name available | chr1:12978239-12979749 FORWARD LENGTH=210;AT1G35340.6 | Symbols: no symbol available | no full name available | chr1:12978239-12979749 FORWARD LENGTH=210;AT1G35340.2 | Symbols: no symbol	7	2	2	2	15.2	15.2	15.2	23.519	210	210;210;210;311;316;246;314	0.0019802	1.7678	1756300	12	52337	2	FLGADPYLSGEVRPIQDR;LSFSAFQPISGSTK				267	2228;4756	True;True	2295;4920	3812;8430	5421;12404	5421;12404					-1;-1;-1;-1;-1;-1;-1
AT1G35680.1	AT1G35680.1	4	4	4	AT1G35680.1 | Symbols: RPL21C, ASD | chloroplast ribosomal protein L21, ATPase-in-Seed-Development | chr1:13208777-13210246 FORWARD LENGTH=220	1	4	4	4	20.5	20.5	20.5	24.038	220	220	0	23.299	32824000	13	1334000	9	DANVDDQIVLNK;ITGITGYEEYPASPNVAVGEVNL;LKDANVDDQIVLNK;QYIVFPGR				268	964;3763;4468;5869	True;True;True;True	989;3897;4619;6131	1570;6689;7940;7941;10469	2162;2163;9733;11650;11651;11652;15495;15496;15497	2162;9733;11652;15495					-1
AT1G35720.1	AT1G35720.1	5	5	5	AT1G35720.1 | Symbols: ANNAT1, ATOXY5, OXY5, ANN1, AtANN1 | annexin 1 | chr1:13225304-13226939 FORWARD LENGTH=317	1	5	5	5	22.4	22.4	22.4	36.203	317	317	0	15.522	18498000	21	288350	7	AILLWTLEPGER;SLEEDVAHHTTGDFRK;SLEEGDDDDKFLALLR;VSDSVPAPSDDAEQLR;YQDDHGEEILK				269	344;6343;6344;7879;8355	True;True;True;True;True	351;6621;6622;8198;8690	581;11301;11302;14070;14071;14837;14838	820;16771;16772;20917;20918;22066;22067;22068	820;16771;16772;20917;22066					-1
AT1G36160.1;AT1G36160.2;AT1G36180.1	AT1G36160.1;AT1G36160.2	8;8;3	8;8;3	8;8;3	AT1G36160.1 | Symbols: AT-ACC1, 115D-4A, ACC1, PAS3, EMB22, GSD1, SFR3, GK | acetyl-CoA carboxylase 1, PASTICCINO 3, GLOSSYHEAD 1, SENSITIVE TO FREEZING 3, GURKE, EMBRYO DEFECTIVE 22 | chr1:13534196-13543773 FORWARD LENGTH=2254;AT1G36160.2 | Symbols: AT-AC	3	8	8	8	4.7	4.7	4.7	251.38	2254	2254;2254;2355	0	18.893	10951000	123	50061	10	ASATSAAVVSDYVGYLEK;EQQIDDLVPFPR;IGSSVIAHEVK;IPPNSNLVTIPEEIYR;LDQPIILTGFSTLNK;NSLIYHSITK;NSLTTDFPAK;SHVIYAEEEAAGTR				270	651;1858;3441;3640;4247;5438;5440;6247	True;True;True;True;True;True;True;True	668;1916;3558;3770;4392;5687;5689;6525	1083;3043;6106;6457;7441;9756;9758;11121	1491;4253;8879;9416;9417;10755;14434;14435;14438;16501	1491;4253;8879;9417;10755;14434;14438;16501					-1;-1;-1
AT3G18740.1;AT1G77940.1;AT1G36240.1	AT3G18740.1;AT1G77940.1;AT1G36240.1	1;1;1	1;1;1	1;1;1	AT3G18740.1 | Symbols: RPL30C | | chr3:6453437-6453870 FORWARD LENGTH=112;AT1G77940.1 | Symbols: RPL30B | | chr1:29304116-29305288 REVERSE LENGTH=112;AT1G36240.1 | Symbols: RPL30A | | chr1:13614890-13616233 FORWARD LENGTH=112	3	1	1	1	14.3	14.3	14.3	12.279	112	112;112;112	0	2.2177	869110	5	173820	1	VSCLSIVDPGDSDIIK				271	7875	TRUE	8194	14065	20912	20912					-1;-1;-1
AT1G36390.2;AT1G36390.1	AT1G36390.2;AT1G36390.1	2;2	2;2	2;2	AT1G36390.2 | Symbols: CGE2 | Chloroplast GrpE 2 | chr1:13701811-13703524 REVERSE LENGTH=279;AT1G36390.1 | Symbols: CGE2 | Chloroplast GrpE 2 | chr1:13701811-13703524 REVERSE LENGTH=279	2	2	2	2	8.2	8.2	8.2	31.223	279	279;279	0	3.5075	3874700	18	215260	2	SLLPIIDSFEK;TPSAAEEITPSA				272	6382;7097	True;True	6660;7399	11357;12672	16847;18846	16847;18846					-1;-1
AT1G37130.1	AT1G37130.1	12	12	11	AT1G37130.1 | Symbols: B29, ATNR2, NIA2, NIA2-1, NR2, CHL3, NR | NITRATE REDUCTASE 2, CHLORATE RESISTANT 3, ARABIDOPSIS NITRATE REDUCTASE 2, NITRATE REDUCTASE, nitrate reductase 2 | chr1:14158617-14161652 FORWARD LENGTH=917	1	12	12	11	14.7	14.7	13	102.84	917	917	0	42.169	33645000	46	361830	18	AHQNQTTNQTVFLKPAK;AWDETLNTQPEK;DEYTADSWIER;EFAATLVCAGNR;ESDNFYHFK;FTMDQLVSEFAYR;GFNWGSAGVSTSVWR;LMHHGFITPVPLHYVR;NLALVNPR;SNAELEPSVLDPR;SNAELEPSVLDPRDEYTADSWIER;VWYVVESAK				273	298;861;1013;1532;1872;2349;2556;4600;5296;6432;6433;8074	True;True;True;True;True;True;True;True;True;True;True;True	304;883;1039;1580;1930;2423;2633;4757;5534;6714;6715;8400	509;510;1391;1392;1667;1668;2519;3061;4081;4395;8172;9518;11466;11467;11468;14392	725;726;727;1887;1888;2317;2318;3511;4277;5852;6285;6286;11999;14081;17008;17009;17010;21397	725;1887;2318;3511;4277;5852;6285;11999;14081;17008;17010;21397					-1
AT1G41820.1	AT1G41820.1	1	1	1	AT1G41820.1 | Symbols: no symbol available | no full name available | chr1:15582423-15585143 REVERSE LENGTH=401	1	1	1	1	2.7	2.7	2.7	46.528	401	401	0.019868	0.86584	2058000	22	93545	0	KESLSSNEQLK				274	3925	TRUE	4064	6935	10114	10114					-1
AT1G41830.1	AT1G41830.1	2	1	0	AT1G41830.1 | Symbols: SKS6 | SKU5-similar 6, SKU5 SIMILAR 6 | chr1:15603892-15607802 REVERSE LENGTH=542	1	2	1	0	5.4	2.4	0	60.577	542	542	0	2.4391	762360	25	30494	1	DQIGSFYYFPSLAFHK;ISNVGLQDSLNFR				275	1248;3726	False;True	1288;3860	2042;6637	2878;9665	2878;9665					-1
AT1G42700.1	AT1G42700.1	1	1	1	AT1G42700.1 | Symbols: no symbol available | no full name available | chr1:16066931-16067592 FORWARD LENGTH=149	1	1	1	1	6.7	6.7	6.7	17.201	149	149	0.011564	1.2395	0	10	0	0	LVKMSDLEDK				276	4899	TRUE	5066	8667	12746	12746	10;11		102;109		-1
AT1G42970.1	AT1G42970.1	25	25	19	AT1G42970.1 | Symbols: GAPB | glyceraldehyde-3-phosphate dehydrogenase B subunit | chr1:16127552-16129584 FORWARD LENGTH=447	1	25	25	19	54.4	54.4	42.5	47.659	447	447	0	195.38	1111600000	28	33198000	153	AAALNIVPTSTGAAK;AVSLVLPQLK;CSDVSTTIDSSLTMVMGDDMVK;DSPLEVVVLNDSGGVK;GILDVCDAPLVSVDFR;GKLNGIALR;GLTAEDVNEAFR;GLTAEDVNEAFRK;GTMTTTHSYTGDQR;IVDNETISVDGK;KDSPLEVVVLNDSGGVK;KGLTAEDVNEAFR;KGLTAEDVNEAFRK;LLDASHR;LNGIALR;TNPADEECKVYD;VAINGFGR;VIITAPAK;VLDEEFGIVK;VPTPNVSVVDLVINVEK;VPTPNVSVVDLVINVEKK;VVAWYDNEWGYSQR;VVDLAHLVASK;WPGAEAVGSGDPLEDFCK;YDSMLGTFK				277	6;847;920;1295;2672;2714;2788;2789;2990;3799;3912;3946;3947;4492;4621;7056;7332;7601;7647;7817;7818;7966;7974;8136;8204	True;True;True;True;True;True;True;True;True;True;True;True;True;True;True;True;True;True;True;True;True;True;True;True;True	7;869;944;1335;2756;2800;2877;2878;3088;3089;3933;4050;4086;4087;4643;4780;7357;7642;7917;7963;8136;8137;8288;8296;8463;8532;8533	8;9;10;11;12;13;1370;1502;2118;2119;2120;2121;2122;4738;4739;4818;4961;4962;4963;4964;4965;4966;5316;5317;5318;5319;5320;5321;5322;5323;5324;5325;5326;5327;5328;5329;5330;5331;5332;6730;6731;6732;6733;6734;6735;6736;6915;6916;6917;6918;6977;6978;6979;6980;6981;6982;6983;6984;6985;6986;7991;8212;8213;8214;8215;8216;8217;12608;12609;12610;12611;13060;13061;13605;13606;13607;13671;13672;13673;13674;…	11;12;13;14;15;16;17;18;19;20;21;22;23;24;25;26;27;28;29;30;31;1857;1858;2043;2970;2971;2972;2973;2974;2975;2976;2977;6873;6874;6875;6876;6996;7248;7249;7250;7251;7252;7253;7254;7728;7729;7730;7731;7732;7733;7734;7735;7736;7737;7738;7739;7740;7741;7742;7743;7744;9792;9793;9794;9795;9796;9797;9798;9799;9800;9801;9802;10093;10094;10095;10096;10168;10169;10170;10171;10172;10173;10174;10175;10176;101…	21;1857;2043;2976;6873;6996;7251;7253;7738;9797;10096;10170;10177;11728;12061;18746;19373;20238;20331;20723;20725;21130;21149;21501;21656		70;150;151		131;258;390	-1
AT1G43170.9;AT1G43170.8;AT1G43170.7;AT1G43170.6;AT1G43170.5;AT1G43170.3;AT1G43170.2;AT1G43170.1;AT1G43170.4;AT1G61580.1	AT1G43170.9;AT1G43170.8;AT1G43170.7;AT1G43170.6;AT1G43170.5;AT1G43170.3;AT1G43170.2;AT1G43170.1;AT1G43170.4	13;13;13;13;13;13;13;13;11;2	13;13;13;13;13;13;13;13;11;2	13;13;13;13;13;13;13;13;11;2	AT1G43170.9 | Symbols: emb2207, RP1, ARP1, RPL3A | embryo defective 2207, ribosomal protein 1 | chr1:16266992-16268631 FORWARD LENGTH=389;AT1G43170.8 | Symbols: emb2207, RP1, ARP1, RPL3A | embryo defective 2207, ribosomal protein 1 | chr1:16266992-16268631	10	13	13	13	33.2	33.2	33.2	44.559	389	389;389;389;389;389;389;389;389;306;390	0	42.135	150650000	25	3768000	38	AFTGYAK;FIDTASIFGHGR;FQTSLEK;FTAFMGYK;HGSLGFLPR;LALEEIK;QIPIEAVFQKDEMIDIIGVTK;QSLLTQTSR;SLNTVWAQHLSEEVR;VDFAYSFFEK;VGTEAHTAMTEYDR;VGTEAHTAMTEYDRTEK;VSYTVAR				278	217;2194;2303;2342;3148;4165;5701;5806;6389;7396;7560;7561;7917	True;True;True;True;True;True;True;True;True;True;True;True;True	221;2259;2374;2416;3252;4308;5958;5959;6066;6667;7706;7874;7875;7876;8238	377;3741;3742;3743;3744;3934;4068;5575;5576;5577;5578;7309;7310;10205;10206;10370;11383;11384;11385;13273;13274;13533;13534;13535;13536;14130;14131	540;5300;5301;5302;5303;5304;5305;5306;5598;5814;5815;8056;8057;8058;8059;8060;10580;10581;10582;10583;15129;15130;15349;15350;16894;16895;16896;16897;19769;19770;19771;19772;20136;20137;20138;20139;21002;21003	540;5304;5598;5814;8059;10580;15129;15349;16895;19770;20137;20139;21003		152;153;154		47;217;299	-1;-1;-1;-1;-1;-1;-1;-1;-1;-1
AT1G43190.3;AT1G43190.2;AT1G43190.1	AT1G43190.3;AT1G43190.2;AT1G43190.1	4;4;4	4;4;4	4;4;4	AT1G43190.3 | Symbols: PTB3 | polypyrimidine tract-binding protein 3 | chr1:16275432-16278185 REVERSE LENGTH=430;AT1G43190.2 | Symbols: PTB3 | polypyrimidine tract-binding protein 3 | chr1:16275432-16278185 REVERSE LENGTH=432;AT1G43190.1 | Symbols: PTB3 |	3	4	4	4	14	14	14	48.02	430	430;432;432	0	20.714	34965000	19	807550	10	DYTNPNLPAEQK;HPNITPGTDSHDYVNSNLNR;RLEVNFSK;SAGFQALIQYQVQQCAASAR				279	1409;3192;5918;5994	True;True;True;True	1452;3300;6184;6261	2322;2323;5683;5684;5685;10544;10545;10671	3252;3253;8243;8244;8245;8246;8247;15594;15595;15785;15786	3253;8247;15595;15786					-1;-1;-1
AT1G43670.1	AT1G43670.1	3	3	3	AT1G43670.1 | Symbols: FBP, AtcFBP, cyfbp, FINS1 | fructose-1,6-bisphosphatase, Arabidopsis thaliana cytosolic fructose-1,6-bisphosphatase, FRUCTOSE INSENSITIVE 1 | chr1:16468184-16470347 FORWARD LENGTH=341	1	3	3	3	15	15	15	37.287	341	341	0	14.796	4390700	15	292710	3	GNIYSVNEGNAQNWDGPTTK;LIGLAGETNIQGEEQK;SPIFLGSYDDVEEIK				280	2833;4440;6473	True;True;True	2928;4590;6755	5048;7900;11530	7355;11600;17092	7355;11600;17092					-1
AT1G43800.1	AT1G43800.1	4	4	4	AT1G43800.1 | Symbols: FTM1, AAD6, SAD6, HUP7 | HYPOXIA RESPONSE UNKNOWN PROTEIN 7, ACYLACYL CARRIER PROTEIN (ACP) DESATURASE 6, FLORAL TRANSITION AT THE MERISTEM1, STEAROYL-ACYL CARRIER PROTEIN &#916;9-DESATURASE6 | chr1:16577662-16579549 FORWARD LENGTH	1	4	4	4	10.7	10.7	10.7	44.155	391	391	0	7.7986	19783000	22	818230	7	AQEFVCGLAQR;LEGLTGEGQR;LEKLEGLTGEGQR;LLEIDPNGAVSAVADMMR				281	615;4286;4294;4522	True;True;True;True	630;4431;4439;4673;4674	1028;1029;7513;7524;8047;8048	1425;1426;1427;10867;10883;11813;11814	1426;10867;10883;11813		155;156		283;284	-1
AT1G43850.2;AT1G43850.1	AT1G43850.2;AT1G43850.1	1;1	1;1	1;1	AT1G43850.2 | Symbols: SEU | seuss | chr1:16617872-16621596 FORWARD LENGTH=877;AT1G43850.1 | Symbols: SEU | seuss | chr1:16617872-16621596 FORWARD LENGTH=877	2	1	1	1	1.7	1.7	1.7	96.231	877	877;877	0.0038685	1.584	403240	30	13441	1	ESQNSSGQIVLEYAK				282	1895	TRUE	1954	3094	4321	4321					-1;-1
AT1G43890.3;AT1G43890.2;AT1G43890.1;AT5G03530.2;AT5G03530.1	AT1G43890.3;AT1G43890.2;AT1G43890.1	4;4;4;1;1	4;4;4;1;1	4;4;4;1;1	AT1G43890.3 | Symbols: RAB18-1, ATRABC1, ATRAB18, RAB18, RABC1, ATRAB-C1 | ARABIDOPSIS RAB GTPASE HOMOLOG C1, RAB GTPASE HOMOLOG 18-1, RAB GTPASE HOMOLOG B18, ARABIDOPSIS RAB GTPASE HOMOLOG B18, RAB GTPASE HOMOLOG C1 | chr1:16646934-16648395 FORWARD LENGTH	5	4	4	4	23.1	23.1	23.1	23.53	212	212;212;212;210;210	0	8.4634	11227000	14	801960	5	GSSSGQPEFDYLFK;ILETPSLTAEGSSGGK;TLTSSYYR;VLLIGDSGVGK				283	2970;3541;7017;7686	True;True;True;True	3068;3665;7315;8002	5278;6315;12509;12510;13746	7671;9226;18593;18594;20441	7671;9226;18593;20441					-1;-1;-1;-1;-1
AT1G44575.1;AT1G44575.3;AT1G44575.2	AT1G44575.1;AT1G44575.3;AT1G44575.2	6;6;5	6;6;5	6;6;5	AT1G44575.1 | Symbols: CP22, PSBS, NPQ4 | NONPHOTOCHEMICAL QUENCHING 4, PHOTOSYSTEM II SUBUNIT S | chr1:16871768-16873194 FORWARD LENGTH=265;AT1G44575.3 | Symbols: CP22, PSBS, NPQ4 | NONPHOTOCHEMICAL QUENCHING 4, PHOTOSYSTEM II SUBUNIT S | chr1:16871768-16	3	6	6	6	21.5	21.5	21.5	28.007	265	265;265;205	0	12.756	28829000	13	1983900	11	ANELFVGR;EQGPLFGFTK;FVDDPPTGLEK;GKFVDDPPTGLEK;SKVEDGIFGTSGGIGFTK;VEDGIFGTSGGIGFTK				284	537;1847;2368;2711;6323;7431	True;True;True;True;True;True	551;1905;2442;2796;6601;7741	895;3027;4100;4814;11269;13324;13325	1234;4225;4226;5876;6991;6992;16720;16721;19835;19836;19837	1234;4226;5876;6992;16720;19836					-1;-1;-1
AT1G44835.1;AT1G44835.2	AT1G44835.1;AT1G44835.2	1;1	1;1	1;1	AT1G44835.1 | Symbols: no symbol available | no full name available | chr1:16939909-16942337 FORWARD LENGTH=307;AT1G44835.2 | Symbols: no symbol available | no full name available | chr1:16939909-16942337 FORWARD LENGTH=308	2	1	1	1	4.2	4.2	4.2	33.71	307	307;308	0	2.4866	2577800	14	184130	1	SVSAEVKPVASAK				285	6688	TRUE	6977	11903	17627	17627					-1;-1
AT1G45050.2;AT1G45050.1	AT1G45050.2;AT1G45050.1	1;1	1;1	1;1	AT1G45050.2 | Symbols: UBC15, ATUBC2-1 | Arabidopsis thaliana ubiquitin-conjugating enzyme 15 | chr1:17031337-17032142 FORWARD LENGTH=117;AT1G45050.1 | Symbols: UBC15, ATUBC2-1 | Arabidopsis thaliana ubiquitin-conjugating enzyme 15 | chr1:17031337-17032967	2	1	1	1	12	12	12	13.025	117	117;161	0	2.31	0	3	0	1	ELSEWQLNPPTGFR				286	1778	TRUE	1835	2935	4096	4096					-1;-1
AT1G45150.1	AT1G45150.1	1	1	1	AT1G45150.1 | Symbols: no symbol available | no full name available | chr1:17077615-17082330 REVERSE LENGTH=643	1	1	1	1	1.7	1.7	1.7	72.369	643	643	0.015789	1.0685	0	26	0	1	ALEPINLLAAR				287	436	TRUE	444	737	1026	1026					-1
AT1G45201.2;AT1G45201.1;AT1G45201.3	AT1G45201.2;AT1G45201.1;AT1G45201.3	4;4;4	4;4;4	4;4;4	AT1G45201.2 | Symbols: TLL1, ATTLL1 | ARABIDOPSIS THALIANA TRIACYLGLYCEROL LIPASE-LIKE 1, triacylglycerol lipase-like 1 | chr1:17123889-17127497 FORWARD LENGTH=387;AT1G45201.1 | Symbols: TLL1, ATTLL1 | ARABIDOPSIS THALIANA TRIACYLGLYCEROL LIPASE-LIKE 1, tr	3	4	4	4	14.2	14.2	14.2	44.118	387	387;479;504	0	4.8291	12781000	22	49167	5	ENISLLHQYAYYTIR;ISYESKPYITSVVK;LTQAFVFK;WILALAIFLQKVLMLLSK				288	1815;3743;4841;8120	True;True;True;True	1873;3877;5007;8447	2985;6661;8582;14451	4176;9693;12627;12628;21477	4176;9693;12627;21477					-1;-1;-1
AT1G45230.2;AT1G45230.1	AT1G45230.2;AT1G45230.1	2;2	2;2	2;2	AT1G45230.2 | Symbols: no symbol available | no full name available | chr1:17169874-17171381 REVERSE LENGTH=219;AT1G45230.1 | Symbols: no symbol available | no full name available | chr1:17169874-17171381 REVERSE LENGTH=219	2	2	2	2	11	11	11	25.577	219	219;219	0	3.9165	951730	13	73210	2	ILEVTVPLVGFVR;YPLYADSFILR				289	3542;8346	True;True	3666;8681	6316;14823	9227;22046	9227;22046					-1;-1
AT1G47128.1	AT1G47128.1	6	6	6	AT1G47128.1 | Symbols: RD21, RD21A | responsive to dehydration 21A, responsive to dehydration 21 | chr1:17283139-17285609 REVERSE LENGTH=462	1	6	6	6	15.2	15.2	15.2	50.966	462	462	0	21.633	67233000	19	907910	14	AVAHQPISIAIEAGGR;CGIAIEPSYPIK;NGGIDTDKDYPYK;SWGESGYLR;VVTIDSYEDVPTYSEESLK;VVTIDSYEDVPTYSEESLKK				290	769;900;5220;6704;8045;8046	True;True;True;True;True;True	788;923;5453;6993;8370;8371	1236;1237;1458;9372;9373;9374;11923;11924;14349;14350;14351;14352	1697;1698;1978;13883;13884;13885;17652;17653;17654;21335;21336;21337;21338;21339	1698;1978;13884;17652;21335;21337					-1
AT1G47260.1	AT1G47260.1	2	2	2	AT1G47260.1 | Symbols: APFI, GAMMA CA2 | gamma carbonic anhydrase 2 | chr1:17321384-17323347 REVERSE LENGTH=278	1	2	2	2	10.8	10.8	10.8	30.065	278	278	0.005102	1.5062	1465000	16	36480	4	ETPPELILPDNVLPGGKPVAK;SFEQIEVER				291	1925;6137	True;True	1984;6410	3133;10950	4368;4369;4370;16258	4369;16258					-1
AT1G48030.5;AT1G48030.4;AT1G48030.3;AT1G48030.2;AT1G48030.1	AT1G48030.5;AT1G48030.4;AT1G48030.3;AT1G48030.2;AT1G48030.1	6;6;6;6;6	6;6;6;6;6	4;4;4;4;4	AT1G48030.5 | Symbols: mtLPD1 | mitochondrial lipoamide dehydrogenase 1 | chr1:17717432-17719141 REVERSE LENGTH=507;AT1G48030.4 | Symbols: mtLPD1 | mitochondrial lipoamide dehydrogenase 1 | chr1:17717432-17719141 REVERSE LENGTH=507;AT1G48030.3 | Symbols: m	5	6	6	4	14	14	9.7	53.987	507	507;507;507;507;507	0	14.001	11285000	28	403040	9	AIDNAEGLVK;FISPNEVSVETIDGGNTIVK;GIEGLFK;HIIVATGSDVK;TPFTSGLDLEK;VVSVDSSSDGVK				292	316;2201;2661;3158;7075;8040	True;True;True;True;True;True	322;2268;2745;3262;7376;8365	538;3760;4722;5603;5604;12643;14342	765;5323;5324;6849;8093;8094;18806;18807;18808;21327	765;5324;6849;8093;18806;21327					-1;-1;-1;-1;-1
AT1G48040.1	AT1G48040.1	1	1	1	AT1G48040.1 | Symbols: no symbol available | no full name available | chr1:17720064-17721698 REVERSE LENGTH=383	1	1	1	1	2.1	2.1	2.1	42.105	383	383	0.015652	1.0314	26815000	16	1676000	1	SGSFADIR				293	6228	TRUE	6504	11095	16472	16472					-1
AT1G48320.1	AT1G48320.1	1	1	1	AT1G48320.1 | Symbols: DHNAT1 | DHNA-CoA thioesterase 1 | chr1:17855024-17855577 REVERSE LENGTH=156	1	1	1	1	12.2	12.2	12.2	16.712	156	156	0	5.3982	899890	10	89989	1	SADLGDLVFAEATPVSTGK				294	5978	TRUE	6245	10649	15753	15753					-1
AT1G48520.2;AT1G48520.3;AT1G48520.1	AT1G48520.2;AT1G48520.3;AT1G48520.1	2;2;2	2;2;2	2;2;2	AT1G48520.2 | Symbols: GATB | GLU-ADT subunit B | chr1:17940185-17942075 FORWARD LENGTH=475;AT1G48520.3 | Symbols: GATB | GLU-ADT subunit B | chr1:17940185-17942272 FORWARD LENGTH=488;AT1G48520.1 | Symbols: GATB | GLU-ADT subunit B | chr1:17940185-17942540	3	2	2	2	5.1	5.1	5.1	52.508	475	475;488;550	0	3.7649	988160	31	31876	2	AGVPLLEIVSEPDMR;SNQLDEILR				295	287;6448	True;True	293;6730	498;11493	713;17040	713;17040		157		230	-1;-1;-1
AT1G48600.1;AT1G48600.2	AT1G48600.1;AT1G48600.2	6;6	6;6	4;4	AT1G48600.1 | Symbols: AtPMT2, AtPMEAMT, PMEAMT | phosphoethanolamine N-methyltransferase, Phosphoethanolamine methyltransferase2 | chr1:17966448-17969077 FORWARD LENGTH=475;AT1G48600.2 | Symbols: AtPMT2, AtPMEAMT, PMEAMT | phosphoethanolamine N-methyltran	2	6	6	4	18.1	18.1	13.5	54.018	475	475;491	0	23.963	19423000	30	324850	9	AGEVIALDFIESAIQK;DAGFDDVIAEDRTDQFVQVLR;DTILHIQDKPALFR;FLDNVQYK;SAETPSPEFAEYIK;TYPDNSFDVIYSR				296	239;944;1326;2218;5984;7293	True;True;True;True;True;True	244;968;1366;2285;6251;7602	416;1547;2171;2172;3783;3784;10659;13007	595;2128;3055;3056;3057;5354;5355;15771;19308	595;2128;3056;5354;15771;19308					-1;-1
AT1G48630.1	AT1G48630.1	10	2	2	AT1G48630.1 | Symbols: RACK1B, RACK1B_AT | receptor for activated C kinase 1B | chr1:17981977-17983268 REVERSE LENGTH=326	1	10	2	2	39	9.8	9.8	35.8	326	326	0	4.9925	3692100	20	184600	3	AEAEKTDGSTGIGNK;AEGLVLK;DKSIILWK;DVLSVAFSTDNR;FSPNTLVPTIVSASWDK;LWNTLGECK;LYSLEAGSIIHSLCFSPNR;SVVEDLKVDLK;YTISEADGHKEWVSCVR;YWLCAATENSIR				297	133;159;1133;1369;2324;4955;4980;6695;8409;8437	True;False;False;False;False;False;False;False;True;False	135;161;1164;1411;2397;5122;5148;6984;8745;8773	211;212;247;248;249;1867;2249;2250;2251;3969;3970;8757;8758;8794;11911;11912;14918;14961	288;289;333;334;335;2590;3150;3151;3152;3153;3154;5646;5647;12873;12874;12921;17639;17640;22186;22233	289;333;2590;3151;5646;12873;12921;17639;22186;22233					-1
AT1G48760.3;AT1G48760.2;AT1G48760.1	AT1G48760.3;AT1G48760.2;AT1G48760.1	5;5;5	5;5;5	5;5;5	AT1G48760.3 | Symbols: AP-3delta, PAT4, delta-ADR | Adaptor protein 3 delta, delta-adaptin, PROTEIN-AFFECTED TRAFFICKING 4 | chr1:18036652-18039261 REVERSE LENGTH=869;AT1G48760.2 | Symbols: AP-3delta, PAT4, delta-ADR | Adaptor protein 3 delta, delta-adapti	3	5	5	5	7.1	7.1	7.1	97.153	869	869;869;869	0	14.262	2781300	45	61807	7	DLTPEVFTLLGSSK;NVLGYISVIK;QEIAEQLNLQDNETEASR;SLEDLIK;YLGLNALSIVAPK				298	1183;5487;5619;6342;8297	True;True;True;True;True	1217;5736;5875;6620;8627	1945;9821;10067;11300;14748	2730;2731;14531;14934;14935;16770;21943	2730;14531;14934;16770;21943					-1;-1;-1
AT1G48830.2;AT1G48830.1	AT1G48830.2;AT1G48830.1	5;5	5;5	5;5	AT1G48830.2 | Symbols: no symbol available | no full name available | chr1:18059854-18060935 REVERSE LENGTH=191;AT1G48830.1 | Symbols: no symbol available | no full name available | chr1:18059854-18060935 REVERSE LENGTH=191	2	5	5	5	20.9	20.9	20.9	21.922	191	191;191	0	9.1434	7220800	8	604410	5	AIVVNVPYR;DVVFEFPITEA;LTGKDVVFEFPITEA;NNTEYKVEAFSAVYK;NNTEYKVEAFSAVYKK				299	382;1381;4829;5370;5371	True;True;True;True;True	389;1423;4994;5615;5616	632;2276;8565;9654;9655	879;3195;12602;14281;14282	879;3195;12602;14281;14282					-1;-1
AT1G48860.2;AT2G45300.3;AT2G45300.4;AT2G45300.2;AT2G45300.1;AT1G48860.1	AT1G48860.2;AT2G45300.3;AT2G45300.4;AT2G45300.2;AT2G45300.1;AT1G48860.1	1;1;1;1;1;1	1;1;1;1;1;1	1;1;1;1;1;1	AT1G48860.2 | Symbols: EPSPS | 5-enolpyruvylshikimate-3-phosphate synthase | chr1:18068892-18071074 REVERSE LENGTH=489;AT2G45300.3 | Symbols: no symbol available | no full name available | chr2:18677518-18680118 FORWARD LENGTH=518;AT2G45300.4 | Symbols: no	6	1	1	1	2	2	2	52.407	489	489;518;520;520;520;521	0	2.2702	1098000	23	47738	1	ASEIVLQPIR				300	660	TRUE	677	1094	1507	1507					-1;-1;-1;-1;-1;-1
AT1G48920.1	AT1G48920.1	2	2	2	AT1G48920.1 | Symbols: PARL1, NUC-L1, ATNUC-L1, NUC1 | nucleolin like 1, PARALLEL 1, nucleolin 1 | chr1:18098186-18101422 FORWARD LENGTH=557	1	2	2	2	4.8	4.8	4.8	58.773	557	557	0.0050125	1.3989	3060200	31	98716	2	GERPAFTPQSGNFR;GIAYLEFSEGKEK				301	2503;2653	True;True	2580;2735	4317;4628	6180;6653	6180;6653					-1
AT1G49430.2;AT1G49430.1	AT1G49430.2;AT1G49430.1	1;1	1;1	1;1	AT1G49430.2 | Symbols: LACS2, LRD2 | long-chain acyl-CoA synthetase 2, LATERAL ROOT DEVELOPMENT 2 | chr1:18291188-18294350 FORWARD LENGTH=522;AT1G49430.1 | Symbols: LACS2, LRD2 | long-chain acyl-CoA synthetase 2, LATERAL ROOT DEVELOPMENT 2 | chr1:18291188-	2	1	1	1	3.3	3.3	3.3	57.634	522	522;665	0.019048	0.89562	0	26	0	1	TIVSFGEVSSTQKEEAK				302	6941	TRUE	7237	12374	18380	18380					-1;-1
AT1G49600.1;AT1G49600.3;AT1G49600.2	AT1G49600.1;AT1G49600.3;AT1G49600.2	4;3;3	3;2;2	3;2;2	AT1G49600.1 | Symbols: RBP47A, ATRBP47A | RNA-binding protein 47A | chr1:18357236-18360150 REVERSE LENGTH=445;AT1G49600.3 | Symbols: RBP47A, ATRBP47A | RNA-binding protein 47A | chr1:18357827-18360150 REVERSE LENGTH=450;AT1G49600.2 | Symbols: RBP47A, ATRBP	3	4	3	3	13.9	11.9	11.9	48.483	445	445;450;450	0	24.349	2080600	13	160040	3	QSAEEAIGNLNGTVIGK;SAAEEALQSFSGVTMPNAEQPFR;SDSGNQWNGGYSR;VVIDSNTGR				303	5797;5969;6067;8010	True;True;True;False	6057;6236;6338;8334	10354;10640;10848;14296	15325;15743;16130;21251	15325;15743;16130;21251		158		185	-1;-1;-1
AT1G49630.4;AT1G49630.5;AT3G19170.2;AT3G19170.1;AT1G49630.3;AT1G49630.2;AT1G49630.1	AT1G49630.4;AT1G49630.5;AT3G19170.2;AT3G19170.1;AT1G49630.3;AT1G49630.2;AT1G49630.1	1;1;1;1;1;1;1	1;1;1;1;1;1;1	1;1;1;1;1;1;1	AT1G49630.4 | Symbols: PREP2, ATPREP2 | presequence protease 2 | chr1:18368405-18373799 REVERSE LENGTH=830;AT1G49630.5 | Symbols: PREP2, ATPREP2 | presequence protease 2 | chr1:18368405-18374634 REVERSE LENGTH=932;AT3G19170.2 | Symbols: ATZNMP, ATPREP1, PR	7	1	1	1	2.2	2.2	2.2	93.112	830	830;932;1069;1080;1080;1080;1080	0	3.4087	662180	46	14395	1	AIIGTIGDVDSYQLPDAK				304	338	TRUE	345	572	807	807					-1;-1;-1;-1;-1;-1;-1
AT1G49670.1;AT1G49670.2	AT1G49670.1;AT1G49670.2	10;10	10;10	10;10	AT1G49670.1 | Symbols: NQR | | chr1:18381591-18386021 REVERSE LENGTH=629;AT1G49670.2 | Symbols: NQR | | chr1:18381591-18386021 REVERSE LENGTH=652	2	10	10	10	18.4	18.4	18.4	67.943	629	629;652	0	25.785	25206000	35	528170	21	AGVVLFTR;ALCLALAEK;APLQLPIGPHQVLLK;FHQGLSFPSAIFVK;GAFELITDEKK;GDLLAAFDK;IEFPQSFEK;IIYAGVNASDVNFSSGR;INVLCPEFIK;LIVIGMISQYQGEK				305	289;412;590;2183;2428;2467;3337;3509;3614;4464	True;True;True;True;True;True;True;True;True;True	295;419;604;2248;2505;2544;3453;3632;3743;4614	500;687;688;980;981;982;3714;3715;4211;4267;5951;5952;6244;6245;6246;6247;6406;7933	715;952;953;1365;1366;1367;1368;1369;1370;5263;5264;6044;6118;8675;8676;9119;9120;9121;9122;9123;9344;11642	715;953;1365;5263;6044;6118;8675;9121;9344;11642		159		526	-1;-1
AT1G49760.1;AT1G49760.2;AT1G22760.1	AT1G49760.1;AT1G49760.2	8;8;1	8;8;1	7;7;0	AT1G49760.1 | Symbols: PABP8, PAB8 | POLY(A) BINDING PROTEIN 8, poly(A) binding protein 8 | chr1:18416740-18419753 FORWARD LENGTH=671;AT1G49760.2 | Symbols: PABP8, PAB8 | POLY(A) BINDING PROTEIN 8, poly(A) binding protein 8 | chr1:18416740-18419753 FORWARD	3	8	8	7	16.4	16.4	15.4	72.779	671	671;671;660	0	20.059	13830000	31	400740	12	DSPTSQPVPIVALATR;FTNVYVK;GFGFVNFENSDDAAR;GSGFVAFSTPEEATR;GYGFVQYDTDEAAQGAIDK;NLDESVTDDKLR;SGVGNIFIK;SLGYGYVNYATPQDASR				306	1297;2352;2531;2939;3091;5301;6235;6361	True;True;True;True;True;True;True;True	1337;2426;2608;3035;3192;5539;6511;6639	2124;4084;4362;4363;5218;5219;5473;9523;9524;11102;11323	2979;5855;6241;6242;6243;7582;7583;7925;14087;14088;16480;16796	2979;5855;6241;7582;7925;14088;16480;16796					-1;-1;-1
AT1G49970.1	AT1G49970.1	6	6	6	AT1G49970.1 | Symbols: ClpR1, SVR2, NCLPP5, CLPR1 | NUCLEAR CLPP 5, CLP protease proteolytic subunit 1, SUPPRESSOR OF VARIEGATION 2 | chr1:18501936-18504462 REVERSE LENGTH=387	1	6	6	6	19.4	19.4	19.4	42.627	387	387	0	18.221	22233000	24	926380	8	DYDGTLAQR;ELDANTEYYIELLAK;IADSQDSSFEK;SSGAAIDMWIK;TAPPDLPSLLLDAR;YLQAQAAIDYGIADK				307	1390;1731;3238;6555;6775;8305	True;True;True;True;True;True	1432;1787;3350;6839;7067;8635	2286;2866;5755;11675;12034;12035;14763	3206;4005;8337;17285;17833;17834;21965;21966	3206;4005;8337;17285;17834;21965		160		298	-1
AT1G50030.2;AT1G50030.1	AT1G50030.2;AT1G50030.1	2;2	2;2	2;2	AT1G50030.2 | Symbols: TOR | target of rapamycin | chr1:18522626-18539619 REVERSE LENGTH=2454;AT1G50030.1 | Symbols: TOR | target of rapamycin | chr1:18522626-18539619 REVERSE LENGTH=2481	2	2	2	2	0.9	0.9	0.9	275.97	2454	2454;2481	0	2.2333	498910	131	3808.5	2	DLELAVPGTYR;LAQLQPFVGR				308	1143;4181	True;True	1174;4324	1883;7328	2619;10606	2619;10606					-1;-1
AT3G19980.1;AT1G50370.1	AT3G19980.1;AT1G50370.1	1;1	1;1	1;1	AT3G19980.1 | Symbols: STPP, ATFYPP3, EMB2736, FYPP3 | EMBRYO DEFECTIVE 2736, SERINE/THREONINE PROTEIN PHOSPHATASE, flower-specific, phytochrome-associated protein phosphatase 3 | chr3:6962008-6964761 FORWARD LENGTH=303;AT1G50370.1 | Symbols: FYPP1, AtFY	2	1	1	1	4	4	4	34.845	303	303;303	0	2.8459	2161700	15	144110	1	FFTETEENNQMR				309	2131	TRUE	2193	3614;3615	5095;5096	5095		161		292	-1;-1
AT1G50480.1	AT1G50480.1	2	2	2	AT1G50480.1 | Symbols: THFS | 10-formyltetrahydrofolate synthetase | chr1:18702064-18704687 FORWARD LENGTH=634	1	2	2	2	4.1	4.1	4.1	67.801	634	634	0	4.3475	852600	28	30450	2	LDIDPASITWR;SYGASGVEYSDQAEK				310	4237;6715	True;True	4382;7004	7428;11935	10740;17669	10740;17669					-1
AT1G50510.1	AT1G50510.1	1	1	1	AT1G50510.1 | Symbols: PUMY | pseudouridine monophosphate glycosylase | chr1:18716578-18719060 FORWARD LENGTH=330	1	1	1	1	3.3	3.3	3.3	34.799	330	330	0.03089	0.73914	1160300	19	61069	1	SDEFPAFFTEK				311	6040	TRUE	6310	10768	15959	15959					-1
AT1G50710.1	AT1G50710.1	1	1	1	AT1G50710.1 | Symbols: 4-Aug | augmin subunit 4 | chr1:18784719-18787615 REVERSE LENGTH=423	1	1	1	1	3.8	3.8	3.8	47.769	423	423	0.0019868	1.7779	0	17	0	1	LADAIVDDTDSSTGNR				312	4115	TRUE	4257	7235	10478	10478					-1
AT1G51100.1	AT1G51100.1	1	1	1	AT1G51100.1 | Symbols: CRR41 | CHLORORESPIRATORY REDUCTION 41 | chr1:18934342-18934977 FORWARD LENGTH=211	1	1	1	1	11.8	11.8	11.8	24.161	211	211	0	2.8021	1432200	13	110170	1	DQFINLTPAPESINTTSAEKFPIEK				313	1242	TRUE	1282	2034	2870	2870					-1
AT1G51160.3;AT1G51160.2;AT1G51160.1	AT1G51160.3;AT1G51160.2;AT1G51160.1	1;1;1	1;1;1	1;1;1	AT1G51160.3 | Symbols: BET5, AtBET5 | | chr1:18950057-18951560 FORWARD LENGTH=169;AT1G51160.2 | Symbols: BET5, AtBET5 | | chr1:18950057-18951560 FORWARD LENGTH=169;AT1G51160.1 | Symbols: BET5, AtBET5 | | chr1:18950057-18951560 FORWARD LENGTH=169	3	1	1	1	7.7	7.7	7.7	18.965	169	169;169;169	0	2.4161	659920	10	65992	1	SELFNTALDQYVR				314	6104	TRUE	6376	10899	16195	16195					-1;-1;-1
AT1G51560.1	AT1G51560.1	8	7	7	AT1G51560.1 | Symbols: ONE2 | ONEIRIC2 | chr1:19119900-19121859 REVERSE LENGTH=392	1	8	7	7	30.4	27.6	27.6	43.582	392	392	0	43.139	22617000	18	349810	10	ELNAIFSKPLR;FGSNVSGEKDSENIIDVETSLAVPHGGGTR;IAVDGGEQNLK;LAFEESHGVETLEEAK;NLMEQAR;TPISGGVQSATSAHGLPR;TPISGGVQSATSAHGLPRPALAVR;VTLFGDVYPLPEEQQEWAHK				315	1773;2169;3273;4142;5320;7083;7084;7940	False;True;True;True;True;True;True;True	1830;2232;3386;4284;5558;7384;7385;8261	2929;2930;3685;5855;5856;7272;7273;9550;12652;12653;12654;14164	4089;4090;5207;8539;8540;10524;10525;10526;14122;18820;18821;18822;21047	4089;5207;8540;10524;14122;18820;18821;21047		162		155	-1
AT1G51690.4;AT1G51690.1;AT1G51690.5;AT1G51690.2;AT1G51690.3	AT1G51690.4;AT1G51690.1;AT1G51690.5;AT1G51690.2;AT1G51690.3	7;7;7;6;6	5;5;5;4;4	5;5;5;4;4	AT1G51690.4 | Symbols: B ALPHA, ATB ALPHA | protein phosphatase 2A 55 kDa regulatory subunit B alpha isoform | chr1:19166218-19169974 FORWARD LENGTH=513;AT1G51690.1 | Symbols: B ALPHA, ATB ALPHA | protein phosphatase 2A 55 kDa regulatory subunit B alpha is	5	7	5	5	18.7	15.8	15.8	56.934	513	513;513;610;512;603	0	18.442	8024300	25	235130	6	ELEEADYPLRHPEFR;FSQVFGER;GSESPGVDGNTNALDYTTK;LPVVVTSHESSPVAR;SLEIEEK;TEFQSHDPEFDYLK;VFGVAPGSTETATLEASR				316	1737;2327;2936;4679;6349;6827;7500	True;False;True;True;False;True;True	1793;2401;3032;4839;6627;7121;7812	2874;2875;3975;5215;8300;11309;11310;12113;13431	4017;4018;5656;7578;12187;16780;16781;17931;20000	4017;5656;7578;12187;16781;17931;20000					-1;-1;-1;-1;-1
AT1G51710.2;AT1G51710.1	AT1G51710.2;AT1G51710.1	1;1	1;1	1;1	AT1G51710.2 | Symbols: ATUBP6, UBP6 | ubiquitin-specific protease 6 | chr1:19175805-19179399 REVERSE LENGTH=443;AT1G51710.1 | Symbols: ATUBP6, UBP6 | ubiquitin-specific protease 6 | chr1:19175805-19179894 REVERSE LENGTH=482	2	1	1	1	2.7	2.7	2.7	49.486	443	443;482	0.014775	1.1273	667150	20	33358	1	APTSSEGADAVK				317	601	TRUE	616	1013	1406	1406					-1;-1
AT1G51980.2;AT1G51980.1	AT1G51980.2;AT1G51980.1	1;1	1;1	1;1	AT1G51980.2 | Symbols: no symbol available | no full name available | chr1:19323929-19326771 REVERSE LENGTH=451;AT1G51980.1 | Symbols: no symbol available | no full name available | chr1:19323692-19326771 REVERSE LENGTH=503	2	1	1	1	4.2	4.2	4.2	48.615	451	451;503	0	3.693	1168600	20	58428	1	VAEPLTSDLPNVPPQLAPK				318	7317	TRUE	7626	13042	19349	19349					-1;-1
AT1G52100.4;AT1G52100.3;AT1G52100.5;AT1G52100.2;AT1G52100.1	AT1G52100.4;AT1G52100.3;AT1G52100.5;AT1G52100.2;AT1G52100.1	1;1;1;1;1	1;1;1;1;1	1;1;1;1;1	AT1G52100.4 | Symbols: no symbol available | no full name available | chr1:19383665-19385123 REVERSE LENGTH=368;AT1G52100.3 | Symbols: no symbol available | no full name available | chr1:19383665-19385123 REVERSE LENGTH=368;AT1G52100.5 | Symbols: no symbol	5	1	1	1	4.9	4.9	4.9	40.217	368	368;368;381;381;437	0	2.6488	640940	20	32047	2	LQGQGGDGGDSWDDGAFK				319	4697	TRUE	4860	8331	12251;12252	12251					-1;-1;-1;-1;-1
AT1G52360.3;AT1G52360.4;AT1G52360.1;AT1G52360.2	AT1G52360.3;AT1G52360.4;AT1G52360.1;AT1G52360.2	15;15;15;15	4;4;4;4	4;4;4;4	AT1G52360.3 | Symbols: no symbol available | no full name available | chr1:19499282-19505718 FORWARD LENGTH=922;AT1G52360.4 | Symbols: no symbol available | no full name available | chr1:19499282-19505397 FORWARD LENGTH=926;AT1G52360.1 | Symbols: no symbol	4	15	4	4	18.7	5.2	5.2	104.22	922	922;926;926;970	0	7.2538	16913000	48	85985	5	DQHNSVAHFLESR;DTNTFASASLDR;EIPVASMDNTGK;GVNCVDYFTGGDKPYLITGSDDHTAK;HNEIQTANIK;LENTLNYGLER;QLGELAMSSGK;SFEVTELPVR;SIGADYEVTDGER;SIRPTFSAEK;SSMTLVEAFR;VFEAHSDYIR;VWAIGYIK;VWDYQTK;VYNYNTMDK				320	1247;1330;1682;3041;3183;4302;5732;6139;6265;6285;6573;7489;8065;8071;8087	True;False;True;False;False;False;False;False;True;False;True;False;False;False;False	1287;1370;1735;1736;3141;3291;4447;5991;6412;6543;6563;6858;7801;8390;8396;8413	2040;2041;2177;2178;2179;2180;2779;2780;5405;5406;5407;5657;5658;7536;7537;7538;7539;10270;10952;10953;10954;11145;11146;11176;11177;11708;13415;13416;14377;14378;14379;14386;14387;14411;14412	2876;2877;3062;3063;3064;3065;3882;3883;7837;7838;7839;7840;7841;7842;7843;8165;8166;10901;10902;10903;10904;10905;15221;16261;16262;16263;16264;16265;16532;16533;16577;16578;17336;19978;19979;21375;21376;21377;21389;21390;21417;21418;21419	2877;3063;3882;7842;8166;10905;15221;16263;16532;16577;17336;19978;21375;21389;21419		163;164;165		89;308;679	-1;-1;-1;-1
AT1G52510.1;AT1G52510.2	AT1G52510.1;AT1G52510.2	3;2	3;2	3;2	AT1G52510.1 | Symbols: no symbol available | no full name available | chr1:19563039-19565260 REVERSE LENGTH=380;AT1G52510.2 | Symbols: no symbol available | no full name available | chr1:19563039-19564599 REVERSE LENGTH=236	2	3	3	3	13.7	13.7	13.7	41.839	380	380;236	0	10.824	4485700	21	213600	3	LAILNSPLTVSSPVPGLFK;SAIQLPESPAEDGNVGQMLYR;YLPQSIAEEFEK				321	4158;5997;8304	True;True;True	4301;6264;8634	7295;10676;14762	10560;15792;21964	10560;15792;21964		166		91	-1;-1
AT1G52730.2;AT1G52730.1;AT1G52730.3;AT1G15470.2;AT1G15470.1;AT3G15610.1	AT1G52730.2;AT1G52730.1;AT1G52730.3;AT1G15470.2;AT1G15470.1;AT3G15610.1	4;4;2;2;2;2	4;4;2;2;2;2	4;4;2;2;2;2	AT1G52730.2 | Symbols: no symbol available | no full name available | chr1:19642866-19644978 FORWARD LENGTH=343;AT1G52730.1 | Symbols: no symbol available | no full name available | chr1:19642866-19644978 FORWARD LENGTH=343;AT1G52730.3 | Symbols: no symbol	6	4	4	4	18.4	18.4	18.4	37.754	343	343;343;265;282;333;341	0	22.485	5870100	23	227640	5	FTPTGLSYASGSEDGTIR;IWQTTPANPEENETSSR;NGETGDWIGTFEGHK;SPVTSAEVSQDGR				322	2355;3856;5219;6495	True;True;True;True	2429;3992;5452;6777	4087;6824;9370;9371;11558	5858;9908;13881;13882;17130	5858;9908;13881;17130					-1;-1;-1;-1;-1;-1
AT1G52740.1;AT4G13570.1;AT2G38810.4;AT5G27670.1;AT1G54690.1;AT1G08880.1;AT2G38810.1;AT2G38810.2;AT2G38810.3;AT3G54560.1;AT4G13570.2;AT3G54560.2;AT3G20670.1;AT1G51060.1;AT4G27230.1;AT4G27230.2;AT5G54640.1;AT5G59870.1	AT1G52740.1;AT4G13570.1;AT2G38810.4;AT5G27670.1;AT1G54690.1;AT1G08880.1;AT2G38810.1;AT2G38810.2;AT2G38810.3;AT3G54560.1;AT4G13570.2;AT3G54560.2;AT3G20670.1;AT1G51060.1;AT4G27230.1;AT4G27230.2;AT5G54640.1;AT5G59870.1	2;1;1;1;1;1;1;1;1;1;1;1;1;1;1;1;1;1	2;1;1;1;1;1;1;1;1;1;1;1;1;1;1;1;1;1	2;1;1;1;1;1;1;1;1;1;1;1;1;1;1;1;1;1	AT1G52740.1 | Symbols: HTA9, H2A.Z | histone H2A protein 9 | chr1:19645409-19646221 FORWARD LENGTH=134;AT4G13570.1 | Symbols: HTA4 | histone H2A 4 | chr4:7884516-7885664 FORWARD LENGTH=118;AT2G38810.4 | Symbols: HTA8, H2A.Z | histone H2A 8 | chr2:16219444-	18	2	2	2	11.9	11.9	11.9	14.271	134	134;118;136;150;142;142;136;136;136;136;124;136;132;132;131;131;130;150	0	2.4025	2472300	5	494460	4	AGLQFPVGR;HLQLAIR				323	259;3172	True;True	264;3277	457;458;459;5622	656;657;658;8114	657;8114					-1;-1;-1;-1;-1;-1;-1;-1;-1;-1;-1;-1;-1;-1;-1;-1;-1;-1
AT1G52760.1	AT1G52760.1	2	2	2	AT1G52760.1 | Symbols: CSE, LysoPL2, AtMAGL3 | Caffeoyl Shikimate Esterase, lysophospholipase 2 | chr1:19651378-19652576 FORWARD LENGTH=332	1	2	2	2	7.2	7.2	7.2	36.975	332	332	0	13.386	3661800	11	332890	5	LFTQSFLPLDGEIK;VAATSLAFFK				324	4340;7302	True;True	4488;7611	7699;7700;13022;13023	11246;11247;11248;19327;19328	11246;19328					-1
AT1G53090.3;AT1G53090.2;AT1G53090.1;AT1G53090.4;AT1G53090.5;AT3G15354.5;AT3G15354.4	AT1G53090.3;AT1G53090.2;AT1G53090.1;AT1G53090.4;AT1G53090.5	7;7;7;6;4;2;2	7;7;7;6;4;2;2	5;5;5;4;4;0;0	AT1G53090.3 | Symbols: SPA4 | SPA1-related 4 | chr1:19783748-19786690 FORWARD LENGTH=794;AT1G53090.2 | Symbols: SPA4 | SPA1-related 4 | chr1:19783748-19786690 FORWARD LENGTH=794;AT1G53090.1 | Symbols: SPA4 | SPA1-related 4 | chr1:19783748-19786690 FORWARD	7	7	7	5	11.7	11.7	8.7	89.07	794	794;794;794;573;618;595;595	0	16.217	8868300	46	154490	9	DIHYPVVELASR;EANLGGLDDDSIVR;FVDSSTLVSSSTDNTLK;GQSSTLVAANSTGNIK;SSMSQPSKDPINDSR;VLPPQILLNWPK;VYYYDLR				325	1095;1459;2373;2909;6572;7708;8099	True;True;True;True;True;True;True	1125;1505;2447;3005;6857;8026;8425	1819;2406;4105;5177;11707;13783;14425	2536;3367;5881;5882;7531;17335;20487;20488;21436	2536;3367;5882;7531;17335;20487;21436		167		436	-1;-1;-1;-1;-1;-1;-1
AT1G53240.1;AT3G15020.2;AT3G15020.1	AT1G53240.1;AT3G15020.2;AT3G15020.1	5;4;4	4;3;3	4;3;3	AT1G53240.1 | Symbols: mMDH1 | mitochondrial malate dehydrogenase 1 | chr1:19854966-19856802 REVERSE LENGTH=341;AT3G15020.2 | Symbols: mMDH2 | mitochondrial malate dehydrogenase 2 | chr3:5056139-5057865 FORWARD LENGTH=316;AT3G15020.1 | Symbols: mMDH2 | mit	3	5	4	4	19.6	16.1	16.1	35.804	341	341;316;341	0	15.687	19367000	15	1291200	9	ALEGADLVIIPAGVPR;DDLFNINAGIVK;KLFGVTTLDVVR;RTQDGGTEVVEAK;SEVVGYMGDDNLAK				326	434;984;4003;5950;6119	True;True;False;True;True	442;1010;4143;6216;6391	733;734;1617;1618;7072;10615;10919;10920	1022;1023;2241;2242;2243;2244;10280;15714;16217;16218	1022;2241;10280;15714;16217		168		86	-1;-1;-1
AT1G53280.2;AT1G53280.1	AT1G53280.2;AT1G53280.1	1;1	1;1	1;1	AT1G53280.2 | Symbols: AtDJ1B, DJ-1b, DJ1B | DJ-1 homolog B | chr1:19865280-19867341 REVERSE LENGTH=376;AT1G53280.1 | Symbols: AtDJ1B, DJ-1b, DJ1B | DJ-1 homolog B | chr1:19864942-19867341 REVERSE LENGTH=438	2	1	1	1	2.9	2.9	2.9	40.361	376	376;438	0	3.0521	3117100	15	207810	1	LAACATAVESR				327	4105	TRUE	4247	7219	10451	10451					-1;-1
AT1G53310.3;AT1G53310.2;AT1G53310.1;AT3G14940.2;AT3G14940.1	AT1G53310.3;AT1G53310.2;AT1G53310.1;AT3G14940.2;AT3G14940.1	6;6;6;5;5	3;3;3;3;3	3;3;3;3;3	AT1G53310.3 | Symbols: PPC1, ATPEPC1, PEPC1, ATPPC1 | phosphoenolpyruvate carboxylase 1, PEP(PHOSPHOENOLPYRUVATE) CARBOXYLASE 1 | chr1:19884261-19888070 REVERSE LENGTH=967;AT1G53310.2 | Symbols: PPC1, ATPEPC1, PEPC1, ATPPC1 | phosphoenolpyruvate carboxylas	5	6	3	3	7.7	3.2	3.2	110.28	967	967;967;967;968;968	0	4.9789	2237400	59	37922	4	DITPDDKQELDEALQR;LADLEAAPAAVAR;LATPELEYGR;NQTVDLVLTAHPTQSVR;SPEEIFDALK;SVVFQEPR				328	1114;4119;4194;5416;6465;6697	False;True;False;False;True;True	1145;4261;4337;5664;6747;6986	1842;1843;1844;7240;7358;9720;11520;11521;11914	2563;2564;2565;2566;10483;10646;14381;17079;17080;17642	2566;10483;10646;14381;17079;17642					-1;-1;-1;-1;-1
AT1G53500.1	AT1G53500.1	8	2	2	AT1G53500.1 | Symbols: MUM4, ATRHM2, RHM2, ATMUM4 | ARABIDOPSIS THALIANA RHAMNOSE BIOSYNTHESIS 2, MUCILAGE-MODIFIED 4, ARABIDOPSIS THALIANA MUCILAGE-MODIFIED 4, RHAMNOSE BIOSYNTHESIS 2 | chr1:19967157-19969239 REVERSE LENGTH=667	1	8	2	2	13.9	3	3	75.225	667	667	0	2.6617	1621600	38	42673	2	GNNVYGPNQFPEK;MPISSDLNNPR;NILITGAAGFIASHVANR;NLDPSFSSPNFK;NNIYGTHVLLEACK;NYIEPGFK;SYGLPVITTR;YFLDDQK				329	2840;5096;5265;5305;5358;5515;6717;8229	False;False;False;True;False;True;False;False	2936;5303;5304;5503;5543;5603;5766;7006;8558	5058;5059;5060;9078;9079;9465;9531;9638;9920;11938;11939;14644	7368;7369;7370;7371;13409;13410;14010;14096;14261;14262;14704;17672;17673;21771	7368;13409;14010;14096;14262;14704;17672;21771		169		538	-1
AT1G53590.1	AT1G53590.1	1	1	1	AT1G53590.1 | Symbols: NTMC2T6.1, NTMC2TYPE6.1 | | chr1:19996556-20000127 FORWARD LENGTH=751	1	1	1	1	0.9	0.9	0.9	84.9	751	751	0.014872	1.142	41830000	39	1072600	1	IGSMFHR				330	3440	TRUE	3557	6105	8878	8878		170		525	-1
AT1G53750.1;AT1G53780.3;AT1G53780.4;AT1G53780.1;AT1G53780.2	AT1G53750.1	9;1;1;1;1	9;1;1;1;1	9;1;1;1;1	AT1G53750.1 | Symbols: RPT1A | regulatory particle triple-A 1A | chr1:20065921-20068324 REVERSE LENGTH=426	5	9	9	9	24.6	24.6	24.6	47.803	426	426;598;599;599;620	0	18.109	34415000	28	1153100	16	FDDGVGGDNEVQR;IISPNTEDAK;LCPNSTGADIR;QMMQEEQPLQVAR;SVCTEAGMYAIR;TVTEKDFLDAVNK;TYGLGPYSAPIK;VSPTDIEEGMR;YQIQIPLPPK				331	2064;3501;4213;5760;6657;7260;7287;7909;8361	True;True;True;True;True;True;True;True;True	2125;3622;4356;6020;6944;7569;7596;8229;8696	3379;3380;6210;6211;6212;7389;10310;11864;12961;12999;14120;14845;14846	4717;4718;4719;9043;9044;9045;10694;15269;17580;17581;19245;19296;20989;22076;22077;22078	4719;9045;10694;15269;17580;19245;19296;20989;22077		171;172;173;174		79;80;131;387	-1;-1;-1;-1;-1
AT3G14290.1;AT1G53850.2;AT1G53850.1	AT3G14290.1;AT1G53850.2;AT1G53850.1	4;4;4	4;4;4	4;4;4	AT3G14290.1 | Symbols: PAE2 | 20S proteasome alpha subunit E2 | chr3:4764364-4766381 FORWARD LENGTH=237;AT1G53850.2 | Symbols: ATPAE1, PAE1 | 20S proteasome alpha subunit E1, ARABIDOPSIS 20S PROTEASOME ALPHA SUBUNIT E1 | chr1:20104131-20105792 REVERSE LENG	3	4	4	4	22.8	22.8	22.8	25.977	237	237;237;237	0	11.9	6509200	14	464940	4	AIGSGSEGADSSLQEQFNK;GVNTFSPEGR;ITSPLLEPSSVEK;LFQVEYAIEAIK				332	335;3044;3779;4338	True;True;True;True	342;3144;3913;4486	569;5411;6707;7697	804;7847;9762;11244	804;7847;9762;11244					-1;-1;-1
AT1G53880.1;AT1G53900.1;AT1G53900.3;AT1G53900.2	AT1G53880.1;AT1G53900.1;AT1G53900.3;AT1G53900.2	1;1;1;1	1;1;1;1	1;1;1;1	AT1G53880.1 | Symbols: no symbol available | no full name available | chr1:20115961-20118269 FORWARD LENGTH=385;AT1G53900.1 | Symbols: no symbol available | no full name available | chr1:20127634-20130834 FORWARD LENGTH=580;AT1G53900.3 | Symbols: no symbol	4	1	1	1	1.8	1.8	1.8	42.811	385	385;580;595;604	0.030825	0.73112	438800	18	24378	1	VVFEILK				333	7996	TRUE	8320	14282	21234	21234					-1;-1;-1;-1
AT1G54010.1	AT1G54010.1	1	1	1	AT1G54010.1 | Symbols: GLL23 | GDSL-like lipase 23 | chr1:20158854-20160747 REVERSE LENGTH=386	1	1	1	1	5.2	5.2	5.2	43.143	386	386	0	3.4643	0	19	0	1	NNPNADASTQQAFVTSVTNK				334	5364	TRUE	5609	9647	14272	14272					-1
AT1G54080.1;AT3G14100.1;AT1G54080.2	AT1G54080.1;AT3G14100.1;AT1G54080.2	5;5;5	5;5;5	2;2;2	AT1G54080.1 | Symbols: UBP1A | oligouridylate-binding protein 1A | chr1:20183923-20186824 REVERSE LENGTH=426;AT3G14100.1 | Symbols: UBP1C | f OLIGOURIDYLATE BINDING PROTEIN 1C | chr3:4673027-4675950 FORWARD LENGTH=427;AT1G54080.2 | Symbols: UBP1A | oligour	3	5	5	2	12.2	12.2	5.9	47.233	426	426;427;430	0	24.755	14839000	12	1132800	9	DKGFGFVR;GFGFVSFR;NQQDAQTAINEMNGK;SSYGFVHYFDR;VNWAYATGQR				335	1124;2533;5411;6611;7774	True;True;True;True;True	1155;2610;5658;5659;6896;8092	1857;4366;9713;9714;11779;11780;13884	2580;6247;6248;14373;14374;14375;17472;17473;20627	2580;6247;14373;17472;20627		175		209	-1;-1;-1
AT1G54220.2;AT1G54220.1	AT1G54220.2;AT1G54220.1	6;6	5;5	5;5	AT1G54220.2 | Symbols: mtE2-3 | mitochondrial pyruvate dehydrogenase subunit 2-3 | chr1:20246460-20250208 REVERSE LENGTH=539;AT1G54220.1 | Symbols: mtE2-3 | mitochondrial pyruvate dehydrogenase subunit 2-3 | chr1:20246460-20250208 REVERSE LENGTH=539	2	6	5	5	13.7	11.9	11.9	58.467	539	539;539	0	8.2064	5958400	32	88489	6	ADIDEYLASSGK;APALDYVDIPHSQIR;DYTPSSTADAAPTK;GLSTIGEEVR;VKQPSSPPEPK;VVDGAIGAEWLK				336	104;570;1411;2785;7640;7970	True;True;True;False;True;True	106;584;1454;2874;7956;8292	151;948;2325;4956;4957;4958;13659;14224	204;1306;1307;3255;7243;7244;7245;20307;21138	204;1306;3255;7244;20307;21138					-1;-1
AT1G54270.1	AT1G54270.1	27	5	0	AT1G54270.1 | Symbols: EIF4A-2 | eif4a-2 | chr1:20260495-20262018 FORWARD LENGTH=412	1	27	5	0	58	11.7	0	46.762	412	412	0	21.227	110660000	23	3306400	17	AGSAPEGTQFDTR;ALGDYQGVK;DELTLEGIK;DHTVSATHGDMDQNTR;DQIYDIFQLLPPK;ELAQQIEK;FYNVVVEELPSNVADLL;GFKDQIYDIFQLLPPK;GIVPFCK;GIYAYGFEKPSAIQQR;GLDVIQQAQSGTGK;GVAINFVTLDDQR;ILQAGVHVVVGTPGR;IQVGVFSATMPPEALEITR;IQVGVFSATMPPEALEITRK;KGVAINFVTLDDQR;KVDWLTDK;MFVLDEADEMLSR;MLFDIQK;QFYVNVEK;QFYVNVEKEDWK;RDELTLEGIK;RKVDWLTDK;SRDHTVSATHGDMDQNTR;VDWLTDK;VHACVGGTSVR;VLITTDLLAR				337	275;450;1006;1078;1251;1727;2408;2547;2703;2706;2741;3007;3562;3678;3679;3958;4071;5033;5074;5653;5654;5886;5914;6533;7423;7566;7683	True;True;False;False;False;False;False;False;False;False;False;True;False;False;False;True;False;False;False;False;True;False;False;False;False;False;False	281;458;1032;1107;1108;1291;1783;2484;2624;2787;2790;2827;3106;3688;3808;3809;3810;3811;4098;4213;5218;5219;5220;5273;5274;5909;5910;6151;6180;6816;6817;7733;7881;7999	482;759;760;1656;1657;1658;1659;1774;1775;1776;1777;1778;1779;1780;1781;1782;2048;2858;2859;2860;2861;2862;4178;4385;4793;4801;4802;4803;4804;4860;4861;4862;4863;4864;5355;6340;6341;6516;6517;6518;6519;6520;6521;6522;6523;6524;7002;7003;7004;7005;7160;8917;8918;8919;8920;8921;8922;8923;8924;8925;9029;9030;9031;9032;9033;10116;10117;10118;10496;10497;10537;10538;10539;10540;11620;11621;11622;11623…	688;689;1056;1057;1058;2302;2303;2304;2305;2306;2307;2308;2477;2478;2479;2480;2481;2482;2483;2484;2485;2887;3997;3998;3999;4000;4001;5993;6275;6950;6951;6952;6953;6963;6964;6965;6966;6967;6968;6969;6970;6971;7069;7070;7071;7072;7073;7074;7775;7776;9256;9257;9258;9497;9498;9499;9500;9501;9502;9503;9504;9505;9506;9507;9508;9509;10195;10196;10197;10198;10199;10200;10201;10385;13121;13122;13123;13124…	688;1058;2305;2483;2887;3998;5993;6275;6953;6969;7073;7776;9257;9500;9508;10197;10385;13127;13333;15008;15013;15537;15588;17210;19819;20150;20433		176;177;178;179;180		184;193;222;312;389	-1
AT1G54270.2	AT1G54270.2	27	0	0	AT1G54270.2 | Symbols: EIF4A-2 | eif4a-2 | chr1:20260495-20262018 FORWARD LENGTH=407	1	27	0	0	57.5	0	0	46.194	407	407	1	-2	0	22	0	0	AGSAPEGTQFDTR;ALGDYQGVK;DELTLEGIK;DHTVSATHGDMDQNTR;DQIYDIFQLLPPK;ELAQQIEK;FYNVVVEELPSNVADLL;GFEKPSAIQQR;GFKDQIYDIFQLLPPK;GIVPFCK;GLDVIQQAQSGTGK;GVAINFVTLDDQR;ILQAGVHVVVGTPGR;IQVGVFSATMPPEALEITR;IQVGVFSATMPPEALEITRK;KGVAINFVTLDDQR;KVDWLTDK;MFVLDEADEMLSR;MLFDIQK;QFYVNVEK;QFYVNVEKEDWK;RDELTLEGIK;RKVDWLTDK;SRDHTVSATHGDMDQNTR;VDWLTDK;VHACVGGTSVR;VLITTDLLAR	+			338	275;450;1006;1078;1251;1727;2408;2519;2547;2703;2741;3007;3562;3678;3679;3958;4071;5033;5074;5653;5654;5886;5914;6533;7423;7566;7683	False;False;False;False;False;False;False;False;False;False;False;False;False;False;False;False;False;False;False;False;False;False;False;False;False;False;False	281;458;1032;1107;1108;1291;1783;2484;2596;2624;2787;2827;3106;3688;3808;3809;3810;3811;4098;4213;5218;5219;5220;5273;5274;5909;5910;6151;6180;6816;6817;7733;7881;7999	482;759;760;1656;1657;1658;1659;1774;1775;1776;1777;1778;1779;1780;1781;1782;2048;2858;2859;2860;2861;2862;4178;4340;4385;4793;4860;4861;4862;4863;4864;5355;6340;6341;6516;6517;6518;6519;6520;6521;6522;6523;6524;7002;7003;7004;7005;7160;8917;8918;8919;8920;8921;8922;8923;8924;8925;9029;9030;9031;9032;9033;10116;10117;10118;10496;10497;10537;10538;10539;10540;11620;11621;11622;11623;11624;11625;11…	688;689;1056;1057;1058;2302;2303;2304;2305;2306;2307;2308;2477;2478;2479;2480;2481;2482;2483;2484;2485;2887;3997;3998;3999;4000;4001;5993;6212;6275;6950;6951;6952;6953;7069;7070;7071;7072;7073;7074;7775;7776;9256;9257;9258;9497;9498;9499;9500;9501;9502;9503;9504;9505;9506;9507;9508;9509;10195;10196;10197;10198;10199;10200;10201;10385;13121;13122;13123;13124;13125;13126;13127;13128;13129;13130;131…	688;1058;2305;2483;2887;3998;5993;6212;6275;6953;7073;7776;9257;9500;9508;10197;10385;13127;13333;15008;15013;15537;15588;17210;19819;20150;20433		176;177;178;179;180		179;188;217;307;384	-1
AT1G54340.1;AT1G54340.2	AT1G54340.1;AT1G54340.2	6;3	4;2	4;2	AT1G54340.1 | Symbols: ICDH | isocitrate dehydrogenase | chr1:20283520-20286506 FORWARD LENGTH=416;AT1G54340.2 | Symbols: ICDH | isocitrate dehydrogenase | chr1:20283520-20285697 FORWARD LENGTH=297	2	6	4	4	19.5	13.2	13.2	47.234	416	416;297	0	11.027	10067000	25	332190	4	DFTDDKVTIETAEATLK;DLALLIHGAK;GGETSTNSIASIFAWSR;LVFEPSGSSQK;LVPGWTKPICIGR;TIEAEAAHGTVTR				339	1032;1136;2585;4889;4916;6909	True;True;True;True;False;False	1058;1167;2662;5056;5083;7204	1691;1870;4434;8651;8696;12248;12249;12250	2354;2593;6347;12727;12785;12786;18124;18125;18126	2354;2593;6347;12727;12785;18125					-1;-1
AT1G54490.1;AT1G54490.2	AT1G54490.1;AT1G54490.2	3;2	3;2	3;2	AT1G54490.1 | Symbols: XRN4, ATXRN4, AIN1, EIN5 | ACC INSENSITIVE 1, ETHYLENE INSENSITIVE 5, EXORIBONUCLEASE 4, exoribonuclease 4 | chr1:20350300-20356650 FORWARD LENGTH=947;AT1G54490.2 | Symbols: XRN4, ATXRN4, AIN1, EIN5 | ACC INSENSITIVE 1, ETHYLENE INSE	2	3	3	3	3.9	3.9	3.9	107.78	947	947;889	0	11.571	900060	54	16668	4	LPFIEEK;SISDVVEEEPTDGGR;VILSDSNVPGEGEHK				340	4650;6286;7607	True;True;True	4809;6564;7923	8256;11178;13614	12119;16579;20250;20251	12119;16579;20250					-1;-1
AT1G54520.1	AT1G54520.1	3	3	3	AT1G54520.1 | Symbols: FLAP1 | Fluctuating-Light- Acclimation Protein1 | chr1:20363565-20365874 FORWARD LENGTH=391	1	3	3	3	8.7	8.7	8.7	42.843	391	391	0	3.5632	1334200	19	70222	3	ELLEDYPLLRPL;LQVGLLGLGR;SQDDSILTDTQK				341	1756;4719;6500	True;True;True	1813;4883;6783	2906;8381;11566	4058;12341;17140	4058;12341;17140					-1
AT1G54780.1	AT1G54780.1	3	3	3	AT1G54780.1 | Symbols: TLP18.3, AtTLP18.3 | thylakoid lumen protein 18.3 | chr1:20439533-20440953 FORWARD LENGTH=285	1	3	3	3	10.9	10.9	10.9	31.138	285	285	0	3.0612	3349300	15	164430	4	ADAFEYADQVLEK;LVAAIDGQPDPGGPTVK;RLVAAIDGQPDPGGPTVK				342	89;4857;5923	True;True;True	91;5024;6189	133;8608;10554	181;182;12675;15604	181;12675;15604					-1
AT1G55140.2;AT1G55140.1	AT1G55140.2;AT1G55140.1	1;1	1;1	1;1	AT1G55140.2 | Symbols: RNC3 | | chr1:20572788-20574332 REVERSE LENGTH=170;AT1G55140.1 | Symbols: RNC3 | | chr1:20572503-20574332 REVERSE LENGTH=237	2	1	1	1	8.8	8.8	8.8	18.899	170	170;237	0.041348	0.67736	1710500	10	171050	1	HFLFPPLSIEEYNDR				343	3137	TRUE	3241	5553	8030	8030					-1;-1
AT1G55320.1	AT1G55320.1	1	1	1	AT1G55320.1 | Symbols: AAE18 | acyl-activating enzyme 18 | chr1:20633371-20636659 FORWARD LENGTH=727	1	1	1	1	1.4	1.4	1.4	81.134	727	727	0.025067	0.78357	480210	31	15491	1	NPLESFELFR				344	5389	TRUE	5635	9681	14327	14327					-1
AT1G55490.5;AT1G55490.4;AT1G55490.3;AT1G55490.2;AT1G55490.1;AT1G26230.5;AT1G26230.3;AT1G26230.2;AT1G26230.4;AT1G26230.1	AT1G55490.5;AT1G55490.4;AT1G55490.3;AT1G55490.2;AT1G55490.1	30;30;30;30;30;1;1;1;1;1	30;30;30;30;30;1;1;1;1;1	6;6;6;6;6;0;0;0;0;0	AT1G55490.5 | Symbols: Cpn60beta1, LEN1, CPNB1, CPN60B | chaperonin-60beta1, LESION INITIATION 1, chaperonin 60 beta | chr1:20715717-20718673 REVERSE LENGTH=600;AT1G55490.4 | Symbols: Cpn60beta1, LEN1, CPNB1, CPN60B | chaperonin-60beta1, LESION INITIATION	10	30	30	6	51.2	51.2	8.3	63.808	600	600;600;600;600;600;470;551;551;559;611	0	158.51	331780000	36	7363300	92	AAVEEGIVVGGGCTLLR;ALSYPLK;ALVTELK;ALVTELKK;ATLDNDEEKVGADIVK;ATLDNDEEKVGADIVKR;CCLEHAASVAK;DLVGVLEDAIR;EEVGLSLDK;ETSTIVGDGSTQDAVK;EVELEDPVENIGAK;FGYNAATGK;FGYNAATGKYEDLMAAGIIDPTK;GVVTLEEGK;GYISPYFVTDSEK;KGVVTLEEGK;KSQYLDDIAILTGATVIR;LADLVGVTLGPK;LRVEDALNATK;LSGGVAVIQVGAQTETELKEK;MSVEFDNCK;NAGVNGSVVSEK;NLIEQAEQDYEK;NLIEQAEQDYEKEK;SAENNLYVVEGMQFDR;SQYLDDIAILTGATVIR;TNDLAGDGTTTSVVLAQGFIAEGVK;VEDALNAT…				345	79;505;513;514;734;735;890;1187;1529;1929;1958;2178;2179;3073;3098;3965;4065;4122;4730;4760;5118;5151;5314;5315;5983;6531;7039;7429;7960;8211	True;True;True;True;True;True;True;True;True;True;True;True;True;True;True;True;True;True;True;True;True;True;True;True;True;True;True;True;True;True	81;514;522;523;753;754;913;1221;1577;1988;2018;2241;2242;3174;3199;4105;4207;4264;4894;4925;5333;5380;5552;5553;6250;6814;7338;7739;8282;8540	120;121;842;843;852;853;854;1189;1190;1191;1192;1443;1950;1951;2516;3139;3140;3141;3206;3207;3208;3700;3701;5448;5449;5480;5481;5482;7013;7014;7152;7244;8398;8446;8447;8448;9128;9229;9230;9231;9541;9542;9543;9544;9545;10656;10657;10658;11617;12560;12561;12562;12563;12564;13320;14204;14205;14206;14207;14208;14592	165;166;1166;1167;1168;1169;1181;1182;1183;1631;1632;1633;1634;1635;1636;1637;1952;2737;2738;3506;4378;4379;4380;4381;4382;4475;4476;4477;4478;4479;5226;5227;7895;7896;7933;7934;7935;7936;7937;7938;7939;10211;10212;10375;10487;12363;12364;12433;12434;12435;12436;12437;12438;13477;13648;13649;13650;14107;14108;14109;14110;14111;14112;14113;14114;14115;14116;15765;15766;15767;15768;15769;15770;1720…	165;1166;1181;1183;1633;1637;1952;2738;3506;4380;4478;5226;5227;7896;7935;10211;10375;10487;12363;12438;13477;13649;14107;14113;15769;17205;18677;19828;21112;21692		181;182		247;546	-1;-1;-1;-1;-1;-1;-1;-1;-1;-1
AT1G55550.1	AT1G55550.1	1	1	1	AT1G55550.1 | Symbols: no symbol available | no full name available | chr1:20748915-20752862 FORWARD LENGTH=859	1	1	1	1	1	1	1	96.714	859	859	0.016676	0.98249	0	54	0	0	MMEKIEQER				346	5082	TRUE	5283	9043;9044	13353;13354	13353	12	183;184	438	435;436	-1
AT1G56050.1	AT1G56050.1	4	4	4	AT1G56050.1 | Symbols: EngD-2 | | chr1:20963793-20966181 FORWARD LENGTH=421	1	4	4	4	16.9	16.9	16.9	45.628	421	421	0	14.701	5780500	22	163480	4	AQAANFPFCTIEPNVGIVAVPDSR;IQEALLEGKPAR;TEYLNSLGVSESGLGNLIR;TVPASIEFVDIAGLVK				347	605;3659;6839;7240	True;True;True;True	620;3789;7133;7548	1017;6493;12128;12924	1410;9471;17951;19198	1410;9471;17951;19198					-1
AT1G56070.3;AT1G56070.2;AT1G56070.1;AT3G12915.2	AT1G56070.3;AT1G56070.2;AT1G56070.1	44;44;44;12	44;44;44;12	44;44;44;12	AT1G56070.3 | Symbols: LOS1 | LOW EXPRESSION OF OSMOTICALLY RESPONSIVE GENES 1 | chr1:20968245-20971077 REVERSE LENGTH=843;AT1G56070.2 | Symbols: LOS1 | LOW EXPRESSION OF OSMOTICALLY RESPONSIVE GENES 1 | chr1:20968245-20971077 REVERSE LENGTH=843;AT1G56070.	4	44	44	44	43.4	43.4	43.4	93.89	843	843;843;843;788	0	243.06	1.5871e+09	44	18800000	250	AYLPVVESFGFSSQLR;DKLWPMLAK;DLQDDFMGGAEIIK;DSVVAGFQWASK;EAMTPLSEFEDKL;EGPLAEENMR;ELMGKPLMK;FGVVESK;FSVSPVVR;FTADELR;FTADELRR;GFVQFCYEPIK;GGGQVIPTAR;GHVFEEMQR;GHVFEEMQRPGTPLYNIK;GVQYLNEIK;ILAEEFGWDKDLAK;ILAEEFGWDKDLAKK;IMGPNYIPGEK;IMGPNYIPGEKK;IRPVLTVNK;IWAFGPETTGPNMVVDMCK;LWGENFFDPATR;LWGENFFDPATRK;LWPMLAK;LYMEARPMEEGLAEAIDDGR;NATLTNEKEVDAHPIR;NCDPNGPLMLYVSK;NDEKELMGKPLMK;NMSVIAHVDHGK;PMEEGLAEAIDD…				348	880;1129;1170;1310;1457;1597;1772;2176;2338;2340;2341;2573;2596;2644;2645;3050;3528;3529;3586;3587;3692;3848;4953;4954;4957;4971;5168;5174;5182;5351;5557;5693;5694;5905;5958;5959;6062;6622;7233;7456;7629;7630;7638;8374	True;True;True;True;True;True;True;True;True;True;True;True;True;True;True;True;True;True;True;True;True;True;True;True;True;True;True;True;True;True;True;True;True;True;True;True;True;True;True;True;True;True;True;True	903;1160;1202;1203;1350;1502;1503;1646;1647;1829;2239;2412;2414;2415;2650;2673;2723;2724;2725;3150;3652;3653;3713;3714;3824;3984;5120;5121;5124;5138;5139;5397;5404;5405;5413;5414;5594;5595;5809;5810;5949;5950;5951;6171;6225;6226;6333;6907;6908;7540;7766;7945;7946;7954;8710	1425;1426;1427;1428;1429;1862;1922;1923;1924;1925;1926;2147;2148;2398;2399;2400;2401;2402;2403;2404;2607;2608;2609;2610;2928;3694;3695;3696;3697;4061;4062;4065;4066;4067;4419;4420;4479;4480;4481;4586;4587;4588;4589;4590;4591;4592;4593;4594;4595;4596;4597;4598;4599;4600;4601;5417;6288;6289;6290;6291;6292;6293;6294;6295;6296;6368;6369;6370;6371;6372;6373;6552;6553;6808;8751;8752;8753;8754;8755;8756…	1930;1931;1932;1933;1934;2585;2687;2688;2689;2690;2691;2692;2693;2694;2695;2696;2697;3007;3008;3009;3351;3352;3353;3354;3355;3356;3357;3358;3359;3360;3361;3362;3363;3364;3365;3623;3624;3625;3626;3627;3628;4088;5217;5218;5219;5220;5221;5807;5808;5811;5812;5813;6320;6321;6322;6323;6324;6325;6326;6421;6422;6423;6424;6591;6592;6593;6594;6595;6596;6597;6598;6599;6600;6601;6602;6603;6604;6605;6606;6607…	1931;2585;2691;3009;3358;3626;4088;5219;5807;5811;5812;6320;6423;6591;6610;7855;9193;9196;9296;9303;9547;9887;12862;12869;12881;12904;13684;13718;13777;14238;14800;15114;15116;15576;15729;15732;16077;17493;19184;19877;20289;20293;20304;22111		185;186;187;188;189;190;191;192;193;194;195;196;197;198;199;200;201		22;81;287;297;313;318;377;412;436;550;589;594;646;650;682;759;833	-1;-1;-1;-1
AT1G56110.1;AT3G12860.1	AT1G56110.1;AT3G12860.1	2;1	2;1	2;1	AT1G56110.1 | Symbols: NOP56 | homolog of nucleolar protein NOP56 | chr1:20984544-20986893 REVERSE LENGTH=522;AT3G12860.1 | Symbols: no symbol available | no full name available | chr3:4091678-4093921 FORWARD LENGTH=499	2	2	2	2	3.6	3.6	3.6	58.673	522	522;499	0	2.4533	2413900	25	96555	3	IVNDNYLYAR;SFLELNLPK				349	3824;6150	True;True	3958;6423	6774;10966;10967	9847;16279;16280	9847;16279					-1;-1
AT1G56190.2;AT1G56190.1	AT1G56190.2;AT1G56190.1	11;11	2;2	2;2	AT1G56190.2 | Symbols: PGKp2, cPGK2, PGK2 | | chr1:21028622-21030454 FORWARD LENGTH=405;AT1G56190.1 | Symbols: PGKp2, cPGK2, PGK2 | | chr1:21028403-21030454 FORWARD LENGTH=478	2	11	2	2	34.8	8.4	8.4	42.615	405	405;478	0	6.0947	6207800	26	238760	3	ADLNVPLDDNQNITDDTR;ELDYLVGAVSNPK;FLKPSVAGFLLQK;FSLAPLVPR;GVSLLLPTDVVIADK;GVSLLLPTDVVIADKFAPDANSK;GVTTIIGGGDSVAAVEK;IGVIESLLEK;RPFAAIVGGSK;VILSTHLGRPK;VLPGVVALDEATPVTV				350	114;1735;2231;2320;3055;3056;3063;3447;5932;7608;7706	True;False;False;False;False;False;False;False;False;False;True	116;1791;2298;2392;3155;3156;3163;3564;6198;7924;8024	163;2871;2872;3815;3962;3963;5422;5423;5431;5432;5433;6116;10569;13615;13781	221;222;4013;4014;4015;5424;5425;5633;5634;5635;5636;7862;7863;7864;7873;7874;7875;7876;8891;15621;20252;20485	221;4014;5424;5635;7862;7863;7874;8891;15621;20252;20485					-1;-1
AT1G56330.1;AT4G02080.1;AT3G62560.1;AT1G09180.1;AT1G02620.1	AT1G56330.1;AT4G02080.1;AT3G62560.1	7;6;6;3;1	7;6;6;3;1	7;6;6;3;1	AT1G56330.1 | Symbols: ATSARA1B, SAR1B, SAR1, ATSAR1B, ATSAR1 | SECRETION-ASSOCIATED RAS 1, ARABIDOPSIS THALIANA SECRETION-ASSOCIATED RAS 1B, secretion-associated RAS 1B | chr1:21086845-21088478 REVERSE LENGTH=193;AT4G02080.1 | Symbols: ATSARA1C, SAR2, SAR	5	7	7	7	42	42	42	21.986	193	193;193;193;193;122	0	27.668	34120000	13	859400	17	AFDLGGHQIAR;IDIPYAASEDELR;ILFLGLDNAGK;LVQHQPTQHPTSEELSIGK;VDAVVYLVDAYDK;VDAVVYLVDAYDKER;YHLGLTNFTTGK				351	194;3298;3545;4919;7389;7390;8263	True;True;True;True;True;True;True	196;3412;3669;5086;7699;7700;8593	342;5888;6319;8699;8700;13265;13266;13267;14697;14698	488;489;8576;8577;8578;9230;9231;12789;12790;12791;19759;19760;19761;19762;19763;21865;21866	488;8576;9230;12790;19759;19761;21866					-1;-1;-1;-1;-1
AT1G56340.2;AT1G56340.1	AT1G56340.2;AT1G56340.1	1;1	1;1	1;1	AT1G56340.2 | Symbols: AtCRT1a, CRT1, CRT1a | calreticulin 1a, calreticulin 1 | chr1:21090022-21092630 REVERSE LENGTH=424;AT1G56340.1 | Symbols: AtCRT1a, CRT1, CRT1a | calreticulin 1a, calreticulin 1 | chr1:21090059-21092630 REVERSE LENGTH=425	2	1	1	1	2.4	2.4	2.4	49.142	424	424;425	0.015312	1.1104	1547600	27	57319	1	LLSDDVDQTK				352	4574	TRUE	4727	8125	11921	11921					-1;-1
AT1G56450.1	AT1G56450.1	4	4	4	AT1G56450.1 | Symbols: MUD1, PBG1 | 20S proteasome beta subunit G1 | chr1:21141970-21144186 FORWARD LENGTH=246	1	4	4	4	21.1	21.1	21.1	27.651	246	246	0	10.438	6059300	12	504940	7	EIHNYLTR;FNPLWNTLVLGGVK;ITEEGVTVSQPYSLK;TLYPYVTGTSIVAIK				353	1661;2261;3758;7020	True;True;True;True	1714;2330;3892;7318	2751;3858;6684;12513	3847;5484;5485;5486;9727;9728;18597	3847;5485;9727;18597					-1
AT1G56590.1	AT1G56590.1	1	1	1	AT1G56590.1 | Symbols: ZIP4, AP3M | ZIG SUPPRESSOR 4, adaptor protein-3 mu-adaptin | chr1:21202250-21204697 REVERSE LENGTH=415	1	1	1	1	2.7	2.7	2.7	46.312	415	415	0.019488	0.88506	821860	19	43256	1	EMIAPPNLVSK				354	1793	TRUE	1851	2961	4144	4144		202		134	-1
AT1G57720.2;AT1G57720.1	AT1G57720.2;AT1G57720.1	7;7	4;4	4;4	AT1G57720.2 | Symbols: no symbol available | no full name available | chr1:21377873-21380114 FORWARD LENGTH=413;AT1G57720.1 | Symbols: no symbol available | no full name available | chr1:21377873-21380114 FORWARD LENGTH=413	2	7	4	4	27.8	16.9	16.9	46.4	413	413;413	0	21.431	20721000	18	387450	7	AAPVAEAPKPAEEEEAPKPK;ALIAAEYAGVK;MGYAPFSAPAEEAAISALKR;VDISDEAQKER;VPVLETPEGPIFESNAIAR;VSQMIEDAEPFEGEALLDAK;YNDENMVSFVTLNK				355	50;463;5049;7401;7828;7911;8323	True;True;True;False;True;False;False	51;471;5243;7711;8147;8231;8232;8655	72;73;777;8972;13282;13983;13984;14122;14123;14792	100;101;102;1076;13247;19783;20791;20792;20991;20992;20993;21999;22000	101;1076;13247;19783;20792;20991;21999		61;62;203		117;312;394	-1;-1
AT1G58110.2;AT1G58110.1	AT1G58110.2;AT1G58110.1	1;1	1;1	1;1	AT1G58110.2 | Symbols: no symbol available | no full name available | chr1:21515919-21517374 REVERSE LENGTH=374;AT1G58110.1 | Symbols: no symbol available | no full name available | chr1:21515919-21517374 REVERSE LENGTH=374	2	1	1	1	4.3	4.3	4.3	42.1	374	374;374	0	3.4901	2105200	21	100250	1	ALYQQQQQTQKPSASR				356	518	TRUE	527	858	1187	1187					-1;-1
AT1G58200.2;AT1G58200.1	AT1G58200.2;AT1G58200.1	1;1	1;1	1;1	AT1G58200.2 | Symbols: MSL3 | MSCS-like 3 | chr1:21548370-21552488 REVERSE LENGTH=678;AT1G58200.1 | Symbols: MSL3 | MSCS-like 3 | chr1:21548370-21552488 REVERSE LENGTH=678	2	1	1	1	1.3	1.3	1.3	74.188	678	678;678	0.027939	0.75144	2209800	42	52614	1	TLPIDEEHK				357	7007	TRUE	7305	12497	18575	18575					-1;-1
AT1G58270.1	AT1G58270.1	10	10	10	AT1G58270.1 | Symbols: ZW9 | | chr1:21612394-21614089 REVERSE LENGTH=396	1	10	10	10	22.7	22.7	22.7	45.035	396	396	0	138.34	340100000	18	10524000	38	DPIFEWR;DVYAEITFLAYK;FLDSYTSDSFSSGGR;FLSFADIK;FQSFVTMAK;LEVQILSFSK;SSTDKYQISQETEAQR;VIDQIQSNNFEK;VIDQIQSNNFEKK;YQISQETEAQR				358	1226;1386;2219;2238;2302;4313;6596;7587;7588;8362	True;True;True;True;True;True;True;True;True;True	1265;1428;2286;2305;2372;2373;4458;6881;7903;7904;8697	2016;2281;3785;3786;3787;3788;3789;3823;3930;3931;3932;3933;7558;11757;11758;11759;13583;13584;13585;13586;13587;13588;14847	2848;3200;5356;5357;5358;5359;5360;5361;5362;5363;5364;5365;5436;5437;5438;5591;5592;5593;5594;5595;5596;5597;10928;10929;17440;17441;17442;17443;20206;20207;20208;20209;20210;20211;20212;20213;20214;22079	2848;3200;5358;5436;5597;10929;17443;20212;20214;22079		204		107	-1
AT1G58370.2	AT1G58370.2	1	1	1	AT1G58370.2 | Symbols: RXF12, ATXYN1 | ARABIDOPSIS THALIANA XYLANASE 1 | chr1:21684537-21688209 FORWARD LENGTH=945	1	1	1	1	1.3	1.3	1.3	105.77	945	945	0.01432	1.1551	0	45	0	0	MKRFTVCCFSNK				359	5067	TRUE	5265	8999	13282	13282	13	205	2	1	-1
AT1G59359.1;AT1G58983.1;AT1G58684.1;AT1G58380.1	AT1G59359.1;AT1G58983.1;AT1G58684.1;AT1G58380.1	10;10;10;10	1;1;1;1	1;1;1;1	AT1G59359.1 | Symbols: no symbol available | no full name available | chr1:21842537-21843733 REVERSE LENGTH=284;AT1G58983.1 | Symbols: no symbol available | no full name available | chr1:21806279-21807475 REVERSE LENGTH=284;AT1G58684.1 | Symbols: no symbol	4	10	1	1	31.3	4.2	4.2	30.771	284	284;284;284;284	0	4.4899	2806800	16	54914	6	AFVVVGDGNGHVGLGVK;ATFDCLQK;EVATAIR;IGKPHTVPCK;KVLQFAGIDDVFTSSR;LEQIYLHSLPVK;LSVVPVR;LSVVPVRR;TYGFLTPEFWK;VLQFAGIDDVFTSSR				360	223;723;1942;3424;4083;4306;4811;4812;7286;7716	False;False;False;False;False;True;False;False;False;False	227;741;2001;3541;4225;4451;4976;4977;7595;8034	384;1175;3164;6082;6083;7180;7545;7546;7547;7548;8539;8540;12997;12998;13792	547;1616;4412;8839;8840;10406;10912;10913;10914;10915;10916;10917;12568;12569;12570;19294;19295;20502	547;1616;4412;8839;10406;10912;12569;12570;19294;20502					-1;-1;-1;-1
AT1G58410.3;AT1G58410.4;AT1G58410.2;AT1G58410.1	AT1G58410.3;AT1G58410.4;AT1G58410.2;AT1G58410.1	1;1;1;1	1;1;1;1	1;1;1;1	AT1G58410.3 | Symbols: no symbol available | no full name available | chr1:21701286-21704255 REVERSE LENGTH=867;AT1G58410.4 | Symbols: no symbol available | no full name available | chr1:21701286-21704255 REVERSE LENGTH=899;AT1G58410.2 | Symbols: no symbol	4	1	1	1	1.2	1.2	1.2	100.66	867	867;899;899;899	0.032124	0.71953	27798000	57	487680	3	LEALENFSTK				361	4264	TRUE	4409	7474;7475;7476	10816;10817;10818	10816					-1;-1;-1;-1
AT1G59610.1	AT1G59610.1	6	6	3	AT1G59610.1 | Symbols: DL3, DRP2B, ADL3, CF1 | Dynamin related protein 2B, dynamin-like 3 | chr1:21893413-21900780 FORWARD LENGTH=920	1	6	6	3	8.9	8.9	4.8	100.23	920	920	0	8.2229	1730500	56	30902	7	AIALELCR;HFDLNNVK;LIDLPGLDQR;QAASLLADEDPDETSSSR;SAVLNSLIGHPVLPTGENGATR;SLAAVQALLSNQGPPK				362	306;3134;4424;5578;6025;6328	True;True;True;True;True;True	312;3238;4574;5831;6295;6606	521;522;5550;7855;10012;10747;11276	739;740;8027;11543;14847;15936;16729	740;8027;11543;14847;15936;16729					-1
AT1G59990.2;AT1G59990.1	AT1G59990.2;AT1G59990.1	1;1	1;1	1;1	AT1G59990.2 | Symbols: HS3, EMB3108, RH22 | EMBRYO DEFECTIVE 3108, HEAVY SEED 3, RNA helicase 22 | chr1:22090484-22092885 REVERSE LENGTH=567;AT1G59990.1 | Symbols: HS3, EMB3108, RH22 | EMBRYO DEFECTIVE 3108, HEAVY SEED 3, RNA helicase 22 | chr1:22090369-22	2	1	1	1	2.8	2.8	2.8	63.099	567	567;581	0.0019973	1.8206	547410	26	21054	1	AGQYGTVTSLYTEANR				363	270	TRUE	275	471	674	674					-1;-1
AT1G60000.1	AT1G60000.1	2	2	2	AT1G60000.1 | Symbols: no symbol available | no full name available | chr1:22093678-22094540 REVERSE LENGTH=258	1	2	2	2	12.4	12.4	12.4	28.498	258	258	0	4.1157	1899700	14	83282	3	LEEEEKDDGASAVLDPPAAVNTK;VVFDGDTGR				364	4272;7995	True;True	4417;8319	7492;14281	10841;10842;21233	10841;21233					-1
AT1G60070.1;AT1G60070.2	AT1G60070.1;AT1G60070.2	2;2	2;2	2;2	AT1G60070.1 | Symbols: AP1G1 | AP-1 complex gamma subunit 1 | chr1:22142944-22149296 REVERSE LENGTH=862;AT1G60070.2 | Symbols: AP1G1 | AP-1 complex gamma subunit 1 | chr1:22142944-22149296 REVERSE LENGTH=898	2	2	2	2	3.1	3.1	3.1	94.669	862	862;898	0	2.7848	3634400	41	88643	3	ASINENDQDYR;SAAYPSIVAFESSSLK				365	673;5973	True;True	690;6240	1111;10644	1527;1528;15747	1527;15747					-1;-1
AT1G60490.1	AT1G60490.1	1	1	1	AT1G60490.1 | Symbols: ATVPS34, VPS34, PI3K | vacuolar protein sorting 34, PHOSPATIDYLINOSITOL 3-KINASE | chr1:22285792-22290190 REVERSE LENGTH=814	1	1	1	1	1.5	1.5	1.5	93.326	814	814	0.019444	0.88104	449840	43	10461	1	ALQNIELASFLR				366	494	TRUE	503	824	1143	1143					-1
AT1G60550.1	AT1G60550.1	7	7	7	AT1G60550.1 | Symbols: DHNS, ECHID | enoyl-CoA hydratase/isomerase D | chr1:22305988-22308092 REVERSE LENGTH=337	1	7	7	7	24.6	24.6	24.6	37.056	337	337	0	23.004	42701000	16	2599700	18	AFNDARDDSSVGVIILTGK;ALDEGIAK;DDSSVGVIILTGK;FYTASEAEK;TDFFGEGDNKEFVDIIYEK;TQDGYADPNDVGR;VGSFDAGYGSSIMSR				367	211;414;992;2414;6796;7112;7554	True;True;True;True;True;True;True	214;421;1018;2490;7088;7414;7868	365;690;691;1630;1631;4185;4186;12063;12717;12718;12719;12720;13519;13520;13521;13522;13523	519;955;956;2261;2262;6005;6006;17871;18919;18920;18921;18922;20118;20119;20120;20121;20122;20123	519;956;2261;6005;17871;18920;20120		206		223	-1
AT1G60630.1	AT1G60630.1	1	1	1	AT1G60630.1 | Symbols: no symbol available | no full name available | chr1:22334754-22336785 REVERSE LENGTH=652	1	1	1	1	1.1	1.1	1.1	72.373	652	652	0.013772	1.168	23005000	30	766840	4	HIEILGR				368	3155	TRUE	3259	5595;5596;5597;5598	8085;8086;8087;8088	8085					-1
AT1G60650.4;AT1G60650.3;AT1G60650.2;AT1G60650.1	AT1G60650.4;AT1G60650.3;AT1G60650.2;AT1G60650.1	1;1;1;1	1;1;1;1	1;1;1;1	AT1G60650.4 | Symbols: RZ-1b, RBGB1, AtRZ-1b | RZ-1b, RNA-binding glycine-rich protein B1, AtRZ-1b | chr1:22341309-22342148 FORWARD LENGTH=249;AT1G60650.3 | Symbols: RZ-1b, RBGB1, AtRZ-1b | RZ-1b, RNA-binding glycine-rich protein B1, AtRZ-1b | chr1:2234117	4	1	1	1	4.8	4.8	4.8	29.378	249	249;255;292;292	0.011522	1.2236	1404500	11	127680	0	DRFDSGDKYEPR				369	1264	TRUE	1304	2071	2915	2915					-1;-1;-1;-1
AT1G60780.1	AT1G60780.1	5	5	3	AT1G60780.1 | Symbols: AP1M2, HAP13 | adaptor protein-1 mu-adaptin 2, HAPLESS 13 | chr1:22369289-22371885 REVERSE LENGTH=428	1	5	5	3	15.7	15.7	12.1	49.032	428	428	0	30.822	12941000	21	361600	6	AEFHLPSITAEEATPER;AIDLEDIK;DYRGDVSAAQAER;ILSEFIK;STATNVEIELPVPTDASNPTVR				370	155;314;1404;3565;6616	True;True;True;True;True	157;320;1447;3691;6901	242;535;2317;6344;11788	327;761;762;3246;9263;17481	327;761;3246;9263;17481					-1
AT1G61150.5;AT1G61150.9;AT1G61150.8;AT1G61150.6;AT1G61150.4;AT1G61150.2;AT1G61150.11;AT1G61150.10;AT1G61150.1;AT1G61150.7;AT1G61150.3	AT1G61150.5;AT1G61150.9;AT1G61150.8;AT1G61150.6;AT1G61150.4;AT1G61150.2;AT1G61150.11;AT1G61150.10;AT1G61150.1;AT1G61150.7;AT1G61150.3	3;3;3;3;3;3;3;3;3;2;2	3;3;3;3;3;3;3;3;3;2;2	3;3;3;3;3;3;3;3;3;2;2	AT1G61150.5 | Symbols: no symbol available | no full name available | chr1:22543122-22544355 FORWARD LENGTH=220;AT1G61150.9 | Symbols: no symbol available | no full name available | chr1:22542979-22544355 FORWARD LENGTH=226;AT1G61150.8 | Symbols: no symbol	11	3	3	3	22.3	22.3	22.3	25.042	220	220;226;226;226;226;226;243;243;243;193;193	0	10.683	4544800	11	96883	5	ESGTKPEIDLATITDR;GEENQAFLEELEK;TASEVNAAILTSQSHEKDPK				371	1880;2490;6777	True;True;True	1938;2567;7069	3069;4301;12037	4286;4287;4288;6163;17837	4287;6163;17837					-1;-1;-1;-1;-1;-1;-1;-1;-1;-1;-1
AT1G61250.2;AT1G61250.1	AT1G61250.2;AT1G61250.1	1;1	1;1	1;1	AT1G61250.2 | Symbols: AtSCAMP1, SC3, SCAMP1 | secretory carrier 3, Secretory carrier membrane protein 1 | chr1:22586035-22588519 FORWARD LENGTH=274;AT1G61250.1 | Symbols: AtSCAMP1, SC3, SCAMP1 | secretory carrier 3, Secretory carrier membrane protein 1 |	2	1	1	1	6.9	6.9	6.9	30.942	274	274;289	0	2.1577	524490	9	58276	1	YDPNPFAEEEEVNPFANAR				372	8202	TRUE	8530	14565	21652	21652					-1;-1
AT1G61520.2;AT1G61520.3;AT1G61520.1	AT1G61520.2;AT1G61520.3;AT1G61520.1	7;7;7	7;7;7	7;7;7	AT1G61520.2 | Symbols: LHCA3 | photosystem I light harvesting complex gene 3 | chr1:22700493-22701149 FORWARD LENGTH=218;AT1G61520.3 | Symbols: LHCA3 | photosystem I light harvesting complex gene 3 | chr1:22700152-22701149 FORWARD LENGTH=273;AT1G61520.1 |	3	7	7	7	34.4	34.4	34.4	23.746	218	218;273;273	0	42.03	80094000	5	8438900	25	FAMLGAAGAIAPEILGK;GLAGSGNPAYPGGPFFNPLGFGK;GLAGSGNPAYPGGPFFNPLGFGKDEK;LQDWYNPGSMGK;QYFLGLEK;RLQDWYNPGSMGK;WLAYGEIINGR				373	2045;2723;2724;4688;5866;5920;8125	True;True;True;True;True;True;True	2106;2809;2810;4849;6128;6186;8452	3345;3346;4828;4829;4830;4831;8312;8313;10466;10548;10549;14458	4668;4669;4670;7009;7010;7011;7012;7013;7014;7015;12210;12211;12212;12213;12214;12215;15487;15488;15489;15490;15598;15599;21484;21485;21486	4668;7010;7014;12210;15488;15598;21484		207;208		53;125	-1;-1;-1
AT1G62020.1	AT1G62020.1	55	55	19	AT1G62020.1 | Symbols: alpha1-COP | alpha1 Coat Protein | chr1:22919814-22923728 FORWARD LENGTH=1216	1	55	55	19	52.7	52.7	21.1	136.56	1216	1216	0	311.77	798890000	69	7581500	158	AFSSCPVVPLAIER;AITINATEYIFK;AWEVDTLR;CLFTLLGHLDYIR;DSQVIPIR;EDLVVSASLDQTVR;ERPAFALSGDSLFYAK;FDEHEGPVR;GFPEVALHFVEDER;GFPEVALHFVEDERIR;GHMNNVSSVMFHAK;GIFEGGLESADR;GLSFHPK;GVHFHNSQPLFVSGGDDYK;GVHFHNSQPLFVSGGDDYKIK;GVNWAAFHPTLPLIVSGADDR;GWSESSSPNVR;HTIIIASK;IWNWQSR;KLVLQCTLHETIR;LATELGDNVPSLPEGK;LGVEALR;LLETSPVDSQAK;LSFLYLITGNLDK;LTQMNSDLFGGVDAIVK;LVLGELQTPFVR;MGTLIDRFDEHEGPVR;NLATASNFAR;NNVMGQFHNAL…				374	216;367;863;911;1300;1506;1863;2067;2557;2558;2641;2666;2783;3024;3025;3045;3081;3208;3854;4024;4193;4403;4526;4754;4843;4905;5046;5300;5373;5374;5386;5442;5603;5668;5780;5907;5919;5933;6086;6171;6422;6482;6567;6606;6641;6876;6977;7246;7255;7893;7894;8069;8199;8426;8444	True;True;True;True;True;True;True;True;True;True;True;True;True;True;True;True;True;True;True;True;True;True;True;True;True;True;True;True;True;True;True;True;True;True;True;True;True;True;True;True;True;True;True;True;True;True;True;True;True;True;True;True;True;True;True	220;374;885;934;1340;1554;1921;2128;2634;2635;2720;2750;2872;3123;3124;3145;3182;3320;3990;4165;4336;4551;4678;4918;5009;5010;5072;5239;5240;5538;5618;5619;5620;5632;5691;5857;5924;6040;6173;6185;6199;6357;6445;6702;6764;6851;6852;6891;6928;7171;7274;7554;7564;8212;8213;8394;8527;8762;8780	376;612;1394;1395;1396;1477;2127;2128;2489;3049;3050;3383;4396;4397;4398;4581;4582;4583;4728;4954;5378;5379;5412;5459;5460;5712;5713;6817;6818;7103;7356;7357;7819;7820;7821;7822;8053;8428;8584;8585;8586;8673;8674;8675;8963;8964;8965;8966;8967;8968;9522;9658;9659;9660;9661;9662;9663;9678;9760;9761;10044;10045;10046;10138;10139;10140;10141;10331;10332;10528;10546;10547;10570;10571;10572;10573;10574…	538;539;857;1890;1891;1892;1893;1894;2012;2982;2983;3476;4261;4262;4263;4722;6287;6288;6289;6290;6291;6586;6587;6588;6857;6858;6859;7241;7802;7803;7848;7907;7908;8283;8284;9898;9899;10317;10643;10644;10645;11486;11487;11488;11489;11490;11491;11492;11493;11494;11495;11496;11822;12402;12631;12632;12633;12634;12752;12753;12754;12755;12756;13238;13239;13240;13241;13242;13243;14085;14086;14285;14286;1…	538;857;1891;2012;2983;3476;4261;4722;6288;6291;6586;6859;7241;7802;7803;7848;7907;8283;9898;10317;10643;11489;11822;12402;12631;12753;13238;14086;14286;14295;14320;14440;14897;15044;15297;15578;15596;15625;16160;16331;16994;17104;17327;17464;17540;18066;18460;19210;19229;20957;20961;21385;21649;22217;22258		209;210;211;212;213;214;215;216;217		40;184;248;255;614;616;732;934;952	-1
AT1G62180.2;AT1G62180.1	AT1G62180.2;AT1G62180.1	1;1	1;1	1;1	AT1G62180.2 | Symbols: APSR, PRH43, PRH, ATAPR2, 2-Apr | ADENOSINE-5-PHOSPHOSULFATE REDUCTASE, 3-PHOSPHOADENOSINE-5-PHOSPHOSULFATE (PAPS) REDUCTASE HOMOLOG 43, 5adenylylphosphosulfate reductase 2 | chr1:22975794-22977465 REVERSE LENGTH=447;AT1G62180.1	2	1	1	1	3.6	3.6	3.6	49.926	447	447;454	0	5.0929	0	26	0	1	QELQLGSFPTILLFPK				375	5623	TRUE	5879	10073	14946	14946					-1;-1
AT1G62380.1	AT1G62380.1	5	5	5	AT1G62380.1 | Symbols: ATACO2, ACO2 | ACC oxidase 2 | chr1:23082340-23084068 FORWARD LENGTH=320	1	5	5	5	25.3	25.3	25.3	36.183	320	320	0	20.01	12345000	13	852610	7	DSEYPSFVFDDYMK;FPVVDLSK;HLPQSNLNDISDVSDEYR;MSVASFYNPGSDAEISPATSLVEK;NASAVTELNPTAAVETF				376	1276;2284;3169;5117;5166	True;True;True;True;True	1316;2354;3274;5332;5395	2089;3905;5618;5619;9127;9252	2936;5561;8109;8110;8111;13476;13679	2936;5561;8110;13476;13679		218		284	-1
AT1G62640.2;AT1G62640.1	AT1G62640.2;AT1G62640.1	4;4	4;4	4;4	AT1G62640.2 | Symbols: KAS III | 3-ketoacyl-acyl carrier protein synthase III | chr1:23192502-23194737 FORWARD LENGTH=404;AT1G62640.1 | Symbols: KAS III | 3-ketoacyl-acyl carrier protein synthase III | chr1:23192502-23194737 FORWARD LENGTH=404	2	4	4	4	17.3	17.3	17.3	42.846	404	404;404	0	24.139	7468800	20	373440	4	DSLVGLAVEAATK;IVDTNDEWIATR;LIGCGSAVPSLLISNDDLAK;VISNLANYGNTSAASIPLALDEAVR				377	1287;3801;4438;7620	True;True;True;True	1327;3935;4588;7936	2100;6738;7898;13632	2950;9804;11598;20274	2950;9804;11598;20274					-1;-1
AT1G62750.1	AT1G62750.1	19	19	19	AT1G62750.1 | Symbols: ATSCO1/CPEF-G, ATSCO1, SCO1 | SNOWY COTYLEDON 1 | chr1:23233622-23236321 REVERSE LENGTH=783	1	19	19	19	31.9	31.9	31.9	86.057	783	783	0	62.683	44087000	43	746720	26	AIVWSGEELGAK;DTITGETLSDPENPVVLER;FDVVPQHIQNQLSSK;FEPLEAGSGYEFK;FVPILCGSAFK;GITITSAATTTFWDK;GQINSFGDKPGGLK;GVVDLVR;IMSDPFVGSLTFVR;KPDDDEPFAGLAFK;LAQEDPSFHFSR;LGANFFR;MDFPDPVIK;NIGIMAHIDAGK;PLVLQIPIGAEDVFK;QSGGQGQFADITVR;VALTGDIIALAGLK;VEANVGAPQVNYR;VEVVTPEEHLGDVIGDLNSR				378	385;1328;2086;2109;2385;2696;2900;3065;3595;4038;4178;4351;5001;5259;5555;5803;7342;7426;7476	True;True;True;True;True;True;True;True;True;True;True;True;True;True;True;True;True;True;True	392;1368;2147;2171;2461;2780;2996;3165;3724;4180;4321;4499;5178;5497;5807;6063;7652;7736;7788	635;2174;3469;3578;4141;4785;5168;5435;6384;7118;7119;7325;7714;7715;8857;9458;9977;10362;13088;13317;13397	883;884;3059;4857;5029;5030;5942;6942;7518;7879;9314;9315;10334;10335;10603;11270;11271;13025;13026;14002;14785;15335;15336;19415;19825;19958	884;3059;4857;5030;5942;6942;7518;7879;9315;10335;10603;11271;13025;14002;14785;15335;19415;19825;19958		219;220;221		102;404;488	-1
AT1G62780.1	AT1G62780.1	1	1	1	AT1G62780.1 | Symbols: no symbol available | no full name available | chr1:23249349-23251066 REVERSE LENGTH=237	1	1	1	1	4.6	4.6	4.6	27.219	237	237	0.019274	0.919	642260	14	45876	1	ALEEGIEAYDK				379	429	TRUE	437	716	991	991					-1
AT1G63000.1	AT1G63000.1	6	5	5	AT1G63000.1 | Symbols: NRS/ER, UER1 | UDP-4-KETO-6-DEOXY-D-GLUCOSE-3,5-EPIMERASE-4-REDUCTASE 1, nucleotide-rhamnose synthase/epimerase-reductase | chr1:23342510-23343859 FORWARD LENGTH=301	1	6	5	5	26.9	22.3	22.3	33.597	301	301	0	16.065	12635000	19	664980	12	DYIDPSFTWK;EEDTPNFTGSFYSK;LCEAQGITYTYGSGR;NFTLEEQAK;TNVAGTLTLADICR;VADANGSSSSSFNFLIYGK				380	1395;1514;4209;5214;7063;7304	True;False;True;True;True;True	1437;1562;4352;5447;7364;7613	2292;2293;2498;7384;7385;9361;9362;12623;12624;13026	3213;3214;3488;10688;10689;10690;13872;13873;18770;18771;18772;18773;19331	3213;3488;10688;13873;18771;19331					-1
AT1G63206.1;AT1G63206.2	AT1G63206.1;AT1G63206.2	1;1	1;1	1;1	AT1G63206.1 | Symbols: no symbol available | no full name available | chr1:23439642-23440650 FORWARD LENGTH=183;AT1G63206.2 | Symbols: no symbol available | no full name available | chr1:23439528-23440650 FORWARD LENGTH=194	2	1	1	1	4.4	4.4	4.4	21.854	183	183;194	0.030842	0.7329	2558600	11	232600	1	DPYDNLLK				381	1238	TRUE	1278	2030	2863	2863					-1;-1
AT1G63660.1;AT1G63660.2	AT1G63660.1;AT1G63660.2	5;4	5;4	5;4	AT1G63660.1 | Symbols: no symbol available | no full name available | chr1:23604127-23607080 REVERSE LENGTH=534;AT1G63660.2 | Symbols: no symbol available | no full name available | chr1:23604874-23607080 REVERSE LENGTH=434	2	5	5	5	10.3	10.3	10.3	59.314	534	534;434	0	8.5223	11125000	32	293510	6	HPFPGPGLAVR;ILNVPVGFLK;IYGLQYHPEVTHSPK;QVDEIFIQSIR;SITSYNPR				382	3189;3559;3866;5842;6295	True;True;True;True;True	3297;3685;4003;6102;6573	5680;6337;6835;10427;11215	8240;9253;9921;15426;15427;16644	8240;9253;9921;15426;16644					-1;-1
AT5G41340.2;AT1G63800.2;AT1G63800.1;AT5G41340.1	AT5G41340.2;AT1G63800.2;AT1G63800.1;AT5G41340.1	3;3;3;3	3;3;3;3	3;3;3;3	AT5G41340.2 | Symbols: UBC4, ATUBC4 | UBIQUITIN CONJUGATING ENZYME 4, ubiquitin conjugating enzyme 4 | chr5:16538296-16539369 REVERSE LENGTH=152;AT1G63800.2 | Symbols: UBC5 | ubiquitin-conjugating enzyme 5 | chr1:23667888-23668836 REVERSE LENGTH=170;AT1G63	4	3	3	3	13.8	13.8	13.8	17.047	152	152;170;185;187	0	2.8114	2888500	5	482570	3	IRVELPDAYPYK;SPSVGFITK;VELPDAYPYK				383	3693;6492;7449	True;True;True	3825;6774;7759	6554;11551;13346	9548;17119;19864	9548;17119;19864					-1;-1;-1;-1
AT1G63940.4;AT1G63940.1;AT1G63940.2;AT1G63940.3	AT1G63940.4;AT1G63940.1;AT1G63940.2;AT1G63940.3	9;9;9;7	9;9;9;7	9;9;9;7	AT1G63940.4 | Symbols: MDAR6 | monodehydroascorbate reductase 6 | chr1:23730206-23733534 FORWARD LENGTH=482;AT1G63940.1 | Symbols: MDAR6 | monodehydroascorbate reductase 6 | chr1:23730206-23733534 FORWARD LENGTH=486;AT1G63940.2 | Symbols: MDAR6 | monodehyd	4	9	9	9	24.7	24.7	24.7	52.115	482	482;486;493;416	0	23.457	21793000	30	677590	14	AYLFPPEK;EVADADSLIASLGK;GVLVESGSPEEFQLLPK;IATFWIESGR;IGGHLPGVHYIR;LADGSTIEADTVVIGIGAK;SIGGIQVDGLFR;TSTPGIFAIGDVAAFPLK;VFEYEGSPR				384	878;1935;3039;3270;3414;4117;6270;7161;7495	True;True;True;True;True;True;True;True;True	901;1994;3138;3383;3531;4259;6548;7466;7807	1423;3149;5402;5850;6070;7237;11153;12808;13424;13425	1927;4390;7832;7833;8533;8822;10480;16542;16543;16544;19038;19990;19991;19992	1927;4390;7832;8533;8822;10480;16542;19038;19991					-1;-1;-1;-1
AT1G63970.1;AT1G63970.2	AT1G63970.1;AT1G63970.2	2;1	2;1	2;1	AT1G63970.1 | Symbols: ISPF, MECPS | 2C-METHYL-D-ERYTHRITOL 2,4-CYCLODIPHOSPHATE SYNTHASE, isoprenoid F | chr1:23738923-23740336 REVERSE LENGTH=231;AT1G63970.2 | Symbols: ISPF, MECPS | 2C-METHYL-D-ERYTHRITOL 2,4-CYCLODIPHOSPHATE SYNTHASE, isoprenoid F	2	2	2	2	13	13	13	24.811	231	231;161	0	2.4973	1518800	11	82001	3	LEPGYPLIIGGIVIPHDR;LLGADPSVVNLK				385	4303;4529	True;True	4448;4681	7540;8056	10906;10907;11826	10906;11826					-1;-1
AT1G64090.1;AT1G64090.2	AT1G64090.1;AT1G64090.2	2;2	2;2	2;2	AT1G64090.1 | Symbols: RTNLB3, RTN3 | reticulon 3, Reticulan like protein B3 | chr1:23789395-23790669 FORWARD LENGTH=255;AT1G64090.2 | Symbols: RTNLB3, RTN3 | reticulon 3, Reticulan like protein B3 | chr1:23789395-23790669 FORWARD LENGTH=271	2	2	2	2	9.4	9.4	9.4	28.696	255	255;271	0	5.1015	6072700	9	157500	4	AEEHKHEESIMEK;YEDKVDDFGEK				386	147;8210	True;True	149;8539	232;233;14591	314;315;316;21691	314;21691		222		12	-1;-1
AT1G64160.1	AT1G64160.1	2	1	1	AT1G64160.1 | Symbols: DIR5, AtDIR5 | dirigent protein 5 | chr1:23814063-23814611 FORWARD LENGTH=182	1	2	1	1	13.7	8.2	8.2	20.726	182	182	0	3.2202	3249500	8	406180	1	AQGFYFYDMK;DLSVVGGTGDFFMSR				387	617;1179	False;True	632;1212	1033;1936	1431;1432;2710	1431;2710		223		103	-1
AT1G64190.1	AT1G64190.1	5	2	2	AT1G64190.1 | Symbols: PGD1 | 6-phosphogluconate dehydrogenase 1 | chr1:23825549-23827012 REVERSE LENGTH=487	1	5	2	2	12.3	5.5	5.5	53.377	487	487	0	3.6711	1318600	23	57331	3	AAVEGNLPVSGQYSPR;GFPISVYNR;LPANLVQAQR;SWNLNFGELAR;YLSGLKDERENAAK				388	80;2559;4643;6707;8311	True;False;False;True;False	82;2636;4802;6996;8641	122;4399;8246;8247;11927;14770	167;168;6292;12106;12107;17659;21974	167;6292;12107;17659;21974					-1
AT1G64350.1	AT1G64350.1	1	1	1	AT1G64350.1 | Symbols: SEH1H | | chr1:23881582-23883073 FORWARD LENGTH=326	1	1	1	1	3.4	3.4	3.4	35.696	326	326	0.0097979	1.279	650370	16	40648	1	VFELLNPLELK				389	7491	TRUE	7803	13418	19982	19982					-1
AT4G11050.2;AT1G64390.1;AT4G11050.3;AT4G11050.1	AT4G11050.2;AT1G64390.1;AT4G11050.3;AT4G11050.1	1;1;1;1	1;1;1;1	1;1;1;1	AT4G11050.2 | Symbols: AtGH9C3, GH9C3 | glycosyl hydrolase 9C3 | chr4:6747850-6751311 REVERSE LENGTH=542;AT1G64390.1 | Symbols: AtGH9C2, GH9C2 | glycosyl hydrolase 9C2 | chr1:23911329-23914642 FORWARD LENGTH=620;AT4G11050.3 | Symbols: AtGH9C3, GH9C3 | glyc	4	1	1	1	4.1	4.1	4.1	60.089	542	542;620;625;626	0	15.519	1792000	31	57807	1	DNYEQTEPATYNNAPLLGVLAR				390	1221	TRUE	1260	2009	2841	2841					-1;-1;-1;-1
AT1G64520.1	AT1G64520.1	8	8	8	AT1G64520.1 | Symbols: RPN12a | regulatory particle non-ATPase 12A | chr1:23956459-23958120 FORWARD LENGTH=267	1	8	8	8	39	39	39	30.706	267	267	0	27.475	17897000	15	1004700	16	AYDYVSISDAR;DFFQLKPYYVDAR;DIYEHAVVLSVK;EGFVVFQK;EIPSLQLINQTLSYAR;FTSLPPLFENSPNAAK;KDYNTCSDLLSQLK;MDPQLTEVSQQFER				391	870;1018;1117;1562;1680;2358;3915;5006	True;True;True;True;True;True;True;True	892;1044;1148;1610;1733;2432;4054;5184	1406;1407;1674;1848;1849;2552;2553;2776;2777;4090;6924;8863	1907;1908;1909;2331;2570;2571;3549;3550;3879;3880;5862;5863;5864;5865;10102;13036;13037	1908;2331;2570;3550;3879;5863;10102;13037		224		1	-1
AT1G64550.1	AT1G64550.1	2	2	2	AT1G64550.1 | Symbols: AtGCN20, AtABCF3, ABCF3, SCORD5, GCN20 | susceptible to coronatine-deficient Pst DC3000 5, general control non-repressible 20, ATP-binding cassette F3 | chr1:23968850-23973369 FORWARD LENGTH=715	1	2	2	2	4.1	4.1	4.1	79.643	715	715	0	3.2433	2635700	33	37002	2	KKPEPVDGPLLTER;LISGDLQPSSGTVFR				392	3985;4457	True;True	4125;4607	7044;7924	10247;11631	10247;11631					-1
AT1G64710.3;AT1G64710.2;AT1G64710.1	AT1G64710.3;AT1G64710.2;AT1G64710.1	1;1;1	1;1;1	1;1;1	AT1G64710.3 | Symbols: no symbol available | no full name available | chr1:24045127-24046313 FORWARD LENGTH=311;AT1G64710.2 | Symbols: no symbol available | no full name available | chr1:24044836-24046313 FORWARD LENGTH=357;AT1G64710.1 | Symbols: no symbol	3	1	1	1	4.8	4.8	4.8	33.869	311	311;357;380	0.022654	0.80935	589650	9	65516	1	IIGIDINPDKFQLGR				393	3474	TRUE	3594	6157	8950	8950					-1;-1;-1
AT1G64740.1	AT1G64740.1	7	0	0	AT1G64740.1 | Symbols: TUA1 | alpha-1 tubulin | chr1:24050114-24052296 FORWARD LENGTH=450	1	7	0	0	22.4	0	0	49.8	450	450	1	-2	0	20	0	0	AFVHWYVGEGMEEGEFSEAR;AVCMISNNTAVAEVFSR;FDGAINVDITEFQTNLVPYPR;QLFHPEQLISGK;QLFHPEQLISGKEDAANNFAR;TIQFVDWCPTGFK;YMACCLMYR	+			394	222;778;2069;5730;5731;6933;8320	False;False;False;False;False;False;False	226;798;2130;5989;5990;7229;8650;8651	383;1250;3385;10258;10259;10260;10261;10262;10263;10264;10265;10266;10267;10268;10269;12357;12358;12359;12360;12361;14784;14785	546;1713;4724;15204;15205;15206;15207;15208;15209;15210;15211;15212;15213;15214;15215;15216;15217;15218;15219;15220;18355;18356;18357;18358;18359;18360;18361;18362;21989;21990;21991	546;1713;4724;15209;15219;18360;21989		22;26;27;225		313;318;377;413	-1
AT1G64790.1;AT1G64790.3;AT1G64790.2	AT1G64790.1;AT1G64790.3;AT1G64790.2	3;3;3	3;3;3	3;3;3	AT1G64790.1 | Symbols: GCN1, NOXY7, ILA | General Control Non-derepressible 1, non-responding to oxylipins 7, ILITHYIA | chr1:24065232-24081908 REVERSE LENGTH=2610;AT1G64790.3 | Symbols: GCN1, NOXY7, ILA | General Control Non-derepressible 1, non-respondin	3	3	3	3	1.3	1.3	1.3	284.78	2610	2610;2681;2696	0	2.7491	951350	141	6747.2	3	DGYLTLFK;SPIVSAAAFENLVK;VLPLIIPILSK				395	1070;6474;7707	True;True;True	1099;6756;8025	1760;11531;13782	2461;17093;20486	2461;17093;20486					-1;-1;-1
AT1G65030.1	AT1G65030.1	1	1	1	AT1G65030.1 | Symbols: no symbol available | no full name available | chr1:24156798-24158511 FORWARD LENGTH=345	1	1	1	1	6.7	6.7	6.7	37.455	345	345	0	5.0031	1109200	18	61622	1	NDSDGSLEDPYLIGSASSDGIIR				396	5190	TRUE	5423	9326	13804	13804					-1
AT1G65050.2;AT1G65050.1	AT1G65050.2;AT1G65050.1	1;1	1;1	1;1	AT1G65050.2 | Symbols: no symbol available | no full name available | chr1:24164872-24165679 REVERSE LENGTH=162;AT1G65050.1 | Symbols: no symbol available | no full name available | chr1:24164872-24165679 REVERSE LENGTH=162	2	1	1	1	6.2	6.2	6.2	18.264	162	162;162	0.040921	0.67857	0	9	0	1	DRAKGFILSR				397	1261	TRUE	1301	2068	2912	2912					-1;-1
AT1G65220.1	AT1G65220.1	3	2	2	AT1G65220.1 | Symbols: no symbol available | no full name available | chr1:24226204-24228799 FORWARD LENGTH=411	1	3	2	2	9.2	6.3	6.3	47.06	411	411	0	5.3711	5297600	22	240800	2	EAILPSVVYIQK;LSGLPAETVFQPLLK;SLESSDLNFSR				398	1444;4762;6350	False;True;True	1489;4927;6628	2382;8450;11311	3326;3327;12441;16782	3326;12441;16782					-1
AT1G65260.2;AT1G65260.1	AT1G65260.2;AT1G65260.1	1;1	1;1	1;1	AT1G65260.2 | Symbols: VIPP1, PTAC4, IM30 | VESICLE-INDUCING PROTEIN IN PLASTIDS 1, plastid transcriptionally active 4 | chr1:24236914-24240428 FORWARD LENGTH=259;AT1G65260.1 | Symbols: VIPP1, PTAC4, IM30 | VESICLE-INDUCING PROTEIN IN PLASTIDS 1, plastid t	2	1	1	1	4.2	4.2	4.2	28.912	259	259;330	0.014837	1.1363	0	16	0	1	GVVDNLVSNTR				399	3066	TRUE	3166	5436	7880	7880					-1;-1
AT1G65340.1	AT1G65340.1	1	1	1	AT1G65340.1 | Symbols: CYP96A3 | cytochrome P450, family 96, subfamily A, polypeptide 3 | chr1:24268135-24269646 REVERSE LENGTH=503	1	1	1	1	1.8	1.8	1.8	57.749	503	503	0.008626	1.293	0	29	0	0	QEVNKKMPR				400	5631	TRUE	5887	10082	14955	14955	14;15		345;346		-1
AT1G65610.1	AT1G65610.1	1	1	1	AT1G65610.1 | Symbols: AtKOR2, ATGH9A2, KOR2 | KORRIGAN 2, ARABIDOPSIS THALIANA GLYCOSYL HYDROLASE 9A2 | chr1:24391823-24395261 REVERSE LENGTH=623	1	1	1	1	4	4	4	69.836	623	623	0.045821	0.6649	1605800	31	51801	1	TVFLWTVGSIAVLFLVVALPIIIVK				401	7225	TRUE	7532	12898	19158	19158					-1
AT1G65930.1	AT1G65930.1	11	11	9	AT1G65930.1 | Symbols: cICDH | cytosolic NADP+-dependent isocitrate dehydrogenase | chr1:24539088-24541861 FORWARD LENGTH=410	1	11	11	9	32.7	32.7	26.3	45.746	410	410	0	77.463	77507000	25	1239100	14	AFADASMNTAYEK;DATDDKVTIESAEATK;DATDDKVTIESAEATKK;DLALIIHGSK;GGETSTNSIASIFAWTR;LITPFVELDIK;LLDFTEKLEAACVGTVESGK;LVPGWTKPICIGR;SKYDAAGIWYEHR;TIEAEAAHGTVTR;VTEFGLK				402	186;968;969;1135;2586;4462;4495;4916;6325;6909;7924	True;True;True;True;True;True;True;True;True;True;True	188;994;995;1166;2663;4612;4646;5083;6603;7204;8245	334;1584;1585;1869;4435;7930;7994;8696;11272;12248;12249;12250;14139	480;2198;2199;2592;6348;11637;11731;12785;12786;16724;18124;18125;18126;21014	480;2198;2199;2592;6348;11637;11731;12785;16724;18125;21014		226		197	-1
AT1G65960.2;AT1G65960.4;AT1G65960.3;AT1G65960.1	AT1G65960.2	5;2;2;2	5;2;2;2	4;2;2;2	AT1G65960.2 | Symbols: GAD2 | glutamate decarboxylase 2 | chr1:24552094-24557253 FORWARD LENGTH=494	4	5	5	4	14.4	14.4	10.9	56.14	494	494;365;365;365	0	18.875	12236000	26	439430	7	DAAYQIIKDELMLDGNPR;DQGVPVVAFSLK;GSSQIIAQYYQLIR;NYVDMDEYPVTTELQNR;YEIGENSIPK				403	935;1245;2967;5530;8219	True;True;True;True;True	959;1285;3065;5781;8548	1531;2037;2038;5272;9938;14626	2096;2873;2874;7665;14725;14726;21746	2096;2874;7665;14726;21746		227;228		50;86	-1;-1;-1;-1
AT1G65980.1;AT1G65980.2	AT1G65980.1	3;1	3;1	3;1	AT1G65980.1 | Symbols: TPX1 | thioredoxin-dependent peroxidase 1 | chr1:24559524-24560753 REVERSE LENGTH=162	2	3	3	3	29.6	29.6	29.6	17.428	162	162;87	0	4.5149	3292800	6	548810	6	FALLLDDLK;VILFGVPGAFTPTCSMK;VTVANVESGGEFTVSSADDILK				404	2042;7606;7954	True;True;True	2103;7922;8276	3339;13613;14195	4661;20249;21093;21094;21095;21096	4661;20249;21093		229		53	-1;-1
AT1G66200.1;AT1G66200.3;AT1G66200.2;AT3G17820.1	AT1G66200.1;AT1G66200.3;AT1G66200.2	3;3;2;1	2;2;2;1	2;2;2;1	AT1G66200.1 | Symbols: ATGSR2, GSR2, GLN1;2 | glutamine synthetase 1;2, glutamine synthase clone F11 | chr1:24655520-24657520 REVERSE LENGTH=356;AT1G66200.3 | Symbols: ATGSR2, GSR2, GLN1;2 | glutamine synthetase 1;2, glutamine synthase clone F11 | chr1:246	4	3	2	2	12.6	8.7	8.7	39.207	356	356;365;272;354	0	9.3263	2272900	14	162350	2	HKEHISAYGEGNER;SLLADLVNLDISDNSEK;TLPGPVTDPSKLPK				405	3161;6372;7005	False;True;True	3265;6650;7303	5609;11336;12495	8100;16810;18572	8100;16810;18572					-1;-1;-1;-1
AT1G66430.1	AT1G66430.1	1	1	1	AT1G66430.1 | Symbols: FRK6, FRK3 | Fructokinase 6, Fructokinase 3 | chr1:24778400-24780393 FORWARD LENGTH=384	1	1	1	1	3.4	3.4	3.4	41.471	384	384	0.020788	0.84128	1772600	20	88628	1	EAGVILSYDPNLR				406	1441	TRUE	1486	2379	3323	3323					-1
AT1G66670.1	AT1G66670.1	1	1	1	AT1G66670.1 | Symbols: NCLPP3, CLPP3 | CLP protease proteolytic subunit 3 | chr1:24863995-24865646 REVERSE LENGTH=309	1	1	1	1	4.9	4.9	4.9	33.925	309	309	0	3.9919	677880	17	39876	1	LPSFEELDTTNMLLR				407	4665	TRUE	4824	8279	12161	12161		230		89	-1
AT1G66730.1	AT1G66730.1	1	1	1	AT1G66730.1 | Symbols: LIG6, AtLIG6 | DNA LIGASE 6 | chr1:24884991-24891823 FORWARD LENGTH=1396	1	1	1	1	0.8	0.8	0.8	156.32	1396	1396	0.01989	0.86662	17725000	74	239520	1	MVHIDASEAYK				408	5129	TRUE	5350	9172	13566	13566					-1
AT1G67090.1;AT1G67090.2	AT1G67090.1	7;2	5;2	5;2	AT1G67090.1 | Symbols: RBCS1A | ribulose bisphosphate carboxylase small chain 1A | chr1:25048465-25049249 REVERSE LENGTH=180	2	7	5	5	42.8	30.6	30.6	20.216	180	180;136	0	23.524	110230000	12	3822400	16	EHGNSPGYYDGR;EYPNAFIR;FETLSYLPDLTDSELAK;IIGFDNTR;KFETLSYLPDLTDSELAK;LPLFGCTDSAQVLK;QVQCISFIAYKPPSFTG				409	1617;2021;2112;3471;3932;4660;5854	True;True;True;False;True;False;True	1669;2081;2174;3591;4071;4819;6116	2652;2653;2654;2655;3302;3303;3304;3305;3581;6150;6151;6152;6153;6154;6946;6947;6948;6949;8267;8268;8269;10454	3714;3715;3716;3717;4609;4610;4611;4612;4613;5034;8935;8936;8937;8938;8939;8940;8941;8942;8943;8944;8945;8946;8947;10128;10129;10130;10131;10132;12132;12133;12134;12135;15473	3717;4611;5034;8936;10131;12134;15473					-1;-1
AT1G67170.2;AT1G67170.1	AT1G67170.2;AT1G67170.1	6;6	6;6	6;6	AT1G67170.2 | Symbols: FLL2 | FLX-LIKE 2 | chr1:25127727-25129145 FORWARD LENGTH=359;AT1G67170.1 | Symbols: FLL2 | FLX-LIKE 2 | chr1:25127727-25129145 FORWARD LENGTH=359	2	6	6	6	19.5	19.5	19.5	39.742	359	359;359	0	14.722	50608000	18	448170	6	FVAQHGELQR;LPTGPYGAPFPPGPSNNTPYAGTHGNPSR;LQAQLMNNANSDR;LQAQLMNNANSDRR;MMGLAEK;VHQLTQELQK				410	2367;4673;4683;4684;5084;7577	True;True;True;True;True;True	2441;4833;4843;4844;5285;7893	4099;8292;8305;8306;9046;13560;13561	5875;12179;12193;12194;13356;20167;20168	5875;12179;12193;12194;13356;20167		231;232;233		115;116;234	-1;-1
AT1G67280.1	AT1G67280.1	2	1	1	AT1G67280.1 | Symbols: AtGLYI6 | GlyoxalaseI 6 | chr1:25188563-25190547 REVERSE LENGTH=350	1	2	1	1	8.9	4.3	4.3	39.167	350	350	0.0056145	1.374	504180	19	26536	2	AAQATTQDDLLTWVK;GNAYAQIAIGTDDVYK				411	51;2818	True;False	52;2912	74;5020	103;104;7319	104;7319					-1
AT1G67430.2;AT1G67430.1	AT1G67430.2;AT1G67430.1	5;5	5;5	1;1	AT1G67430.2 | Symbols: no symbol available | no full name available | chr1:25262209-25263627 FORWARD LENGTH=131;AT1G67430.1 | Symbols: no symbol available | no full name available | chr1:25262209-25263627 FORWARD LENGTH=175	2	5	5	1	29.8	29.8	9.2	14.767	131	131;175	0	13.274	41848000	8	3345200	11	QAIPFTR;RYLEDVIAHK;SAQFVLDLLK;VKYSQEPDNQTK;YLEDVIAHK				412	5584;5965;6011;7641;8294	True;True;True;True;True	5837;6232;6279;7957;8624	10019;10020;10636;10724;10725;13660;13661;13662;14740;14741	14854;14855;15739;15906;15907;15908;20308;20309;20310;21930;21931;21932	14855;15739;15908;20310;21932					-1;-1
AT1G67455.2;AT1G67455.1	AT1G67455.2;AT1G67455.1	1;1	1;1	1;1	AT1G67455.2 | Symbols: no symbol available | no full name available | chr1:25268145-25269298 FORWARD LENGTH=208;AT1G67455.1 | Symbols: no symbol available | no full name available | chr1:25268145-25269475 FORWARD LENGTH=216	2	1	1	1	7.7	7.7	7.7	24.102	208	208;216	0.021727	0.82784	0	12	0	0	AEARQQFAGFMIKGSK				413	137	TRUE	139	220	300	300	16;17	234	52;55	50	-1;-1
AT1G67480.3;AT1G67480.2;AT1G67480.1	AT1G67480.3;AT1G67480.2;AT1G67480.1	1;1;1	1;1;1	1;1;1	AT1G67480.3 | Symbols: no symbol available | no full name available | chr1:25277294-25278529 FORWARD LENGTH=376;AT1G67480.2 | Symbols: no symbol available | no full name available | chr1:25277294-25278529 FORWARD LENGTH=376;AT1G67480.1 | Symbols: no symbol	3	1	1	1	2.7	2.7	2.7	41.235	376	376;376;376	0.020937	0.85669	111200000	21	5295400	10	WEVMDCLGQK				414	8113	TRUE	8439;8440	14441;14442	21454;21455;21456;21457;21458;21459;21460;21461;21462;21463	21457		235		110	-1;-1;-1
AT1G67490.2;AT1G67490.1	AT1G67490.2;AT1G67490.1	1;1	1;1	1;1	AT1G67490.2 | Symbols: KNF, GCS1 | glucosidase 1, KNOPF | chr1:25280633-25286581 REVERSE LENGTH=768;AT1G67490.1 | Symbols: KNF, GCS1 | glucosidase 1, KNOPF | chr1:25280633-25286581 REVERSE LENGTH=852	2	1	1	1	2.3	2.3	2.3	88.122	768	768;852	0.023656	0.79835	7584200	45	168540	1	TSSMYMKRNTEHDAPYWR				415	7159	TRUE	7464	12806	19036	19036					-1;-1
AT1G67700.3;AT1G67700.4;AT1G67700.1;AT1G67700.5;AT1G67700.2	AT1G67700.3;AT1G67700.4;AT1G67700.1;AT1G67700.5;AT1G67700.2	2;2;2;2;2	2;2;2;2;2	2;2;2;2;2	AT1G67700.3 | Symbols: HHL1 | HYPERSENSITIVE TO HIGH LIGHT 1 | chr1:25374295-25375716 FORWARD LENGTH=229;AT1G67700.4 | Symbols: HHL1 | HYPERSENSITIVE TO HIGH LIGHT 1 | chr1:25374295-25375716 FORWARD LENGTH=230;AT1G67700.1 | Symbols: HHL1 | HYPERSENSITIVE T	5	2	2	2	16.2	16.2	16.2	25.911	229	229;230;230;231;231	0	15.475	9311000	14	165590	2	AALSTSDVIELPTQDQLK;LSSLNPGSDEKTEETSDEK				416	45;4804	True;True	46;4969	67;8503	95;12506	95;12506					-1;-1;-1;-1;-1
AT1G67730.1	AT1G67730.1	1	1	1	AT1G67730.1 | Symbols: KCR1, ATKCR1, YBR159 | beta-ketoacyl reductase 1 | chr1:25391676-25393365 FORWARD LENGTH=318	1	1	1	1	2.8	2.8	2.8	35.761	318	318	0.0056005	1.3466	471870	18	26215	1	AFAFQLAQK				417	188	TRUE	190	336	482	482					-1
AT1G68010.1;AT1G68010.2;AT1G68010.3	AT1G68010.1;AT1G68010.2;AT1G68010.3	20;19;16	20;19;16	20;19;16	AT1G68010.1 | Symbols: HPR, ATHPR1 | hydroxypyruvate reductase | chr1:25493418-25495720 FORWARD LENGTH=386;AT1G68010.2 | Symbols: HPR, ATHPR1 | hydroxypyruvate reductase | chr1:25493418-25495720 FORWARD LENGTH=387;AT1G68010.3 | Symbols: HPR, ATHPR1 | hydro	3	20	20	20	62.2	62.2	62.2	42.247	386	386;387;360	0	98.145	280210000	27	7989100	89	AFSNMAVGYNNVDVEAANK;AKPVSIEVYNPNGK;ALGLPVSKL;ANGEQPVTWK;ASSMEEVLR;EADLISLHPVLDK;EADLISLHPVLDKTTYHLVNK;EAILVNCSR;EGMATLAALNVLGR;FVTAYGQFLK;GPVIDEAALVEHLK;GQTVGVIGAGR;GYPIWHDPNRVDPFLNENASPPNASPSIVNSK;MNLIYFDLYQSTR;NAIVVPHIASASK;TTYHLVNK;VDPFLNENASPPNASPSIVNSK;VGLDVFEEEPFMKPGLADTK;VVSTKPMPGTR;WINLLVDQGCR				418	214;400;455;542;699;1424;1425;1445;1587;2387;2884;2914;3103;5088;5156;7206;7411;7544;8039;8121	True;True;True;True;True;True;True;True;True;True;True;True;True;True;True;True;True;True;True;True	217;218;407;463;556;717;1467;1468;1490;1635;1636;2463;2980;3010;3205;5294;5385;7513;7721;7857;7858;8364;8448	370;371;372;373;374;660;661;662;663;664;765;766;905;1147;2341;2342;2343;2344;2345;2346;2347;2348;2349;2350;2351;2383;2384;2586;2587;2588;2589;4145;4146;4147;5129;5130;5131;5132;5133;5134;5135;5183;5184;5185;5186;5187;5493;9066;9067;9237;9238;12873;13298;13502;13503;13504;13505;13506;13507;14340;14341;14452;14453;14454	526;527;528;529;530;531;532;533;534;535;536;913;914;915;916;917;918;919;1063;1064;1247;1575;1576;3272;3273;3274;3275;3276;3277;3278;3279;3280;3281;3282;3283;3284;3285;3286;3287;3328;3329;3591;3592;3593;3594;3595;3596;3597;3598;3599;5949;5950;5951;5952;7455;7456;7457;7458;7459;7460;7461;7462;7539;7540;7541;7542;7543;7544;7961;7962;7963;13392;13393;13657;13658;19125;19804;20096;20097;20098;20099;20…	529;916;1064;1247;1576;3280;3285;3329;3593;5952;7458;7543;7963;13393;13658;19125;19804;20105;21326;21479		236;237;238;239;240		24;93;190;305;332	-1;-1;-1
AT1G68310.2;AT1G68310.1	AT1G68310.2;AT1G68310.1	4;3	4;3	4;3	AT1G68310.2 | Symbols: AE7 | AS1/2 ENHANCER7 | chr1:25599812-25601239 FORWARD LENGTH=157;AT1G68310.1 | Symbols: AE7 | AS1/2 ENHANCER7 | chr1:25599812-25601239 FORWARD LENGTH=159	2	4	4	4	38.2	38.2	38.2	17.835	157	157;159	0	10.132	5769600	7	229950	4	DIKDPEHPNTLEDLR;VAPGSHATEDALNK;VSGLINENPIIYPK;VVTEDSVEVDDENSYVR				419	1100;7352;7892;8041	True;True;True;True	1130;7662;8211;8366	1826;13111;14094;14343	2546;19449;20954;20955;21328	2546;19449;20955;21328					-1;-1
AT1G68560.1	AT1G68560.1	4	4	4	AT1G68560.1 | Symbols: XYL1, GH31, TRG1, ATXYL1, AXY3 | altered xyloglucan 3, ALPHA-XYLOSIDASE 1, alpha-xylosidase 1, thermoinhibition resistant germination 1 | chr1:25734435-25737897 REVERSE LENGTH=915	1	4	4	4	5.7	5.7	5.7	102.4	915	915	0	6.4853	2787400	45	39669	4	DFTLNPVAYPR;DHANYYSPR;EYDAHSIYGFSETIATHK;QELYQWDTVADSAR				420	1034;1072;2009;5626	True;True;True;True	1060;1101;2069;5882	1693;1768;3285;10076	2356;2471;4588;14949	2356;2471;4588;14949					-1
AT1G68800.1;AT1G68800.2	AT1G68800.1;AT1G68800.2	1;1	1;1	1;1	AT1G68800.1 | Symbols: BRC2, TCP12 | BRANCHED 2, TCP domain protein 12 | chr1:25847306-25848471 REVERSE LENGTH=356;AT1G68800.2 | Symbols: BRC2, TCP12 | BRANCHED 2, TCP domain protein 12 | chr1:25847306-25848471 REVERSE LENGTH=362	2	1	1	1	3.1	3.1	3.1	41.365	356	356;362	0.039959	0.67971	0	14	0	1	HSKICTAQGPR				421	3199	TRUE	3307	5696	8261	8261					-1;-1
AT1G68830.1	AT1G68830.1	2	2	2	AT1G68830.1 | Symbols: STN7 | STT7 homolog STN7 | chr1:25872654-25875473 REVERSE LENGTH=562	1	2	2	2	3.6	3.6	3.6	63.251	562	562	0	3.1651	3025100	26	72079	3	AALAHPYFDR;SDSNLIQFNR				422	34;6069	True;True	35;6340	56;10850	82;83;16133	82;16133					-1
AT1G68845.1	AT1G68845.1	1	1	1	AT1G68845.1 | Symbols: no symbol available | no full name available | chr1:25882434-25882918 FORWARD LENGTH=138	1	1	1	1	8	8	8	16.249	138	138	0.040451	0.6789	0	4	0	0	GLADHLMKQRR				423	2719	TRUE	2805	4823	7003	7003	18	241	115	114	-1
AT1G69200.1	AT1G69200.1	1	1	1	AT1G69200.1 | Symbols: FLN2 | fructokinase-like 2 | chr1:26016024-26018365 FORWARD LENGTH=614	1	1	1	1	1.5	1.5	1.5	68.979	614	614	0.015725	1.0458	1111100	27	41153	1	LLDYELHER				424	4507	TRUE	4658	8018	11768	11768					-1
AT1G69410.1	AT1G69410.1	3	1	1	AT1G69410.1 | Symbols: ATELF5A-3, ELF5A-3 | eukaryotic elongation factor 5A-3, EUKARYOTIC ELONGATION FACTOR 5A-3 | chr1:26089301-26090194 FORWARD LENGTH=158	1	3	1	1	27.2	10.1	10.1	17.207	158	158	0	19.552	4806800	10	480680	1	KLEDIVPSSHNCDVPHVNR;SDDEHHFESSDAGASK;VVEVSTSK				425	3997;6035;7994	False;True;False	4137;6305;8318	7062;7063;10762;14280	10268;10269;10270;15952;21232	10268;15952;21232					-1
AT1G69530.4;AT1G69530.5;AT1G69530.2;AT1G69530.1;AT1G69530.3	AT1G69530.4;AT1G69530.5;AT1G69530.2;AT1G69530.1;AT1G69530.3	1;1;1;1;1	1;1;1;1;1	1;1;1;1;1	AT1G69530.4 | Symbols: AT-EXP1, ATHEXP ALPHA 1.2, EXP1, ATEXPA1, EXPA1, ATEXP1 | EXPANSIN 1, expansin A1 | chr1:26142034-26143051 FORWARD LENGTH=220;AT1G69530.5 | Symbols: AT-EXP1, ATHEXP ALPHA 1.2, EXP1, ATEXPA1, EXPA1, ATEXP1 | EXPANSIN 1, expansin A1 |	5	1	1	1	4.1	4.1	4.1	23.448	220	220;245;250;250;275	0.019253	0.91877	2558300	4	639570	2	AGIVPVAYR				426	253	TRUE	258	445;446	642;643	642					-1;-1;-1;-1;-1
AT1G69730.1	AT1G69730.1	1	1	1	AT1G69730.1 | Symbols: no symbol available | no full name available | chr1:26228703-26231339 REVERSE LENGTH=792	1	1	1	1	1	1	1	88.595	792	792	0.028421	0.7492	1879000	38	49447	1	LFDIIDAR				427	4317	TRUE	4464	7670	11210	11210					-1
AT1G69740.3;AT1G69740.2;AT1G69740.1	AT1G69740.3;AT1G69740.2;AT1G69740.1	5;5;5	5;5;5	5;5;5	AT1G69740.3 | Symbols: HEMB1, ALAD1 | 5-aminolevulinic acid dehydratase 1 | chr1:26232197-26234713 FORWARD LENGTH=430;AT1G69740.2 | Symbols: HEMB1, ALAD1 | 5-aminolevulinic acid dehydratase 1 | chr1:26232197-26234713 FORWARD LENGTH=430;AT1G69740.1 | Symbol	3	5	5	5	15.6	15.6	15.6	46.69	430	430;430;430	0	24.255	14894000	22	677020	6	AVGVNSIVLFPK;NSTGDEAYNDNGLVPR;SALDAEGFQNVSIMSYTAK;TYQMNPANYR;YASSFYGPFR				428	811;5446;5999;7295;8183	True;True;True;True;True	833;5695;6266;7604;8511	1317;9770;10678;13010;14539	1791;14461;14462;15794;19311;21617	1791;14461;15794;19311;21617		242;243		293;325	-1;-1;-1
AT1G69830.1	AT1G69830.1	10	10	10	AT1G69830.1 | Symbols: ATAMY3, AMY3 | ALPHA-AMYLASE-LIKE 3, alpha-amylase-like 3 | chr1:26288518-26293003 REVERSE LENGTH=887	1	10	10	10	15.7	15.7	15.7	99.841	887	887	0	13.5	16625000	50	133010	11	CEYWRLSDPK;DLYNLNSR;DVYAAIIDEK;DYAIETPLKK;GEDFYVPFLTSSSSPVETEAAQVSKPK;LAAEAYSIFR;SSGDNFHAAPNIDHSQDFVR;STTPAFSEEGVLEAEADKPDIK;VADDNSVSVTAR;VLGDAVLNHR				429	894;1194;1385;1389;2484;4108;6556;6645;7305;7676	True;True;True;True;True;True;True;True;True;True	917;1229;1427;1431;2561;4250;6840;6932;7614;7992	1452;1960;2280;2285;4286;7226;7227;11676;11838;11839;13027;13727	1972;2751;3199;3205;6137;10465;10466;17286;17287;17545;17546;19332;20414	1972;2751;3199;3205;6137;10466;17286;17546;19332;20414					-1
AT1G70070.1	AT1G70070.1	2	2	2	AT1G70070.1 | Symbols: ISE2, EMB25, PDE317, 115J-4A | INCREASED SIZE EXCLUSION LIMIT 2, PIGMENT DEFECTIVE 317, EMBRYO DEFECTIVE 25 | chr1:26390016-26394148 REVERSE LENGTH=1171	1	2	2	2	2.4	2.4	2.4	132.44	1171	1171	0	2.9272	664760	57	11662	2	GGDTSYNNLVNVTDYPLSK;SFIEELFQR				430	2582;6148	True;True	2659;6421	4430;10964	6343;16277	6343;16277					-1
AT1G70310.1	AT1G70310.1	2	2	2	AT1G70310.1 | Symbols: SPDS2 | spermidine synthase 2 | chr1:26485497-26487352 REVERSE LENGTH=340	1	2	2	2	10.6	10.6	10.6	37.14	340	340	0	9.78	1807900	16	112990	2	NAAEGTYDAVIVDSSDPIGPAK;QYFPNVAVGYEDPR				431	5142;5867	True;True	5371;6129	9217;10467	13634;15491	13634;15491					-1
AT1G70410.3;AT1G70410.1;AT1G70410.2	AT1G70410.3;AT1G70410.1;AT1G70410.2	8;8;8	8;8;8	8;8;8	AT1G70410.3 | Symbols: BCA4, ATBCA4, CA4 | beta carbonic anhydrase 4, BETA CARBONIC ANHYDRASE 4 | chr1:26534167-26536505 REVERSE LENGTH=258;AT1G70410.1 | Symbols: BCA4, ATBCA4, CA4 | beta carbonic anhydrase 4, BETA CARBONIC ANHYDRASE 4 | chr1:26534167-2653	3	8	8	8	34.1	34.1	34.1	28.412	258	258;258;280	0	20.44	26348000	18	1391400	11	ADLGNVAAAK;ELDSSNSDAIER;FLVFACSDSR;GLNDLLSTK;NIANMVPPFDQK;NSTLFNHLAK;TGFTQFK;VCPSHILNFQPGEAFVVR				432	110;1733;2244;2773;5254;5447;6870;7383	True;True;True;True;True;True;True;True	112;1789;2311;2862;5492;5696;7165;7693	159;2869;3831;4936;4937;9451;9771;12195;13255	217;4009;5449;7216;7217;7218;13994;14463;14464;18057;19745	217;4009;5449;7217;13994;14463;18057;19745		244		114	-1;-1;-1
AT1G70430.2;AT1G70430.1;AT1G70430.4;AT1G70430.3	AT1G70430.2;AT1G70430.1;AT1G70430.4;AT1G70430.3	1;1;1;1	1;1;1;1	1;1;1;1	AT1G70430.2 | Symbols: no symbol available | no full name available | chr1:26545874-26548756 FORWARD LENGTH=529;AT1G70430.1 | Symbols: no symbol available | no full name available | chr1:26545589-26548756 FORWARD LENGTH=594;AT1G70430.4 | Symbols: no symbol	4	1	1	1	2.3	2.3	2.3	59.967	529	529;594;599;609	0.00067935	1.9841	0	33	0	0	SQTMPLEYFSEK				433	6524	TRUE	6807	11597	17177;17178;17179	17178	19	245	314	306	-1;-1;-1;-1
AT1G70580.4;AT1G70580.3;AT1G70580.2;AT1G70580.1	AT1G70580.4;AT1G70580.3;AT1G70580.2;AT1G70580.1	21;21;21;21	3;3;3;3	3;3;3;3	AT1G70580.4 | Symbols: GGT2, AOAT2 | GLUTAMATE:GLYOXYLATE AMINOTRANSFERASE 2, alanine-2-oxoglutarate aminotransferase 2 | chr1:26613222-26615845 FORWARD LENGTH=481;AT1G70580.3 | Symbols: GGT2, AOAT2 | GLUTAMATE:GLYOXYLATE AMINOTRANSFERASE 2, alanine-2-oxog	4	21	3	3	41.8	6.7	6.7	53.444	481	481;481;481;481	0	7.8278	5757900	27	213260	3	AKHYLSLTSGGLGAYSDSR;ALDYESLNENVK;AMVIINPGNPTGQCLSEANIR;DGYPSDPELIFLTDGASK;EGVFHLR;EVAEFIER;EVQLISFHTVSK;GILESLR;GILESLRR;GVMQILNCVIR;HYLSLTSGGLGAYSDSR;IIFTNVGNPHALGQKPLTFPR;KIIFTNVGNPHALGQK;KIIFTNVGNPHALGQKPLTFPR;LLEATGISTVPGSGFGQK;LVLLGDEVYQQNIYQDER;LVLLGDEVYQQNIYQDERPFISSK;QAGKVPDVFYCLK;RDGYPSDPELIFLTDGASK;SQGITVR;VPDVFYCLK				434	395;425;531;1071;1610;1937;1986;2674;2675;3040;3222;3470;3973;3974;4509;4906;4907;5583;5887;6507;7785	False;True;False;False;False;True;True;False;False;False;False;False;False;False;False;False;False;False;False;False;False	402;433;543;544;1100;1662;1996;2046;2758;2759;3139;3140;3334;3590;4113;4114;4660;5073;5074;5836;6152;6790;8104	650;651;652;653;654;655;710;881;882;883;884;885;886;887;888;1761;1762;1763;1764;1765;1766;1767;2640;3153;3240;4743;4744;4745;4746;4747;4748;5403;5404;5733;5734;6145;6146;6147;6148;6149;7025;7026;7027;8021;8022;8023;8024;8025;8026;8027;8676;8677;8678;8679;8680;8681;10018;10498;10499;10500;10501;11575;11576;11577;11578;13898;13899;13900;13901;13902;13903	902;903;904;905;906;907;982;1213;1214;1215;1216;1217;1218;1219;1220;1221;1222;1223;1224;1225;2462;2463;2464;2465;2466;2467;2468;2469;2470;3693;3694;4395;4519;6880;6881;6882;6883;6884;6885;6886;6887;6888;6889;6890;7834;7835;7836;8311;8312;8928;8929;8930;8931;8932;8933;8934;10224;10225;10226;11772;11773;11774;11775;11776;11777;11778;11779;11780;11781;11782;11783;11784;11785;11786;11787;11788;11789;…	902;982;1217;2465;3693;4395;4519;6886;6889;7836;8312;8932;10224;10225;11787;12758;12766;14853;15542;17151;20654		115;117		144;214	-1;-1;-1;-1
AT1G70730.1;AT1G70730.2;AT1G70730.3	AT1G70730.1;AT1G70730.2;AT1G70730.3	3;3;3	1;1;1	1;1;1	AT1G70730.1 | Symbols: PGM2 | phosphoglucomutase 2 | chr1:26669020-26672726 REVERSE LENGTH=585;AT1G70730.2 | Symbols: PGM2 | phosphoglucomutase 2 | chr1:26669020-26673166 REVERSE LENGTH=605;AT1G70730.3 | Symbols: PGM2 | phosphoglucomutase 2 | chr1:26669020	3	3	1	1	7.4	2.6	2.6	63.481	585	585;605;662	0.009816	1.2819	531340	37	14361	1	DSQDALGPLVDVALK;EDFGGGHPDPNLTYAK;LSGTGSEGATIR				435	1298;1498;4764	True;False;False	1338;1544;4929	2125;2463;8452	2980;3436;12443	2980;3436;12443					-1;-1;-1
AT1G70830.5;AT1G70830.3;AT1G70830.1;AT1G70890.1;AT1G70830.2;AT1G70830.4;AT1G70850.3;AT1G70850.1	AT1G70830.5;AT1G70830.3;AT1G70830.1;AT1G70890.1;AT1G70830.2;AT1G70830.4;AT1G70850.3;AT1G70850.1	2;2;2;1;1;1;1;1	2;2;2;1;1;1;1;1	2;2;2;1;1;1;1;1	AT1G70830.5 | Symbols: MLP28 | MLP-like protein 28 | chr1:26710203-26711395 REVERSE LENGTH=173;AT1G70830.3 | Symbols: MLP28 | MLP-like protein 28 | chr1:26710203-26711395 REVERSE LENGTH=201;AT1G70830.1 | Symbols: MLP28 | MLP-like protein 28 | chr1:26710203	8	2	2	2	13.3	13.3	13.3	19.34	173	173;201;335;158;249;288;316;316	0	2.8236	4070700	11	58008	2	ASADKFHHMFAGK;EIDEHLLAEE				436	648;1647	True;True	664;1700	1077;2697	1484;3768	1484;3768					-1;-1;-1;-1;-1;-1;-1;-1
AT1G71220.1;AT1G71220.2;AT1G71220.3	AT1G71220.1;AT1G71220.2;AT1G71220.3	3;3;3	3;3;3	3;3;3	AT1G71220.1 | Symbols: EBS1, UGGT, PSL2 | UDP-GLUCOSE:GLYCOPROTEIN GLUCOSYLTRANSFERASE, PRIORITY IN SWEET LIFE 2, EMS-mutagenized bri1 suppressor 1 | chr1:26841664-26851730 FORWARD LENGTH=1613;AT1G71220.2 | Symbols: EBS1, UGGT, PSL2 | UDP-GLUCOSE:GLYCOPROT	3	3	3	3	2.7	2.7	2.7	181.8	1613	1613;1614;1651	0	7.2276	1527200	84	18181	3	LASLLQVLQK;VSPGVWYLQLAPGR;YVLPNTDDYSSTGFDVDGPK				437	4188;7908;8427	True;True;True	4331;8228;8763	7340;14119;14948	10621;20988;22219	10621;20988;22219					-1;-1;-1
AT1G71500.1	AT1G71500.1	10	10	10	AT1G71500.1 | Symbols: PSB33, LIL8 | PhotoSystem B protein 33, Light-harvesting-like 8 | chr1:26936084-26937331 FORWARD LENGTH=287	1	10	10	10	41.8	41.8	41.8	31.727	287	287	0	103.17	91260000	18	5070000	23	AQPGLTATNVNVDEVR;DSGKTEAAAEIVFSGK;LTQDGCIVCPSTDSTFDLR;MIVDEGSEGFGFTK;NDVFAIENR;NWVPVVPLSALPK;SPAEGAYSEGLLNAR;TEAAAEIVFSGK;VLTPALR;YDEENIYISIR				438	631;1282;4842;5060;5191;5505;6460;6813;7730;8195	True;True;True;True;True;True;True;True;True;True	646;1322;5008;5256;5424;5756;6742;7105;8048;8523	1049;1050;2095;8583;8987;8988;8989;9327;9903;11511;11512;12091;13810;14554	1451;1452;2944;2945;12629;12630;13264;13265;13266;13267;13268;13805;13806;13807;14669;14670;17064;17065;17066;17067;17905;20522;20523;21639	1452;2945;12630;13267;13806;14669;17067;17905;20522;21639		246		228	-1
AT1G71695.1	AT1G71695.1	1	1	1	AT1G71695.1 | Symbols: no symbol available | no full name available | chr1:26964359-26966557 FORWARD LENGTH=358	1	1	1	1	4.7	4.7	4.7	39.559	358	358	0	3.1167	605440	15	40363	1	DSVVLSGGPDYAVPLGR				439	1311	TRUE	1351	2149	3010	3010					-1
AT1G72340.3;AT1G72340.1;AT1G72340.2	AT1G72340.3;AT1G72340.1;AT1G72340.2	1;1;1	1;1;1	1;1;1	AT1G72340.3 | Symbols: no symbol available | no full name available | chr1:27236898-27238226 FORWARD LENGTH=320;AT1G72340.1 | Symbols: no symbol available | no full name available | chr1:27236898-27238482 FORWARD LENGTH=382;AT1G72340.2 | Symbols: no symbol	3	1	1	1	2.2	2.2	2.2	35.125	320	320;382;409	0.019477	0.8846	0	16	0	1	VVLEILK				440	8018	TRUE	8342	14308	21264	21264					-1;-1;-1
AT1G72370.2;AT1G72370.1;AT3G04770.2;AT3G04770.1	AT1G72370.2;AT1G72370.1	11;11;2;2	11;11;2;2	11;11;2;2	AT1G72370.2 | Symbols: RPSAA, AP40, RP40, P40 | 40s ribosomal protein SA | chr1:27243148-27244842 REVERSE LENGTH=294;AT1G72370.1 | Symbols: RPSAA, AP40, RP40, P40 | 40s ribosomal protein SA | chr1:27243148-27244842 REVERSE LENGTH=298	4	11	11	11	42.5	42.5	42.5	31.981	294	294;298;280;332	0	64.585	117900000	14	6184600	35	ATNGSASSAQLSQK;EGALGNIPIIAFCDTDSPMR;FAQYTGANAIAGR;FVDIGIPANNK;HTPGTFTNQMQTSFSEPR;LLILTDPR;NDGIYIFNLGK;RNDGIYIFNLGK;TDHQPIKEGALGNIPIIAFCDTDSPMR;VIVAIENPQDIIVQSAR;VIVAIENPQDIIVQSARPYGQR				441	742;1552;2048;2369;3211;4546;5186;5926;6802;7625;7626	True;True;True;True;True;True;True;True;True;True;True	761;1600;2109;2443;3323;4698;5419;6192;7094;7941;7942	1200;2542;3349;3350;3351;4101;5716;5717;5718;5719;5720;8084;8085;8086;9320;9321;10558;10559;10560;12070;13637;13638;13639;13640	1647;3539;4674;4675;4676;5877;8287;8288;8289;8290;8291;8292;8293;8294;8295;11862;11863;11864;11865;11866;11867;13796;13797;13798;15608;15609;15610;15611;15612;17881;20280;20281;20282;20283;20284	1647;3539;4675;5877;8288;11865;13796;15610;17881;20281;20282		247;248		116;158	-1;-1;-1;-1
AT1G72610.1	AT1G72610.1	1	1	1	AT1G72610.1 | Symbols: GER1, GLP1, ATGER1 | A. THALIANA GERMIN-LIKE PROTEIN 1, GERMIN-LIKE PROTEIN 1, germin-like protein 1 | chr1:27339302-27339928 REVERSE LENGTH=208	1	1	1	1	7.7	7.7	7.7	21.559	208	208	0	2.6504	7070400	4	1767600	1	AETPAGYPCIRPIHVK				442	177	TRUE	179	272	364	364					-1
AT1G72680.1	AT1G72680.1	1	1	1	AT1G72680.1 | Symbols: ATCAD1, CAD1 | CINNAMYL ALCOHOL DEHYDROGENASE 1, cinnamyl-alcohol dehydrogenase | chr1:27359346-27360876 REVERSE LENGTH=355	1	1	1	1	3.4	3.4	3.4	38.671	355	355	0.00068493	2.0439	617090	22	28049	1	IYPNIEVIPIQK				443	3875	TRUE	4012	6858	10018	10018					-1
AT1G72730.1	AT1G72730.1	15	1	1	AT1G72730.1 | Symbols: no symbol available | no full name available | chr1:27378040-27379593 REVERSE LENGTH=414	1	15	1	1	33.1	3.1	3.1	46.77	414	414	0	2.7387	1686700	23	73334	2	AGMASDGTQYDPR;ALGDYLGVK;DELTLEGIK;DHTVSATHGDMDQNTR;ELAQQIEK;FYNVVVEELPSNVADLL;GIYAYGFEKPSAIQQR;GLDVIQQAQSGTGK;KVDWLTDK;MFVLDEADEMLSR;RDELTLEGIK;RKVDWLTDK;SRDHTVSATHGDMDQNTR;VDWLTDK;VLITTDLLAR				444	261;449;1006;1078;1727;2408;2706;2741;4071;5033;5886;5914;6533;7423;7683	True;False;False;False;False;False;False;False;False;False;False;False;False;False;False	266;457;1032;1107;1108;1783;2484;2790;2827;4213;5218;5219;5220;6151;6180;6816;6817;7733;7999	462;754;755;756;757;758;1656;1657;1658;1659;1774;1775;1776;1777;1778;1779;1780;1781;1782;2858;2859;2860;2861;2862;4178;4801;4802;4803;4804;4860;4861;4862;4863;4864;7160;8917;8918;8919;8920;8921;8922;8923;8924;8925;10496;10497;10537;10538;10539;10540;11620;11621;11622;11623;11624;11625;11626;13311;13312;13740;13741;13742;13743	661;662;1045;1046;1047;1048;1049;1050;1051;1052;1053;1054;1055;2302;2303;2304;2305;2306;2307;2308;2477;2478;2479;2480;2481;2482;2483;2484;2485;3997;3998;3999;4000;4001;5993;6963;6964;6965;6966;6967;6968;6969;6970;6971;7069;7070;7071;7072;7073;7074;10385;13121;13122;13123;13124;13125;13126;13127;13128;13129;13130;13131;13132;13133;13134;13135;13136;13137;13138;13139;13140;13141;13142;13143;13144;1…	661;1052;2305;2483;3998;5993;6969;7073;10385;13127;15537;15588;17210;19819;20433		176;178;179;249		4;186;195;314	-1
AT1G72750.1	AT1G72750.1	2	2	2	AT1G72750.1 | Symbols: ATTIM23-2, TIM23-2 | translocase inner membrane subunit 23-2 | chr1:27383577-27384143 FORWARD LENGTH=188	1	2	2	2	15.4	15.4	15.4	19.878	188	188	0	4.7101	1404900	8	175610	2	LPTSPEFLFTEEALR;LYNPYQNYEVPINK				445	4674;4972	True;True	4834;5140	8293;8784	12180;12911	12180;12911					-1
AT1G72810.1;AT4G29840.1	AT1G72810.1;AT4G29840.1	1;1	1;1	1;1	AT1G72810.1 | Symbols: TSY | THREONINE SYNTHASE 2 | chr1:27398760-27400393 REVERSE LENGTH=516;AT4G29840.1 | Symbols: MTO2, TS | THREONINE SYNTHASE, METHIONINE OVER-ACCUMULATOR 2 | chr4:14599434-14601014 REVERSE LENGTH=526	2	1	1	1	2.1	2.1	2.1	56.924	516	516;526	0.015707	1.0439	3882900	22	176490	2	TVVVSTAHGLK				446	7271	TRUE	7580	12974;12975	19260;19261	19260					-1;-1
AT1G72990.2;AT1G72990.3;AT1G72990.4;AT1G72990.1	AT1G72990.2;AT1G72990.3;AT1G72990.4;AT1G72990.1	1;1;1;1	1;1;1;1	1;1;1;1	AT1G72990.2 | Symbols: BGAL17 | beta-galactosidase 17 | chr1:27457480-27461867 REVERSE LENGTH=635;AT1G72990.3 | Symbols: BGAL17 | beta-galactosidase 17 | chr1:27457480-27461901 REVERSE LENGTH=642;AT1G72990.4 | Symbols: BGAL17 | beta-galactosidase 17 | chr1	4	1	1	1	1.6	1.6	1.6	71.594	635	635;642;697;697	0	3.4308	0	28	0	1	KFELTNDVGR				447	3930	TRUE	4069	6942	10124	10124					-1;-1;-1;-1
AT1G73110.1;AT1G73110.2	AT1G73110.1;AT1G73110.2	9;6	9;6	9;6	AT1G73110.1 | Symbols: no symbol available | no full name available | chr1:27494344-27496844 REVERSE LENGTH=432;AT1G73110.2 | Symbols: no symbol available | no full name available | chr1:27494344-27496442 REVERSE LENGTH=335	2	9	9	9	23.1	23.1	23.1	48.325	432	432;335	0	18.332	21191000	27	784860	9	DSDIVFDYR;FYWQPTR;IPLILGIWGGK;LGAESDNVNIAVGAR;NYLAPSLNIK;SGMIDDVFIGDFLGK;TASQVIQNQGK;TFQTELIFK;WVDEAGGMETLGK				448	1273;2419;3634;4349;5518;6218;6779;6854;8148	True;True;True;True;True;True;True;True;True	1313;2495;3764;4497;5769;6494;7071;7149;8475	2085;4197;6446;7711;7712;9923;11073;12041;12166;14493	2932;6027;9402;11266;11267;14708;16431;17841;18012;21549	2932;6027;9402;11266;14708;16431;17841;18012;21549		250;251		101;374	-1;-1
AT1G73230.1;AT1G17880.1	AT1G73230.1;AT1G17880.1	2;1	2;1	2;1	AT1G73230.1 | Symbols: no symbol available | no full name available | chr1:27540506-27541364 REVERSE LENGTH=165;AT1G17880.1 | Symbols: ATBTF3, BTF3 | basic transcription factor 3 | chr1:6152572-6153425 REVERSE LENGTH=165	2	2	2	2	15.8	15.8	15.8	18.004	165	165;165	0	6.8374	7888300	6	1314700	2	LAEQFQK;VQASIAANTWVVSGTPQTK				449	4138;7832	True;True	4280;8151	7265;13995	10515;20811	10515;20811					-1;-1
AT1G73260.1	AT1G73260.1	1	1	1	AT1G73260.1 | Symbols: AtKTI4, ATKTI1, KTI1 | ARABIDOPSIS THALIANA KUNITZ TRYPSIN INHIBITOR 4, kunitz trypsin inhibitor 1, ARABIDOPSIS THALIANA KUNITZ TRYPSIN INHIBITOR 1 | chr1:27547410-27548057 REVERSE LENGTH=215	1	1	1	1	9.3	9.3	9.3	23.793	215	215	0.0019934	1.7998	797330	11	72484	1	KQYFVVAGPKPEGFGQDSLK				450	4055	TRUE	4197	7139	10361	10361					-1
AT1G73600.1;AT1G73600.2	AT1G73600.1;AT1G73600.2	4;4	1;1	1;1	AT1G73600.1 | Symbols: DEG26, NMT, AtPMT3, NMT3 | Phosphoethanolamine methyltransferase3 | chr1:27670825-27673400 FORWARD LENGTH=490;AT1G73600.2 | Symbols: DEG26, NMT, AtPMT3, NMT3 | Phosphoethanolamine methyltransferase3 | chr1:27669224-27673400 FORWARD L	2	4	1	1	8.8	2.7	2.7	56.367	490	490;504	0.001975	1.7542	562200	28	20079	1	DTILHIQDKPALFR;EYPDNTFDVIYSR;FLDNVQYK;VGGYIFFR				451	1326;2019;2218;7537	False;True;False;False	1366;2079;2285;7850	2171;2172;3298;3783;3784;13493;13494	3055;3056;3057;4604;5354;5355;20085;20086	3056;4604;5354;20085					-1;-1
AT3G18040.3;AT3G18040.4;AT1G73670.1;AT5G19010.1;AT3G18040.2;AT3G18040.1;AT3G18040.5;AT1G07880.1;AT2G01450.1;AT1G67580.2;AT2G42880.1;AT1G18150.3;AT1G18150.2;AT1G18150.1;AT2G01450.3;AT2G01450.2;AT4G36450.1;AT2G01450.4;AT2G42880.2;AT2G43790.1;AT3G59790.1;AT1G59580.2;AT1G59580.1;AT1G10210.2;AT1G10210.1;AT1G10210.3;AT2G18170.1;AT1G07880.2;AT1G67580.1	AT3G18040.3;AT3G18040.4;AT1G73670.1;AT5G19010.1;AT3G18040.2;AT3G18040.1;AT3G18040.5;AT1G07880.1;AT2G01450.1;AT1G67580.2;AT2G42880.1;AT1G18150.3;AT1G18150.2;AT1G18150.1;AT2G01450.3;AT2G01450.2;AT4G36450.1;AT2G01450.4;AT2G42880.2;AT2G43790.1;AT3G59790.1;AT1G59580.2;AT1G59580.1;AT1G10210.2;AT1G10210.1;AT1G10210.3;AT2G18170.1;AT1G07880.2;AT1G67580.1	2;2;2;2;2;2;2;1;1;1;1;1;1;1;1;1;1;1;1;1;1;1;1;1;1;1;1;1;1	2;2;2;2;2;2;2;1;1;1;1;1;1;1;1;1;1;1;1;1;1;1;1;1;1;1;1;1;1	1;1;1;1;1;1;1;0;1;0;0;0;0;0;1;1;0;1;0;0;0;0;0;0;0;0;0;0;0	AT3G18040.3 | Symbols: MPK9 | MAP kinase 9 | chr3:6174473-6178150 FORWARD LENGTH=648;AT3G18040.4 | Symbols: MPK9 | MAP kinase 9 | chr3:6174473-6178150 FORWARD LENGTH=619;AT1G73670.1 | Symbols: MPK15, ATMPK15 | MAP kinase 15 | chr1:27700212-27703168 FORWARD	29	2	2	1	2.3	2.3	1.1	74.396	648	648;619;576;567;422;510;505;254;486;752;606;589;589;589;486;486;361;486;468;395;393;376;376;370;370;370;368;363;752	0	2.3404	0	39	0	2	ICDFGLAR;LEFEFER				452	3279;4277	True;True	3392;4422	5863;7497	8549;10847	8549;10847					-1;-1;-1;-1;-1;-1;-1;-1;-1;-1;-1;-1;-1;-1;-1;-1;-1;-1;-1;-1;-1;-1;-1;-1;-1;-1;-1;-1;-1
AT1G74040.1	AT1G74040.1	10	1	1	AT1G74040.1 | Symbols: IPMS2, IMS1, MAML-3 | SOPROPYLMALATE SYNTHASE 2, 2-isopropylmalate synthase 1 | chr1:27842258-27845566 FORWARD LENGTH=631	1	10	1	1	23.3	2.9	2.9	68.135	631	631	0	3.3602	1151600	36	31990	1	AGNASLEEVVMAIK;AIVGANAFAHESGIHQDGMLK;AYVGALNK;DGEQSPGATLTSK;GDNNYSSTNAVTGESVER;ISDPNYVR;LGVDIIEAGFPAASKDDFEAVK;SLGCEDVEFSPEDAGR;SNDAGIVLGK;TFSGTGAGMDIVVSSVK				453	262;376;886;1040;2473;3702;4402;6354;6434;6855	False;False;False;False;True;False;False;False;False;False	267;383;909;1066;2550;3834;4550;6632;6716;7150	463;623;1438;1701;1702;4273;6568;6569;7818;11315;11469;11470;12167	663;664;665;666;870;1945;2367;2368;6124;9563;9564;11484;11485;16787;17011;17012;18013	664;870;1945;2368;6124;9564;11484;16787;17012;18013		84;85;86		337;397;592	-1
AT1G74060.1;AT1G74050.1	AT1G74060.1;AT1G74050.1	9;9	9;9	5;5	AT1G74060.1 | Symbols: no symbol available | no full name available | chr1:27850033-27851299 REVERSE LENGTH=233;AT1G74050.1 | Symbols: no symbol available | no full name available | chr1:27847256-27848680 REVERSE LENGTH=233	2	9	9	5	40.8	40.8	26.2	26.008	233	233;233	0	40.373	111070000	11	5266800	17	AIEAVPELK;AVDAALIK;FYPAEDVK;QLASGLLLVTGPFK;SKVDAPVEKPPK;TEGEFFEAEKEEK;TEGEFFEAEKEEKK;VDISGVTLDKFDDKYFGK;VNQAYVIGTSTK				454	321;780;2409;5713;6322;6829;6830;7402;7767	True;True;True;True;True;True;True;True;True	327;800;2485;5971;6600;7123;7124;7712;8085	544;1254;4179;10230;11267;11268;12115;12116;12117;12118;13283;13284;13872	774;775;776;1717;1718;5994;15171;16718;16719;17933;17934;17935;17936;17937;19784;19785;20611	775;1718;5994;15171;16718;17934;17937;19785;20611					-1;-1
AT1G74070.2;AT1G74070.1	AT1G74070.2;AT1G74070.1	5;5	5;5	5;5	AT1G74070.2 | Symbols: no symbol available | no full name available | chr1:27851940-27852861 REVERSE LENGTH=280;AT1G74070.1 | Symbols: no symbol available | no full name available | chr1:27851749-27852861 REVERSE LENGTH=317	2	5	5	5	22.9	22.9	22.9	30.374	280	280;317	0	7.5245	3208100	16	200510	6	AFIDVSIDGEPIGR;AGSVGIVVRDPSKPPPK;DNTSSPYFR;FSSIVSGK;IIIGLYGDDVPAGTAR				455	207;282;1217;2329;3481	True;True;True;True;True	210;288;1255;2403;3601	361;492;2003;3984;6172	515;706;2832;5672;8976;8977	515;706;2832;5672;8976					-1;-1
AT1G74220.1	AT1G74220.1	1	1	1	AT1G74220.1 | Symbols: no symbol available | no full name available | chr1:27913099-27914134 REVERSE LENGTH=316	1	1	1	1	2.5	2.5	2.5	34.053	316	316	0.015634	1.0229	0	14	0	0	TPVDIGKK				456	7104	TRUE	7406	12708	18907	18907	20;21		178;179		-1
AT4G14670.1;AT1G74310.2;AT1G74310.1;AT5G15450.1	AT4G14670.1;AT1G74310.2;AT1G74310.1;AT5G15450.1	1;1;1;1	1;1;1;1	1;1;1;1	AT4G14670.1 | Symbols: CLPB2 | casein lytic proteinase B2 | chr4:8410054-8412557 FORWARD LENGTH=623;AT1G74310.2 | Symbols: ATHSP101, HSP101, HOT1 | heat shock protein 101 | chr1:27937101-27939862 REVERSE LENGTH=817;AT1G74310.1 | Symbols: ATHSP101, HSP101,	4	1	1	1	2.1	2.1	2.1	68.897	623	623;817;911;968	0	2.2022	0	34	0	1	NNPVLIGEPGVGK				457	5366	TRUE	5611	9650	14277	14277					-1;-1;-1;-1
AT1G74470.1	AT1G74470.1	18	18	18	AT1G74470.1 | Symbols: no symbol available | no full name available | chr1:27991248-27992845 FORWARD LENGTH=467	1	18	18	18	47.3	47.3	47.3	51.837	467	467	0	90.554	132420000	25	3689400	35	CDHVAVGTGTVTHK;EAFVEMCNDEYVQK;EVLDAYLR;IRIPDEK;LAVNTIGSLVR;MDHPENWDSPYTLHYTEYDGK;MIDEGDLR;MISPSNIAVDIGR;RVALVGDAAGYVTK;SIDAGDYDYAIAFQER;TLKEHEYIGMVR;TMEVDAVIGADGANSR;TYLPTYR;VALVGDAAGYVTK;VAPGSPLEDIK;VAVIGGGPAGGAAAETLAQGGIETILIER;VEAHPIPEHPRPR;VLDVLQK				458	891;1437;1974;3687;4201;5003;5052;5058;5951;6254;6989;7024;7290;7343;7353;7372;7425;7659	True;True;True;True;True;True;True;True;True;True;True;True;True;True;True;True;True;True	914;1481;2034;3819;4344;5180;5246;5247;5253;5254;6217;6532;7286;7322;7599;7653;7663;7682;7735;7975	1444;2373;3227;3228;6538;7375;7376;8859;8975;8976;8983;8984;8985;10616;11130;11131;11132;12448;12517;12518;12519;13003;13089;13090;13112;13113;13242;13243;13314;13315;13316;13698;13699	1953;3316;4506;4507;9527;10676;10677;13032;13250;13251;13258;13259;13260;13261;13262;15715;16512;16513;16514;16515;18486;18601;18602;18603;19303;19416;19417;19418;19450;19451;19726;19727;19822;19823;19824;20370;20371	1953;3316;4507;9527;10677;13032;13250;13259;15715;16513;18486;18603;19303;19417;19451;19727;19824;20370		252;253;254;255;256		122;173;203;370;414	-1
AT1G74690.1	AT1G74690.1	1	1	1	AT1G74690.1 | Symbols: IQD31 | IQ-domain 31 | chr1:28061498-28063924 REVERSE LENGTH=587	1	1	1	1	3.4	3.4	3.4	65.199	587	587	0.00068446	2.0363	0	22	0	1	STDSQNVAPVQDHSLSDAER				459	6620	TRUE	6905	11794	17487	17487					-1
AT1G74910.3;AT1G74910.2;AT1G74910.1;AT2G04650.2;AT2G04650.1	AT1G74910.3;AT1G74910.2;AT1G74910.1;AT2G04650.2;AT2G04650.1	2;2;2;1;1	2;2;2;1;1	2;2;2;1;1	AT1G74910.3 | Symbols: KJC1 | KONJAC 1 | chr1:28135852-28138456 REVERSE LENGTH=387;AT1G74910.2 | Symbols: KJC1 | KONJAC 1 | chr1:28135770-28138456 REVERSE LENGTH=415;AT1G74910.1 | Symbols: KJC1 | KONJAC 1 | chr1:28135770-28138456 REVERSE LENGTH=415;AT2G046	5	2	2	2	6.7	6.7	6.7	42.896	387	387;415;415;394;406	0	2.3679	3393400	23	147540	2	LDQDILSPLAGK;LTSPQLLASGDGTR				460	4245;4847	True;True	4390;5014	7438;8590;8591	10750;12638;12639	10750;12638					-1;-1;-1;-1;-1
AT1G74960.3;AT1G74960.2;AT1G74960.1	AT1G74960.3;AT1G74960.2;AT1G74960.1	2;2;2	2;2;2	2;2;2	AT1G74960.3 | Symbols: ATKAS2, FAB1, KAS2 | ARABIDOPSIS BETA-KETOACYL-ACP SYNTHETASE 2, BETA-KETOACYL-ACP SYNTHETASE 2, fatty acid biosynthesis 1 | chr1:28152564-28155948 REVERSE LENGTH=541;AT1G74960.2 | Symbols: ATKAS2, FAB1, KAS2 | ARABIDOPSIS BETA-KETOA	3	2	2	2	5.5	5.5	5.5	57.599	541	541;541;541	0	5.7908	4955300	15	151540	3	TGWVHPNINLENPDSGVDTK;VFYDAIEALR				461	6887;7518	True;True	7182;7831	12222;13464	18096;20046;20047	18096;20046					-1;-1;-1
AT1G74970.1	AT1G74970.1	2	2	2	AT1G74970.1 | Symbols: TWN3, SOT8, RPS9, PRPS9 | ribosomal protein S9 | chr1:28157761-28159202 REVERSE LENGTH=208	1	2	2	2	15.9	15.9	15.9	22.577	208	208	0	6.0774	4046700	9	124000	3	AHGGGLSGQAQAITLGVAR;EYLQGNPLWLQYVK				462	295;2017	True;True	301;2077	506;3295;3296	722;4601;4602	722;4601					-1
AT1G75210.3;AT1G75210.2;AT1G75210.1	AT1G75210.3;AT1G75210.2;AT1G75210.1	1;1;1	1;1;1	1;1;1	AT1G75210.3 | Symbols: no symbol available | no full name available | chr1:28225027-28228751 FORWARD LENGTH=539;AT1G75210.2 | Symbols: no symbol available | no full name available | chr1:28225027-28228751 FORWARD LENGTH=539;AT1G75210.1 | Symbols: no symbol	3	1	1	1	2.6	2.6	2.6	62.534	539	539;539;642	0	2.4155	702140	25	28086	1	SETFESLAYDGTVR				463	6114	TRUE	6386	10913	16209	16209					-1;-1;-1
AT1G75330.1	AT1G75330.1	1	1	1	AT1G75330.1 | Symbols: OTC | ornithine carbamoyltransferase | chr1:28266457-28268383 REVERSE LENGTH=375	1	1	1	1	6.1	6.1	6.1	41.002	375	375	0	6.0162	776480	14	55463	1	GVEVTNGVVEAPYSIVFPQAENR				464	3019	TRUE	3118	5372	7796	7796					-1
AT1G75460.1;AT1G19740.1	AT1G75460.1;AT1G19740.1	2;1	2;1	2;1	AT1G75460.1 | Symbols: no symbol available | no full name available | chr1:28327986-28328822 FORWARD LENGTH=278;AT1G19740.1 | Symbols: LCP1 | Lon domain-containing protein 1 | chr1:6824396-6825232 FORWARD LENGTH=278	2	2	2	2	9.7	9.7	9.7	31.335	278	278;278	0	10.437	4923400	13	378720	3	EQQALLELEDTAAR;NTLNYLTAASAVK				465	1857;5465	True;True	1915;5714	3042;9794	4251;4252;14493	4251;14493					-1;-1
AT1G75560.2;AT1G75560.1	AT1G75560.2;AT1G75560.1	1;1	1;1	1;1	AT1G75560.2 | Symbols: no symbol available | no full name available | chr1:28371420-28372717 REVERSE LENGTH=257;AT1G75560.1 | Symbols: no symbol available | no full name available | chr1:28371420-28372717 REVERSE LENGTH=257	2	1	1	1	4.7	4.7	4.7	28.677	257	257;257	0	2.7031	785010	12	65418	1	AFSQGNLCNNCK				466	215	TRUE	219	375	537	537					-1;-1
AT1G75780.1	AT1G75780.1	14	1	1	AT1G75780.1 | Symbols: TUB1 | tubulin beta-1 chain | chr1:28451378-28453602 REVERSE LENGTH=447	1	14	1	1	37.4	2.7	2.7	50.217	447	447	0.00067889	1.9505	1479700	21	70460	1	EAENCDCLQGFQVCHSLGGGTGSGMGTLLISK;EVDEQILNVQNK;FPGQLNSDLR;FPGQLNSDLRK;IREEYPDR;KLAVNLIPFPR;LAVNLIPFPR;LHFFMVGFAPLTSR;MMLTFSVFPSPK;NMMCAADPR;NSSYFVEWIPNNVK;SGPYGQIFRPDNFVFGQSGAGNNWAK;VSEQFTAMFR;YLTASAMFR				467	1432;1947;2273;2274;3685;3990;4200;4410;5085;5348;5445;6224;7886;8316	False;True;False;False;False;False;False;False;False;False;False;False;False;False	1475;1476;2006;2343;2344;3817;4130;4343;4558;4559;5286;5287;5589;5590;5694;6500;8205;8646	2359;2360;3176;3884;3885;3886;3887;3888;3889;3890;3891;3892;3893;6535;6536;7050;7051;7052;7053;7054;7055;7370;7371;7372;7373;7374;7829;7830;7831;7832;7833;7834;7835;9047;9048;9049;9050;9051;9052;9053;9054;9055;9594;9595;9596;9766;9767;9768;9769;11086;11087;14080;14081;14082;14083;14084;14085;14086;14776;14777	3296;3297;3298;3299;3300;4430;5530;5531;5532;5533;5534;5535;5536;5537;5538;5539;5540;5541;5542;5543;5544;5545;5546;9524;9525;10253;10254;10255;10256;10257;10258;10259;10260;10261;10664;10665;10666;10667;10668;10669;10670;10671;10672;10673;10674;10675;11506;11507;11508;11509;11510;11511;11512;11513;11514;11515;11516;11517;11518;11519;13357;13358;13359;13360;13361;13362;13363;13364;13365;13366;1336…	3297;4430;5534;5543;9525;10260;10670;11509;13360;14204;14452;16454;20936;21980		88;90;93;94;96;97;98;257		148;164;165;268;300;301;317;389	-1
AT1G75850.2;AT1G75850.1	AT1G75850.2;AT1G75850.1	2;2	2;2	2;2	AT1G75850.2 | Symbols: VPS35B, LAZ4 | VPS35 homolog B | chr1:28478053-28482517 REVERSE LENGTH=557;AT1G75850.1 | Symbols: VPS35B, LAZ4 | VPS35 homolog B | chr1:28478053-28483874 REVERSE LENGTH=790	2	2	2	2	5.4	5.4	5.4	62.611	557	557;790	0	8.6161	327980	26	12614	2	QLESQGGDIAGEDSATPR;QVVALLSAPLEK				468	5726;5860	True;True	5985;6122	10253;10460	15199;15480	15199;15480					-1;-1
AT1G75950.1;AT5G42190.1	AT1G75950.1	3;1	3;1	3;1	AT1G75950.1 | Symbols: UIP1, ASK1, SKP1A, ATSKP1, SKP1 | ARABIDOPSIS SKP1 HOMOLOGUE 1, UFO INTERACTING PROTEIN 1, S phase kinase-associated protein 1 | chr1:28516715-28517454 FORWARD LENGTH=160	2	3	3	3	22.5	22.5	22.5	17.857	160	160;171	0	8.6201	11443000	7	546980	8	AEAVEGAATSDDDLK;AEAVEGAATSDDDLKAWDADFMK;NDFTPEEEEEVRR				469	138;139;5184	True;True;True	140;141;5416	221;222;9311;9312	301;302;303;304;13783;13784;13785;13786	301;304;13783		258		91	-1;-1
AT1G76010.2;AT1G76010.1	AT1G76010.2;AT1G76010.1	1;1	1;1	1;1	AT1G76010.2 | Symbols: ALBA1, Atalba1, ALBA4 | | chr1:28528505-28530488 REVERSE LENGTH=350;AT1G76010.1 | Symbols: ALBA1, Atalba1, ALBA4 | | chr1:28528505-28530488 REVERSE LENGTH=350	2	1	1	1	3.1	3.1	3.1	37.382	350	350;350	0.003856	1.5608	3353300	20	167670	1	ADTPIDANEIR				470	122	TRUE	124	182	247	247					-1;-1
AT1G76070.1	AT1G76070.1	1	1	1	AT1G76070.1 | Symbols: no symbol available | no full name available | chr1:28546617-28547435 FORWARD LENGTH=272	1	1	1	1	4	4	4	30.286	272	272	0.019016	0.89321	478980000	16	29936000	3	SIFSFSPASGR				471	6264	TRUE	6542	11143;11144	16529;16530;16531	16529					-1
AT1G76080.1	AT1G76080.1	2	2	2	AT1G76080.1 | Symbols: CDSP32, TRXL1, ATCDSP32 | ARABIDOPSIS THALIANA CHLOROPLASTIC DROUGHT-INDUCED STRESS PROTEIN OF 32 KD, chloroplastic drought-induced stress protein of 32 kD, TRX-like 1 | chr1:28548063-28549348 REVERSE LENGTH=302	1	2	2	2	6.3	6.3	6.3	33.684	302	302	0.0050283	1.4211	2744300	17	161430	3	GELIGEILR;IYPFMVELSR				472	2497;3873	True;True	2574;4010	4309;4310;6844	6171;6172;9933	6172;9933		259		115	-1
AT1G76150.1	AT1G76150.1	1	1	1	AT1G76150.1 | Symbols: ECH2, ATECH2 | enoyl-CoA hydratase 2 | chr1:28575236-28577637 REVERSE LENGTH=309	1	1	1	1	4.9	4.9	4.9	34.082	309	309	0.005625	1.3844	0	15	0	1	GAGGFSNSSQPFSYK				473	2430	TRUE	2507	4213	6047	6047					-1
AT1G76160.1	AT1G76160.1	2	1	1	AT1G76160.1 | Symbols: sks5 | SKU5 similar 5 | chr1:28578211-28581020 REVERSE LENGTH=541	1	2	1	1	4.8	2.4	2.4	60.04	541	541	0.022186	0.82192	497070	26	19118	1	FTSNVLTTTGIFR;ISNVGLQDSLNFR				474	2360;3726	True;False	2434;3860	4092;6637	5867;9665	5867;9665					-1
AT1G76180.2;AT1G76180.1	AT1G76180.2;AT1G76180.1	2;2	2;2	2;2	AT1G76180.2 | Symbols: ERD14 | EARLY RESPONSE TO DEHYDRATION 14 | chr1:28587013-28587657 REVERSE LENGTH=185;AT1G76180.1 | Symbols: ERD14 | EARLY RESPONSE TO DEHYDRATION 14 | chr1:28587013-28587657 REVERSE LENGTH=185	2	2	2	2	14.6	14.6	14.6	20.786	185	185;185	0	7.7762	6311100	11	573730	3	AEEIKNVPEQEVPK;VATEESSAEVTDR				475	148;7366	True;True	150;7676	234;13129	317;19469;19470	317;19469					-1;-1
AT1G76790.1	AT1G76790.1	1	1	1	AT1G76790.1 | Symbols: IGMT5 | indole glucosinolate O-methyltransferase 5 | chr1:28822355-28823630 REVERSE LENGTH=367	1	1	1	1	4.9	4.9	4.9	40.222	367	367	0	5.0761	1211400	18	67303	1	DDVTGSSSFLTPSEIAIR				476	995	TRUE	1021	1635	2268	2268					-1
AT1G76810.1	AT1G76810.1	1	1	1	AT1G76810.1 | Symbols: eIF5B1 | | chr1:28831366-28836310 REVERSE LENGTH=1294	1	1	1	1	1.2	1.2	1.2	142.11	1294	1294	0	2.2825	441160	58	7606.1	1	GLAPSESIEGEENLR				477	2730	TRUE	2816	4839	7032	7032					-1
AT1G77060.1	AT1G77060.1	1	1	1	AT1G77060.1 | Symbols: no symbol available | no full name available | chr1:28951804-28953449 REVERSE LENGTH=339	1	1	1	1	3.8	3.8	3.8	36.565	339	339	0.019362	0.92815	941960	15	62798	1	DAIGDSDFFLVAR				478	953	TRUE	977	1557	2144	2144					-1
AT1G77090.1	AT1G77090.1	1	1	1	AT1G77090.1 | Symbols: no symbol available | no full name available | chr1:28960576-28961875 REVERSE LENGTH=260	1	1	1	1	6.5	6.5	6.5	28.501	260	260	0.014286	1.1446	1713200	15	114210	1	VINAFGPEVIGENVEGK				479	7609	TRUE	7925	13616	20253	20253					-1
AT1G77120.1	AT1G77120.1	6	6	6	AT1G77120.1 | Symbols: ADH1, ATADH, ADH, ATADH1 | ARABIDOPSIS THALIANA ALCOHOL DEHYDROGENASE, ALCOHOL DEHYDROGENASE, alcohol dehydrogenase 1 | chr1:28975509-28977216 FORWARD LENGTH=379	1	6	6	6	14.5	14.5	14.5	41.178	379	379	0	7.5992	25039000	20	1102400	9	AFDYMLK;FITHTVPFSEINK;GQTPLFPR;IIGVDFNSK;INPDAPLDK;TDIPGVVEK				480	198;2202;2912;3476;3608;6804	True;True;True;True;True;True	200;2269;3008;3596;3737;7096	349;3761;3762;3763;5181;6159;6398;12072	499;500;5325;5326;5327;7537;8952;9331;17883	499;5326;7537;8952;9331;17883		260		365	-1
AT1G77510.1	AT1G77510.1	2	1	1	AT1G77510.1 | Symbols: ATPDI6, PDIL1-2, ATPDIL1-2, PDI6 | PDI-like 1-2, PROTEIN DISULFIDE ISOMERASE 6 | chr1:29126742-29129433 FORWARD LENGTH=508	1	2	1	1	5.7	3.1	3.1	56.364	508	508	0.0050891	1.4827	638680	33	19354	1	LDATANDIPSDTFDVK;SASGNVVVYEGDR				481	4223;6015	True;False	4367;6283	7406;10733	10715;15918	10715;15918					-1
AT1G77670.1	AT1G77670.1	1	1	1	AT1G77670.1 | Symbols: no symbol available | no full name available | chr1:29189043-29190901 REVERSE LENGTH=440	1	1	1	1	3.2	3.2	3.2	48.709	440	440	0.013855	1.1908	1255700	17	73868	1	GYGIPQLNSAIAAR				482	3092	TRUE	3193	5474	7926	7926					-1
AT1G77760.1	AT1G77760.1	5	4	4	AT1G77760.1 | Symbols: NR1, GNR1, NIA1 | nitrate reductase 1, NITRATE REDUCTASE 1 | chr1:29236005-29239367 REVERSE LENGTH=917	1	5	4	4	7	5.2	5.2	103.04	917	917	0	4.9755	3720300	45	82673	6	FALPSEDQQLGLPVGK;FTMEELISEFPSR;GIPLSEILR;LMHHGFITPVPLHYVR;VIVPGFIGGR				483	2044;2350;2680;4600;7627	True;True;True;False;True	2105;2424;2764;4757;7943	3343;3344;4082;4758;4759;8172;13641	4666;4667;5853;6903;6904;11999;20285	4666;5853;6903;11999;20285					-1
AT1G78300.1	AT1G78300.1	11	7	7	AT1G78300.1 | Symbols: GRF2, 14-3-3OMEGA, GF14 OMEGA | general regulatory factor 2, 14-3-3 PROTEIN G-BOX FACTOR14 OMEGA | chr1:29461883-29463052 FORWARD LENGTH=259	1	11	7	7	52.1	34	34	29.161	259	259	0	22.4	24132000	15	1462100	9	ASGREEFVYMAK;DAAEHTLAAYK;DSTLIMQLLR;EAAAPKPTEEQQ;GNDDHVTAIR;IISSIEQKEESR;LAEQAERYEEMVEFMEK;LIPAAASGDSK;NLLSVAYK;SAQDIANAELAPTHPIR;VSAAVDGDELTVEER				484	666;929;1303;1415;2820;3502;4137;4451;5319;6009;7868	True;True;False;True;True;False;False;True;False;True;True	683;953;1343;1458;2914;3623;4279;4601;5557;6277;8187	1102;1523;1524;2133;2134;2135;2136;2137;2329;5022;6213;6214;6215;7264;7916;9549;10722;14057	1516;2088;2089;2988;2989;2990;2991;2992;2993;3259;7322;9046;9047;9048;10514;11622;14120;14121;15903;20900;20901	1516;2088;2992;3259;7322;9047;10514;11622;14120;15903;20900		113;148;149;261		11;24;28;224	-1
AT1G78370.1	AT1G78370.1	4	4	4	AT1G78370.1 | Symbols: ATGSTU20, GSTU20 | glutathione S-transferase TAU 20 | chr1:29484428-29485204 REVERSE LENGTH=217	1	4	4	4	20.3	20.3	20.3	25.006	217	217	0	12.742	4140400	16	258780	4	FGNFSIESESPK;IVAYAAEYR;NPFFPSDPYGR;SPLLLQSNPIHK				485	2165;3797;5382;6478	True;True;True;True	2228;3931;5628;6760	3681;6728;9672;11535	5202;9790;14310;17098	5202;9790;14310;17098					-1
AT1G78380.1;AT1G78320.2;AT1G78320.1	AT1G78380.1	7;1;1	7;1;1	7;1;1	AT1G78380.1 | Symbols: GSTU19, GST8, ATGSTU19 | A. THALIANA GLUTATHIONE S-TRANSFERASE TAU 19, glutathione S-transferase TAU 19, GLUTATHIONE TRANSFERASE 8 | chr1:29486659-29487819 REVERSE LENGTH=219	3	7	7	7	28.3	28.3	28.3	25.65	219	219;193;220	0	16.615	18247000	14	844970	13	DFIEILK;EKGVEFEYREEDLR;NKSPLLLQMNPIHK;NPILPSDPYLR;SLPDPEKVTEFVSELR;SPLLLQMNPIHK;VTEFVSELR				486	1020;1703;5289;5388;6390;6477;7925	True;True;True;True;True;True;True	1046;1758;5527;5634;6668;6759;8246	1676;2824;9502;9680;11386;11387;11534;14140	2333;2334;2335;3949;14060;14324;14325;14326;16898;16899;17096;17097;21015	2334;3949;14060;14325;16898;17096;21015		262		47	-1;-1;-1
AT1G78570.1	AT1G78570.1	11	11	4	AT1G78570.1 | Symbols: RHM1, ATRHM1, ROL1 | REPRESSOR OF LRX1 1, rhamnose biosynthesis 1, ARABIDOPSIS THALIANA RHAMNOSE BIOSYNTHESIS 1 | chr1:29550110-29552207 FORWARD LENGTH=669	1	11	11	4	20.6	20.6	7.6	75.371	669	669	0	25.347	27499000	38	537350	20	ANVAGTLTLADVCR;EEDTPNFTGSFYSK;FVDNRPFNDQR;GEVGHVYNIGTK;GNNVYGPNQFPEK;GQVLPIHGDGSNVR;MPISSDLNNPR;NILITGAAGFIASHVANR;NNIYGTHVLLEACK;SYGLPVITTR;YFLDDQK				487	561;1514;2372;2513;2840;2918;5096;5265;5358;6717;8229	True;True;True;True;True;True;True;True;True;True;True	575;1562;2446;2590;2936;3014;5303;5304;5503;5603;7006;8558	933;2498;4104;4332;5058;5059;5060;5193;5194;9078;9079;9465;9638;11938;11939;14644	1284;3488;5880;6200;6201;7368;7369;7370;7371;7552;7553;7554;13409;13410;14010;14261;14262;17672;17673;21771	1284;3488;5880;6200;7368;7552;13409;14010;14262;17672;21771		169		540	-1
AT1G78630.1	AT1G78630.1	5	5	5	AT1G78630.1 | Symbols: emb1473 | embryo defective 1473 | chr1:29575997-29577406 FORWARD LENGTH=241	1	5	5	5	29.9	29.9	29.9	26.788	241	241	0	13.69	21603000	14	724540	7	ALFNHLK;ASDHVNTDKPWFVVDATDK;GPDHPHEAQKPLDLPIR;HSGRPGGMTVETFDQLQQR;LASTIANHIR				488	447;653;2854;3198;4189	True;True;True;True;True	455;670;2950;3306;4332	752;1085;1086;5078;5695;7341	1041;1493;1494;1495;1496;7392;8260;10622	1041;1494;7392;8260;10622		263		174	-1
AT1G78820.1	AT1G78820.1	1	1	1	AT1G78820.1 | Symbols: no symbol available | no full name available | chr1:29634401-29635768 REVERSE LENGTH=455	1	1	1	1	4.2	4.2	4.2	50.594	455	455	0.014758	1.1207	924360	25	36975	2	VLNEPGYAPYITEYDASYR				489	7696	TRUE	8014	13768	20468;20469	20468					-1
AT1G78900.2;AT1G78900.1	AT1G78900.2;AT1G78900.1	15;15	15;15	15;15	AT1G78900.2 | Symbols: VHA-A | vacuolar ATP synthase subunit A | chr1:29660463-29664575 FORWARD LENGTH=623;AT1G78900.1 | Symbols: VHA-A | vacuolar ATP synthase subunit A | chr1:29660463-29664575 FORWARD LENGTH=623	2	15	15	15	27.8	27.8	27.8	68.812	623	623;623	0	41.154	32301000	38	711760	30	DALAEGDKITLETAK;EDDLNEIVQLVGK;FDPDFINIR;FEDPAEGEDTLVEK;ISGDVYIPR;ITYIAPAGQYSLK;ITYTLIK;LAADTPLLTGQR;LGDLFYR;LTTFEDDEKESEYGYVR;LVSQKFEDPAEGEDTLVEK;NIIHFYNLANQAVER;SYTMLQSWPVR;TTLVANTSNMPVAAR;YSTALESFYEK				490	957;1496;2083;2094;3711;3790;3792;4107;4358;4853;4925;5261;6731;7193;8393	True;True;True;True;True;True;True;True;True;True;True;True;True;True;True	981;1542;2144;2155;3843;3924;3926;4249;4506;5020;5092;5499;7021;7500;8729	1562;2461;3402;3478;3479;6586;6587;6721;6723;7223;7224;7225;7726;8598;8708;9460;11959;12854;12855;14895	2149;2150;2151;3434;4744;4745;4875;4876;4877;9585;9586;9779;9782;9783;10461;10462;10463;10464;11283;11284;12646;12647;12800;12801;12802;14004;17697;19092;19093;22153	2149;3434;4744;4877;9585;9779;9782;10464;11283;12646;12801;14004;17697;19093;22153		264;265		207;321	-1;-1
AT1G79150.1	AT1G79150.1	1	1	1	AT1G79150.1 | Symbols: NOC3, AtNOC3 | NucleOlar Complex associated 3 | chr1:29772716-29777874 REVERSE LENGTH=830	1	1	1	1	0.8	0.8	0.8	94.889	830	830	0.025995	0.76315	1120800	43	26064	1	LIADHVK				491	4418	TRUE	4568	7848	11533	11533					-1
AT1G79230.2;AT1G79230.3;AT1G79230.1	AT1G79230.2;AT1G79230.3;AT1G79230.1	2;2;2	2;2;2	2;2;2	AT1G79230.2 | Symbols: ATMST1, STR1, MST1, ATRDH1, ST1 | ARABIDOPSIS THALIANA RHODANESE HOMOLOGUE 1, mercaptopyruvate sulfurtransferase 1, SULFURTRANSFERASE 1 | chr1:29801561-29803679 FORWARD LENGTH=282;AT1G79230.3 | Symbols: ATMST1, STR1, MST1, ATRDH1, ST	3	2	2	2	11.3	11.3	11.3	31.711	282	282;322;379	0	11.046	3471600	18	192870	2	ASGYDVESSASGDAILK;IYQGQTVSPITFQTK				492	668;3878	True;True	685;4015	1104;6861	1519;10021	1519;10021					-1;-1;-1
AT1G79270.4;AT1G79270.3;AT1G79270.2;AT1G79270.1	AT1G79270.4;AT1G79270.3;AT1G79270.2;AT1G79270.1	1;1;1;1	1;1;1;1	1;1;1;1	AT1G79270.4 | Symbols: ECT8 | evolutionarily conserved C-terminal region 8 | chr1:29816618-29818811 FORWARD LENGTH=513;AT1G79270.3 | Symbols: ECT8 | evolutionarily conserved C-terminal region 8 | chr1:29816618-29818811 FORWARD LENGTH=513;AT1G79270.2 | Symb	4	1	1	1	2.9	2.9	2.9	57.771	513	513;513;513;528	0.019144	0.90544	0	21	0	0	VTASTTSMVSAKENK				493	7921	TRUE	8242	14136	21009	21009	22	266	27	20	-1;-1;-1;-1
AT1G79280.1;AT1G79280.3;AT1G79280.2	AT1G79280.1;AT1G79280.3;AT1G79280.2	1;1;1	1;1;1	1;1;1	AT1G79280.1 | Symbols: AtTPR, NUA | TRANSLOCATED PROMOTER REGION, nuclear pore anchor | chr1:29819176-29832809 REVERSE LENGTH=2093;AT1G79280.3 | Symbols: AtTPR, NUA | TRANSLOCATED PROMOTER REGION, nuclear pore anchor | chr1:29819176-29832809 REVERSE LENGTH	3	1	1	1	0.6	0.6	0.6	237.04	2093	2093;2094;2115	0.015679	1.0354	0	118	0	1	LSSDAASVVAER				494	4795	TRUE	4960	8493	12493	12493					-1;-1;-1
AT1G79340.1;AT1G79330.1	AT1G79340.1	3;1	3;1	3;1	AT1G79340.1 | Symbols: AtMC4, AtMCP2d, MC4, MCP2d | metacaspase 2d, metacaspase 4 | chr1:29842849-29844368 FORWARD LENGTH=418	2	3	3	3	9.6	9.6	9.6	45.483	418	418;410	0	4.4987	6366300	22	255800	3	AVLIGINYPGTK;IRPSLFDAFGDDSSPK;QQTGNDNIEVGK				495	823;3691;5792	True;True;True	845;3823;6052	1331;6551;10349	1809;9545;15320	1809;9545;15320					-1;-1
AT1G79350.1	AT1G79350.1	1	1	1	AT1G79350.1 | Symbols: EMB1135, FGT1 | embryo defective 1135, FORGETTER 1 | chr1:29844829-29853215 REVERSE LENGTH=1295	1	1	1	1	1.2	1.2	1.2	143.62	1295	1295	0.0032321	1.6194	528190	75	7042.5	2	IGQAVVDIQDKIPQAR				496	3433	TRUE	3550	6096	8858;8859	8859					-1
AT1G79530.1	AT1G79530.1	8	6	1	AT1G79530.1 | Symbols: GAPCP-1 | glyceraldehyde-3-phosphate dehydrogenase of plastid 1 | chr1:29916232-29919088 REVERSE LENGTH=422	1	8	6	1	20.4	17.8	3.3	44.83	422	422	0	34.677	30168000	24	1257000	13	DDIEVVAVNDPFIDAK;GASQNIIPSSTGAAK;LVSWYDNEWGYSNR;TVDGPSMK;TVDGPSMKDWR;VGINGFGR;VLPELNGK;VPTSNVSVVDLTCR				497	981;2445;4929;7213;7214;7538;7704;7822	True;True;True;False;False;True;True;True	1007;2522;5096;7520;7521;7851;8022;8141	1612;1613;4236;4237;4238;4239;4240;8713;12882;12883;12884;12885;13495;13779;13963	2236;2237;6081;6082;6083;6084;6085;6086;6087;12807;19136;19137;19138;19139;20087;20483;20745	2236;6087;12807;19137;19139;20087;20483;20745		76		277	-1
AT1G79550.2;AT1G79550.1	AT1G79550.2;AT1G79550.1	12;12	11;11	9;9	AT1G79550.2 | Symbols: PGKc, PGK, PGK3 | phosphoglycerate kinase, phosphoglycerate kinase 3 | chr1:29924347-29926295 REVERSE LENGTH=401;AT1G79550.1 | Symbols: PGKc, PGK, PGK3 | phosphoglycerate kinase, phosphoglycerate kinase 3 | chr1:29924347-29926295 REV	2	12	11	9	43.4	39.2	33.4	42.131	401	401;401	0	46.799	42466000	25	839430	19	AQGLSVGSSLVEEDKLDLAK;ELDYLVGAVANPK;FYAEEEKNDPEFAK;FYAEEEKNDPEFAKK;GVSLLLPTDVVIADK;GVSLLLPTDVVIADKFAPDANSK;GVTTIIGGGDSVAAVEK;IVPATAIPDGWMGLDIGPDSIK;LAALADVYVNDAFGTAHR;LVAGLPEGGVLLLENVR;VDLNVPLDDNSNITDDTR;VVLCSHLGRPK				498	618;1734;2399;2400;3055;3056;3063;3826;4109;4863;7407;8017	True;True;True;True;True;True;False;True;True;True;True;True	633;1790;2475;2476;3155;3156;3163;3961;4251;5030;7717;8341	1034;2870;4168;4169;5422;5423;5431;5432;5433;6777;7228;8614;13291;13292;14307	1433;1434;4010;4011;4012;5979;5980;7862;7863;7864;7873;7874;7875;7876;9850;9851;10467;12683;19795;19796;19797;19798;21263	1433;4011;5979;5980;7862;7863;7874;9850;10467;12683;19795;21263		267		296	-1;-1
AT1G79680.1	AT1G79680.1	1	1	1	AT1G79680.1 | Symbols: WAKL10, ATWAKL10 | WALL ASSOCIATED KINASE (WAK)-LIKE 10 | chr1:29980188-29982749 REVERSE LENGTH=769	1	1	1	1	1.6	1.6	1.6	85.703	769	769	0.0097859	1.276	16859000	33	510890	1	DIKSTNIMLDEK				499	1101	TRUE	1131	1827	2547	2547					-1
AT1G79850.1	AT1G79850.1	1	1	1	AT1G79850.1 | Symbols: RPS17, PDE347, CS17, PRPS17 | PIGMENT DEFECTIVE 347, PLASTID RIBOSOMAL SMALL SUBUNIT PROTEIN 17, ribosomal protein S17 | chr1:30041473-30041922 REVERSE LENGTH=149	1	1	1	1	5.4	5.4	5.4	16.282	149	149	0.020891	0.85159	4959700	9	551080	1	TVAVEVVR				500	7210	TRUE	7517	12878	19132	19132					-1
AT1G79920.4;AT1G79920.3;AT1G79920.2;AT1G79920.1	AT1G79920.4;AT1G79920.3;AT1G79920.2;AT1G79920.1	24;24;24;24	4;4;4;4	4;4;4;4	AT1G79920.4 | Symbols: Hsp70-15, AtHsp70-15 | heat shock protein 70-15 | chr1:30059302-30062224 REVERSE LENGTH=736;AT1G79920.3 | Symbols: Hsp70-15, AtHsp70-15 | heat shock protein 70-15 | chr1:30059302-30062224 REVERSE LENGTH=736;AT1G79920.2 | Symbols: Hsp	4	24	4	4	37.8	9.2	9.2	81.775	736	736;736;736;736	0	33.459	22907000	36	552710	11	AFTPTQVMGMMLSNLK;ASAEAAPASGDSDVNMQDAK;AVEKEFEMALQDR;DFDEVLFNHFAAK;DTSDATGTDNGVPESAEKPVQMETDSK;EEFEEISIPILER;EFEMALQDR;ETPAIVCFGDK;FIGTAGAASTMMNPK;GAATDAQNGGTENQQSTIVFPK;GCALQCAILSPTFK;GNPIPSVK;ILSHAFDR;ILTEFFGK;ISTYTIGPFQSSK;KTNVPLSELVYGALK;MDTDKASAEAAPASGDSDVNMQDAK;NAVESYVYDMR;QFSDPELQR;REEFEEISIPILER;SGTFSIDVQYSDVNDLQAPPK;SLGGRDFDEVLFNHFAAK;TMNASECVSR;TNVPLSELVYGALK				501	219;649;792;1015;1332;1516;1537;1924;2196;2423;2450;2841;3566;3576;3738;4069;5009;5169;5647;5892;6232;6355;7033;7065	False;True;False;False;False;False;False;False;False;True;False;False;False;False;False;False;True;False;False;False;True;False;False;False	223;665;666;812;813;1041;1372;1373;1564;1585;1983;2261;2262;2263;2499;2527;2937;3692;3702;3872;4211;5187;5398;5399;5903;6157;6508;6633;7331;7332;7366	379;1078;1079;1080;1081;1274;1275;1276;1277;1278;1279;1280;1281;1670;1671;2182;2183;2500;2501;2524;3132;3746;3747;3748;3749;3750;3751;3752;3753;3754;3755;4202;4203;4245;5061;6345;6356;6357;6652;6653;6654;6655;7156;7157;7158;8866;9259;9260;9261;9262;9263;9264;10104;10105;10106;10507;10508;11099;11316;12528;12529;12530;12531;12626;12627	542;1485;1486;1487;1488;1489;1741;1742;1743;1744;1745;1746;1747;1748;2320;2321;2322;2323;2324;2325;2326;2327;3067;3068;3490;3491;3518;4367;5308;5309;5310;5311;5312;5313;5314;5315;5316;5317;6033;6034;6035;6093;7372;9264;9276;9277;9278;9279;9280;9680;9681;9682;9683;9684;9685;9686;10380;10381;10382;10383;13040;13041;13688;13689;13690;13691;13692;13693;14993;14994;14995;14996;15553;15554;15555;15556;…	542;1485;1748;2322;3067;3490;3518;4367;5315;6033;6093;7372;9264;9277;9682;10381;13040;13689;14995;15554;16477;16788;18619;18776		268;269;270;271;272;273;274		57;58;363;540;566;609;633	-1;-1;-1;-1
AT1G79930.1;AT1G79930.2	AT1G79930.1;AT1G79930.2	32;31	32;31	12;11	AT1G79930.1 | Symbols: HSP91, AtHsp70-14 | heat shock protein 91 | chr1:30063781-30067067 REVERSE LENGTH=831;AT1G79930.2 | Symbols: HSP91, AtHsp70-14 | heat shock protein 91 | chr1:30063924-30067067 REVERSE LENGTH=789	2	32	32	12	44.4	44.4	19.1	91.749	831	831;789	0	167.05	320220000	46	5281300	104	AFTPTQVMGMMLSNLK;AVEKEFEMALQDR;AVLDAATIAGLHPLR;DFDEVLFNHFAAK;DTSDATGTDNGVPESAEKPVQMETDSK;EEFEEISIPILER;EFEMALQDR;ETPAIVCFGDK;FCRPIMTKPK;FDHIELAEK;FIGTAGAASTMMNPK;GAASEAQNGGAENQQSTIVFPK;GCALQCAILSPTFK;GNPIPSVK;GSVIDQLGYCINSYR;ILSHAFDR;ILTEFFGK;ISTYTIGPFQSSK;KTNVPLSELVYGALK;LIHETTATALAYGIYK;LSDKYQEYITDSER;NAVESYVYDMR;QFSDPELQR;QQQQDTLPK;REEFEEISIPILER;SLGGRDFDEVLFNHFAAK;SLPFSVTEGPDGYPLIHANYLGEK;TMN…				502	219;792;818;1015;1332;1516;1537;1924;2060;2074;2196;2422;2450;2841;2975;3566;3576;3738;4069;4443;4739;5169;5647;5791;5892;6355;6392;7033;7065;7695;8184;8358	True;True;True;True;True;True;True;True;True;True;True;True;True;True;True;True;True;True;True;True;True;True;True;True;True;True;True;True;True;True;True;True	223;812;813;840;1041;1372;1373;1564;1585;1983;2121;2135;2261;2262;2263;2498;2527;2937;3073;3692;3702;3872;4211;4593;4903;5398;5399;5903;6051;6157;6633;6670;7331;7332;7366;8013;8512;8693	379;1274;1275;1276;1277;1278;1279;1280;1281;1326;1670;1671;2182;2183;2500;2501;2524;3132;3371;3390;3391;3746;3747;3748;3749;3750;3751;3752;3753;3754;3755;4201;4245;5061;5286;5287;6345;6356;6357;6652;6653;6654;6655;7156;7157;7158;7905;8408;8409;8410;8411;9259;9260;9261;9262;9263;9264;10104;10105;10106;10347;10348;10507;10508;11316;11389;12528;12529;12530;12531;12626;12627;13767;14540;14541;14542;1…	542;1741;1742;1743;1744;1745;1746;1747;1748;1802;1803;2320;2321;2322;2323;2324;2325;2326;2327;3067;3068;3490;3491;3518;4367;4705;4729;4730;5308;5309;5310;5311;5312;5313;5314;5315;5316;5317;6031;6032;6093;7372;7681;7682;7683;7684;7685;9264;9276;9277;9278;9279;9280;9680;9681;9682;9683;9684;9685;9686;10380;10381;10382;10383;11607;11608;12379;12380;12381;12382;12383;13688;13689;13690;13691;13692;1369…	542;1748;1802;2322;3067;3490;3518;4367;4705;4729;5315;6031;6093;7372;7682;9264;9277;9682;10381;11607;12381;13689;14995;15319;15554;16788;16901;18619;18776;20467;21620;22071		269;270;271;272;273;274;275		57;58;363;566;609;633;785	-1;-1
AT1G79940.4;AT1G79940.3;AT1G79940.2;AT1G79940.1	AT1G79940.4;AT1G79940.3;AT1G79940.2;AT1G79940.1	3;3;3;3	3;3;3;3	3;3;3;3	AT1G79940.4 | Symbols: Sec. 63-1, ATERDJ2A | | chr1:30070023-30073237 FORWARD LENGTH=594;AT1G79940.3 | Symbols: Sec. 63-1, ATERDJ2A | | chr1:30070023-30073237 FORWARD LENGTH=687;AT1G79940.2 | Symbols: Sec. 63-1, ATERDJ2A | | chr1:30070023-30073237 FORWA	4	3	3	3	6.2	6.2	6.2	66.487	594	594;687;687;687	0	2.2881	1376900	32	43030	3	ESGVLSPALQGDFR;SELNLDLK;VSFLDEGGAITAASK				503	1883;6106;7889	True;True;True	1941;6378;8208	3076;10901;14090	4301;16197;20950	4301;16197;20950					-1;-1;-1;-1
AT1G79990.2;AT1G79990.1	AT1G79990.2;AT1G79990.1	15;15	9;9	9;9	AT1G79990.2 | Symbols: no symbol available | no full name available | chr1:30085910-30091949 FORWARD LENGTH=912;AT1G79990.1 | Symbols: no symbol available | no full name available | chr1:30085910-30091949 FORWARD LENGTH=920	2	15	9	9	19.8	11.5	11.5	103.01	912	912;920	0	31.862	40354000	46	517530	18	DIAVEAQNESK;DTNTFASASLDR;EIPVASMDNSGK;GDLEQANEVLPSIPK;GVNCVDYFTGGDKPYLITGSDDHTAK;HNEIHTVNIK;LENTLNYGLER;QLGELAMSSGK;SFDVTELPVR;SFGSALEFVWSSDGEHAVR;SVGADEVTDGER;SVGADEVTDGERLPLAVK;VFEAHADYIR;VWDYQTK;VYNYNTMDK				504	1082;1330;1681;2464;3041;3182;4302;5732;6132;6145;6670;6671;7488;8071;8087	True;False;True;True;False;True;False;False;True;True;True;True;True;False;False	1112;1370;1734;2541;3141;3290;4447;5991;6405;6418;6958;6959;7800;8396;8413	1799;1800;2177;2178;2179;2180;2778;4261;4262;4263;5405;5406;5407;5656;7536;7537;7538;7539;10270;10942;10943;10961;11879;11880;11881;11882;11883;13413;13414;14386;14387;14411;14412	2510;2511;3062;3063;3064;3065;3881;6111;6112;6113;7837;7838;7839;7840;7841;7842;7843;8164;10901;10902;10903;10904;10905;15221;16247;16248;16249;16274;17598;17599;17600;17601;17602;19976;19977;21389;21390;21417;21418;21419	2511;3063;3881;6113;7842;8164;10905;15221;16247;16274;17598;17600;19976;21389;21419		164;165;276		89;308;678	-1;-1
AT1G80070.1	AT1G80070.1	7	7	2	AT1G80070.1 | Symbols: SUS2, EMB177, EMB33, PRP8, EMB14 | pre-mRNA processing 8, ABNORMAL SUSPENSOR 2, EMBRYO DEFECTIVE 33, EMBRYO DEFECTIVE 177, EMBRYO DEFECTIVE 14 | chr1:30118052-30127574 FORWARD LENGTH=2359	1	7	7	2	3.8	3.8	1.7	275.42	2359	2359	0	14.44	7096600	123	29954	9	AISATNLYLR;DGVWNLQNEQTK;FPPVIFYTPK;LVLDHNIADYVSAK;NNVVLSYK;SGLNQIPNRR;TTNVHGDELIVTTTSPYEQSAFGSK				505	362;1065;2278;4901;5375;6216;7195	True;True;True;True;True;True;True	369;1094;2348;5068;5621;6492;7502	606;607;1752;1753;3898;8669;9664;11070;12857	851;852;2452;2453;5553;12748;14296;16428;19096	851;2452;5553;12748;14296;16428;19096					-1
AT1G80380.1;AT1G80380.3;AT1G80380.8;AT1G80380.4;AT1G80380.2;AT1G80380.7;AT1G80380.6;AT1G80380.5	AT1G80380.1;AT1G80380.3;AT1G80380.8;AT1G80380.4;AT1G80380.2;AT1G80380.7;AT1G80380.6;AT1G80380.5	2;2;2;2;2;1;1;1	2;2;2;2;2;1;1;1	2;2;2;2;2;1;1;1	AT1G80380.1 | Symbols: GLYK | glycerate kinase | chr1:30217332-30219784 FORWARD LENGTH=362;AT1G80380.3 | Symbols: GLYK | glycerate kinase | chr1:30217895-30219784 FORWARD LENGTH=364;AT1G80380.8 | Symbols: GLYK | glycerate kinase | chr1:30217895-30219784 FO	8	2	2	2	8	8	8	40.833	362	362;364;390;450;456;323;325;325	0	5.5855	1077400	21	51307	3	AVDPQLEVVNK;AYLPTLYAEGPSGSDPDR				506	784;879	True;True	804;902	1261;1424	1726;1928;1929	1726;1929					-1;-1;-1;-1;-1;-1;-1;-1
AT1G80410.1;AT1G80410.2	AT1G80410.1;AT1G80410.2	4;4	4;4	4;4	AT1G80410.1 | Symbols: OMA, EMB2753, NAA15, MUSE6 | mutant,snc1-enhancing 6, EMBRYO DEFECTIVE 2753, OMISHA, NAA15 | chr1:30227963-30234832 REVERSE LENGTH=897;AT1G80410.2 | Symbols: OMA, EMB2753, NAA15, MUSE6 | mutant,snc1-enhancing 6, EMBRYO DEFECTIVE	2	4	4	4	5.9	5.9	5.9	102.15	897	897;911	0	6.4844	1957700	52	10492	5	IDEAIAHTPTVIDLYSVK;IDPDNLEILR;NVKPVDPDPHGQK;VSLLEESGSFDK				507	3289;3312;5485;7904	True;True;True;True	3402;3428;5734;8224	5876;5915;9819;14114	8563;8626;14528;14529;20982	8563;8626;14529;20982					-1;-1
AT1G80460.2;AT1G80460.1	AT1G80460.2;AT1G80460.1	2;2	2;2	2;2	AT1G80460.2 | Symbols: GLI1, NHO1 | nonhost resistance to P. s. phaseolicola 1 | chr1:30246960-30249055 REVERSE LENGTH=482;AT1G80460.1 | Symbols: GLI1, NHO1 | nonhost resistance to P. s. phaseolicola 1 | chr1:30246960-30249055 REVERSE LENGTH=522	2	2	2	2	4.8	4.8	4.8	52.483	482	482;522	0.00069013	2.0971	1755100	27	65003	2	IVSNSEVIGEICK;TLSWDQDTLK				508	3835;7014	True;True	3970;7312	6789;12505	9863;18585	9863;18585					-1;-1
AT1G80480.1;AT1G15730.1	AT1G80480.1	9;2	9;2	9;2	AT1G80480.1 | Symbols: PTAC17 | plastid transcriptionally active 17 | chr1:30258272-30260570 REVERSE LENGTH=444	2	9	9	9	23	23	23	49.487	444	444;448	0	35.885	50929000	21	1736800	20	FVFQGVHDIFQGSPDR;GLLSVHTMEER;IPATIITGFLGSGK;IPPDNRIPATIITGFLGSGK;LDGVVTLVDAK;MIGELVNTKK;NLNREELEK;TDLVGEAELGSVVQR;TTLLNHILTR				509	2377;2770;3620;3639;4236;5053;5323;6807;7189	True;True;True;True;True;True;True;True;True	2451;2859;3750;3769;4381;5248;5561;7099;7495	4110;4111;4112;4932;6419;6420;6421;6454;6455;6456;7426;7427;8977;9553;12082;12083;12084;12848	5888;5889;5890;5891;5892;7211;9360;9361;9362;9412;9413;9414;9415;10738;10739;13252;14125;17894;17895;17896;17897;17898;19086	5891;7211;9361;9414;10739;13252;14125;17896;19086		277		164	-1;-1
AT1G80600.1	AT1G80600.1	1	1	1	AT1G80600.1 | Symbols: TUP5, WIN1 | HOPW1-1-interacting 1, TUMOR PRONE 5 | chr1:30298675-30300513 REVERSE LENGTH=457	1	1	1	1	4.4	4.4	4.4	48.826	457	457	0	3.376	1428600	27	52912	1	IAAVFVEPIQGEGGIYSATK				510	3227	TRUE	3339	5740	8320	8320					-1
AT1G80670.1	AT1G80670.1	1	1	1	AT1G80670.1 | Symbols: RAE1 | RNA export factor 1 | chr1:30320809-30323543 REVERSE LENGTH=349	1	1	1	1	5.7	5.7	5.7	38.268	349	349	0	5.7333	1110200	15	74012	1	SYEVTPSPADSISSLSFSPR				511	6711	TRUE	7000	11931	17665	17665					-1
AT1G80680.1	AT1G80680.1	2	2	2	AT1G80680.1 | Symbols: PRE, NUP96, MOS3, SAR3 | PRECOCIOUS, SUPPRESSOR OF AUXIN RESISTANCE 3, MODIFIER OF SNC1,3 | chr1:30324219-30328489 FORWARD LENGTH=1046	1	2	2	2	2.4	2.4	2.4	119.15	1046	1046	0	2.7679	469010	58	8086.4	2	ELIDSAFEAPLSLHK;SYQLLLNQAK				512	1748;6729	True;True	1805;7019	2895;11955	4044;17693	4044;17693					-1
AT2G01210.1	AT2G01210.1	1	1	1	AT2G01210.1 | Symbols: ZAR1 | ZYGOTIC ARREST 1 | chr2:119509-121734 REVERSE LENGTH=716	1	1	1	1	1.1	1.1	1.1	78.306	716	716	0.0044814	1.529	4.0577e+09	32	126800000	18	VVSLSIPR				513	8036	TRUE	8361	14333;14334;14335;14336;14337	21305;21306;21307;21308;21309;21310;21311;21312;21313;21314;21315;21316;21317;21318;21319;21320;21321;21322	21306					-1
AT2G01250.1;AT2G01250.2	AT2G01250.1;AT2G01250.2	13;10	5;4	5;4	AT2G01250.1 | Symbols: RPL7B | | chr2:132943-134264 REVERSE LENGTH=242;AT2G01250.2 | Symbols: RPL7B | | chr2:133038-134264 REVERSE LENGTH=184	2	13	5	5	47.5	19	19	28.171	242	242;184	0	79.535	36213000	14	1376600	14	ATMNMLR;EANNFLWPFQLK;GGFYVDPEAK;GINAIDPK;IALTDNSIVEQALGK;KILQLLR;KREEEWALEK;LKGGFYVDPEAK;NHYVEGGDAGNR;QIFNGVFLK;RVEPYVTYGFPNLK;VEPYVTYGFPNLK;VVVPESVLK				514	740;1460;2587;2678;3255;3977;4056;4472;5243;5689;5954;7464;8056	True;False;False;False;True;False;True;False;False;False;True;True;False	759;1506;2664;2762;3368;4117;4198;4623;5480;5945;6221;7774;8381	1198;2407;2408;4436;4437;4756;5817;5818;7031;7140;7141;7946;7947;9424;10185;10621;10622;13370;14365	1643;3368;3369;6349;6350;6351;6901;8482;8483;8484;8485;8486;10232;10362;10363;11657;11658;11659;13952;15104;15105;15720;15721;15722;19894;19895;19896;21359;21360;21361;21362	1643;3369;6350;6901;8483;10232;10362;11659;13952;15105;15722;19895;21360		278;279		124;126	-1;-1
AT2G01350.4;AT2G01350.2;AT2G01350.3;AT2G01350.1	AT2G01350.4;AT2G01350.2;AT2G01350.3;AT2G01350.1	5;4;4;4	5;4;4;4	5;4;4;4	AT2G01350.4 | Symbols: QPT | quinolinate phoshoribosyltransferase | chr2:165332-167058 REVERSE LENGTH=327;AT2G01350.2 | Symbols: QPT | quinolinate phoshoribosyltransferase | chr2:165332-166842 REVERSE LENGTH=281;AT2G01350.3 | Symbols: QPT | quinolinate pho	4	5	5	5	25.4	25.4	25.4	35.499	327	327;281;342;348	0	15.428	10719000	20	100220	5	ALDISLK;DNHISAAGGIVNAVK;FETEASGNVTLETVHK;IGQSGVTFISSGALTHSVK;SASATQTAGEVSMGIKPPSHPTYDLK				515	415;1206;2111;3435;6013	True;True;True;True;True	422;1243;2173;3552;6281	692;1989;3580;6100;10728	957;2809;5033;8869;15911	957;2809;5033;8869;15911		280		14	-1;-1;-1;-1
AT4G23680.1;AT4G23670.1;AT4G14060.1;AT2G01520.1;AT2G01530.1;AT3G26460.1;AT1G14950.1	AT4G23680.1;AT4G23670.1;AT4G14060.1;AT2G01520.1;AT2G01530.1;AT3G26460.1;AT1G14950.1	2;2;2;2;1;1;1	2;2;2;2;1;1;1	2;2;2;2;1;1;1	AT4G23680.1 | Symbols: no symbol available | no full name available | chr4:12336416-12337417 REVERSE LENGTH=151;AT4G23670.1 | Symbols: no symbol available | no full name available | chr4:12332846-12333656 REVERSE LENGTH=151;AT4G14060.1 | Symbols: no symbol	7	2	2	2	11.9	11.9	11.9	17.473	151	151;151;151;151;151;152;155	0	10.071	2702500	9	300270	1	ATSGTYVTEVPLK;ATSGTYVTEVPLKGSAEK				516	755;756	True;True	774;775	1220;1221	1676;1677	1676;1677					-1;-1;-1;-1;-1;-1;-1
AT2G02010.1;AT5G17330.1;AT2G02010.2;AT2G02000.1;AT3G17760.2;AT3G17760.1	AT2G02010.1;AT5G17330.1;AT2G02010.2;AT2G02000.1	3;3;3;2;1;1	2;2;2;2;0;0	2;2;2;2;0;0	AT2G02010.1 | Symbols: GAD4 | glutamate decarboxylase 4 | chr2:474375-476495 REVERSE LENGTH=493;AT5G17330.1 | Symbols: GAD, AtGAD1, GAD1 | GLUTAMATE DECARBOXYLASE 1, glutamate decarboxylase | chr5:5711141-5714839 FORWARD LENGTH=502;AT2G02010.2 | Symbols: G	6	3	2	2	8.1	4.7	4.7	56.005	493	493;502;545;500;494;494	0	2.4639	1100900	27	40775	2	GSSQVIAQYYQLIR;LLNDLLVEK;NYVDMDEYPVTTELQNR				517	2968;4555;5530	True;True;False	3066;4707;5781	5273;8096;9938	7666;11883;14725;14726	7666;11883;14726		228		87	-1;-1;-1;-1;-1;-1
AT2G02390.2;AT2G02390.1;AT2G02380.1;AT2G02390.3	AT2G02390.2;AT2G02390.1;AT2G02380.1;AT2G02390.3	1;1;1;1	1;1;1;1	1;1;1;1	AT2G02390.2 | Symbols: MAAI, AtMAAI, GSTZ1, GST18, ATGSTZ1 | GLUTATHIONE S-TRANSFERASE 18, glutathione S-transferase zeta 1, maleylacetoacetate isomerase | chr2:629015-630607 FORWARD LENGTH=191;AT2G02390.1 | Symbols: MAAI, AtMAAI, GSTZ1, GST18, ATGSTZ1 | G	4	1	1	1	6.8	6.8	6.8	21.578	191	191;221;223;228	0	2.8777	888520	11	80775	1	GLDYEYIPVNLLK				518	2742	TRUE	2828	4865	7075	7075					-1;-1;-1;-1
AT2G02560.2;AT2G02560.1	AT2G02560.2;AT2G02560.1	2;2	2;2	2;2	AT2G02560.2 | Symbols: TIP120, ETA2, HVE, ATCAND1, CAND1 | CULLIN-ASSOCIATED AND NEDDYLATION DISSOCIATED 1, HEMIVENATA, cullin-associated and neddylation dissociated | chr2:690345-697342 FORWARD LENGTH=1217;AT2G02560.1 | Symbols: TIP120, ETA2, HVE, ATCAND1	2	2	2	2	2.5	2.5	2.5	134.62	1217	1217;1219	0.005604	1.3507	1059300	68	6614.2	2	AAVSALSTFAHYKPNLIK;AELPSCLPVLVDR				519	82;168	True;True	84;170	124;258	170;347	170;347					-1;-1
AT2G02740.1	AT2G02740.1	12	12	9	AT2G02740.1 | Symbols: PTAC11, ATWHY3, WHY3 | A. THALIANA WHIRLY 3, PLASTID TRANSCRIPTIONALLY ACTIVE11, WHIRLY 3 | chr2:769389-770993 FORWARD LENGTH=268	1	12	12	9	44	44	35.8	29.728	268	268	0	126.15	161400000	16	9626200	25	APEFVALESGAFK;EGFLLLQFAPAAGVR;ESCEFFHDPFK;ESCEFFHDPFKGK;FFNLSVQNK;FGDSSSSQNAEVSSPR;FYVGHSIYK;LLNVDESVYIPITK;QSDYFEK;VEPLPDGSGR;VLKVEPLPDGSGR;YGGDYEWSR				520	574;1559;1866;1867;2125;2142;2415;4562;5802;7461;7684;8244	True;True;True;True;True;True;True;True;True;True;True;True	588;1607;1924;1925;2187;2204;2491;4714;6062;7771;8000;8573	957;2549;3053;3054;3055;3599;3643;3644;4187;8104;10361;13363;13744;14665	1322;1323;1324;3546;4267;4268;4269;4270;5060;5061;5142;5143;5144;6007;6008;6009;11893;11894;11895;15334;19886;19887;20439;21800;21801	1323;3546;4269;4270;5061;5143;6007;11894;15334;19887;20439;21800					-1
AT2G02955.1	AT2G02955.1	1	1	1	AT2G02955.1 | Symbols: CCG, MEE12 | CENTRAL CELL GUIDANCE, maternal effect embryo arrest 12 | chr2:859592-861772 FORWARD LENGTH=666	1	1	1	1	1.8	1.8	1.8	75.474	666	666	0.018275	0.94207	4464000	39	114460	2	EVKRAPDSYVDK				521	1973	TRUE	2033	3225;3226	4504;4505	4504					-1
AT2G03310.1	AT2G03310.1	2	2	2	AT2G03310.1 | Symbols: no symbol available | no full name available | chr2:1006476-1007089 REVERSE LENGTH=176	1	2	2	2	14.2	14.2	14.2	20.875	176	176	0	4.2796	3545100	8	222450	2	LNELLSSR;TDASTPPNSPILQPSHR				522	4617;6793	True;True	4776;7085	8208;12057	12051;17863	12051;17863					-1
AT2G03390.2;AT2G03390.7;AT2G03390.6;AT2G03390.5;AT2G03390.3;AT2G03390.4;AT2G03390.1	AT2G03390.2;AT2G03390.7;AT2G03390.6;AT2G03390.5;AT2G03390.3;AT2G03390.4;AT2G03390.1	2;2;2;2;2;2;2	2;2;2;2;2;2;2	2;2;2;2;2;2;2	AT2G03390.2 | Symbols: no symbol available | no full name available | chr2:1030635-1031918 REVERSE LENGTH=220;AT2G03390.7 | Symbols: no symbol available | no full name available | chr2:1031116-1032354 REVERSE LENGTH=266;AT2G03390.6 | Symbols: no symbol ava	7	2	2	2	12.3	12.3	12.3	25.063	220	220;266;266;273;273;330;330	0	5.6361	1428100	9	158680	3	ADLQNAIDSEDYGLAAK;LTEVEEESIR				523	116;4825	True;True	118;4990	171;8558	232;12591;12592	232;12591					-1;-1;-1;-1;-1;-1;-1
AT2G03760.1	AT2G03760.1	1	1	1	AT2G03760.1 | Symbols: AtSULT202A1, AtSOT12, SOT12, ST, RAR047, AtSOT1, ATST1, SULT202A1, ST1 | ARABIDOPSIS THALIANA SULFOTRANSFERASE 1, sulfotransferase 202A1, SULFOTRANSFERASE 1, sulphotransferase 12 | chr2:1149475-1150455 REVERSE LENGTH=326	1	1	1	1	6.1	6.1	6.1	37.139	326	326	0.019509	0.88592	704310	18	39129	1	SSSSSVPAYLGDEDLTQETR				524	6592	TRUE	6877	11752	17431	17431					-1
AT2G03820.1	AT2G03820.1	3	3	3	AT2G03820.1 | Symbols: NMD3, AtNMD3 | Nonsense-Mediated mRNA Decay 3 | chr2:1165149-1166699 REVERSE LENGTH=516	1	3	3	3	8.7	8.7	8.7	59.293	516	516	0	9.5826	3309400	28	49514	3	IQQVDQGIDFFFGNK;QDQQLVSHDVK;YFVFDVEPPVGEATVGGQK				525	3672;5608;8236	True;True;True	3802;5863;8565	6510;10054;14652	9491;14916;21782;21783	9491;14916;21783					-1
AT2G04030.2;AT2G04030.1	AT2G04030.2;AT2G04030.1	25;25	25;25	23;23	AT2G04030.2 | Symbols: CR88, EMB1956, AtHsp90.5, HSP90C, AtHsp90C, Hsp88.1, HSP90.5 | HEAT SHOCK PROTEIN 90.5, EMBRYO DEFECTIVE 1956, HEAT SHOCK PROTEIN 88.1 | chr2:1281983-1285909 FORWARD LENGTH=777;AT2G04030.1 | Symbols: CR88, EMB1956, AtHsp90.5, HSP90C,	2	25	25	23	42.7	42.7	40	88.255	777	777;780	0	119.87	78484000	47	727240	45	AIYYLATDSLK;AQALGDTSSLEFMR;EDDKYEFAESTR;EETDPDNILR;EILQESR;ELVSNASDALDKLR;EVEKGEYNEFYK;EVEKGEYNEFYKK;FLSVTEPSLLGDGGDLEIR;FVDISKEDLELGDEDEVKDR;FWENFGR;GVVDSDDLPLNVSR;IKPDPDNGTITITDTGIGMTK;ILEINPDHPIIK;LLDLIVHSLYSHK;NEEELTSLDDYIENMGENQK;NYSQFVGFPIYTWQEK;QEFNLLCDWIK;QYVWESVADSSSYLIR;SGETEVVEPSEVR;SILYIPGMGPLNNEDVTNPK;TIEVEEDEPVKEGEEGEPK;VEEEEESSTVNEGDDK;VEEEEESSTVNEGDDKSGETEVVEPSEVR;VFISDDFDGELFPR				526	386;609;1495;1528;1671;1789;1956;1957;2242;2370;2394;3067;3523;3540;4496;5194;5527;5617;5878;6183;6277;6914;7436;7437;7502	True;True;True;True;True;True;True;True;True;True;True;True;True;True;True;True;True;True;True;True;True;True;True;True;True	393;624;1541;1576;1724;1846;2016;2017;2309;2444;2470;3167;3647;3664;4647;5427;5778;5873;6143;6457;6555;7209;7746;7747;7814	636;1021;2459;2460;2515;2763;2954;2955;3203;3204;3205;3829;4102;4157;5437;5438;6282;6313;6314;7995;9330;9934;10065;10487;11019;11164;12260;12261;13331;13332;13437	885;886;1416;1417;1418;3432;3433;3505;3862;4130;4131;4132;4472;4473;4474;5445;5446;5878;5963;5964;7881;7882;7883;9174;9222;9223;9224;9225;11732;11733;13810;14721;14932;15524;16358;16560;16561;18139;18140;19845;19846;19847;19848;19849;20008;20009	886;1417;3433;3505;3862;4131;4473;4474;5446;5878;5963;7882;9174;9222;11733;13810;14721;14932;15524;16358;16561;18139;19845;19847;20009		281;282;283;284		157;385;524;666	-1;-1
AT5G35680.2;AT5G35680.1;AT2G04520.1;AT5G35680.3	AT5G35680.2;AT5G35680.1;AT2G04520.1;AT5G35680.3	3;3;3;3	3;3;3;3	3;3;3;3	AT5G35680.2 | Symbols: no symbol available | no full name available | chr5:13858152-13858589 REVERSE LENGTH=145;AT5G35680.1 | Symbols: no symbol available | no full name available | chr5:13858152-13858589 REVERSE LENGTH=145;AT2G04520.1 | Symbols: no symbol	4	3	3	3	26.2	26.2	26.2	16.59	145	145;145;145;150	0	5.7422	5370400	7	662190	5	AYGELPENTR;DYQDDKADVILK;ELIFKEDGQEYAQVLR				527	873;1400;1750	True;True;True	895;1442;1807	1412;2301;2302;2897	1915;3222;3223;3224;4047	1915;3223;4047					-1;-1;-1;-1
AT2G04550.3;AT2G04550.1	AT2G04550.3;AT2G04550.1	1;1	1;1	1;1	AT2G04550.3 | Symbols: IBR5, DSPTP1E | DUAL SPECIFICITY PROTEIN PHOSPHATASE 1E, indole-3-butyric acid response 5 | chr2:1588538-1589603 FORWARD LENGTH=178;AT2G04550.1 | Symbols: IBR5, DSPTP1E | DUAL SPECIFICITY PROTEIN PHOSPHATASE 1E, indole-3-butyric acid	2	1	1	1	6.2	6.2	6.2	20.162	178	178;257	0.026483	0.76128	6020700	9	668960	1	VLVHCMSGKSR				528	7735	TRUE	8053	13815	20530	20530					-1;-1
AT2G04842.2;AT2G04842.1	AT2G04842.2;AT2G04842.1	16;16	16;16	16;16	AT2G04842.2 | Symbols: EMB2761 | EMBRYO DEFECTIVE 2761 | chr2:1698466-1701271 REVERSE LENGTH=650;AT2G04842.1 | Symbols: EMB2761 | EMBRYO DEFECTIVE 2761 | chr2:1698466-1701271 REVERSE LENGTH=650	2	16	16	16	29.8	29.8	29.8	74.784	650	650;650	0	44.187	37854000	36	814110	19	AEPSTVVLPSNESSDK;AVELESVAGAYWR;AVLGSLER;DALDDKGWSYEVDEGGGAFYGPK;EVETGTVTVR;FDITYVDTNSDK;FGFNKYEVNLSTRPEK;FGGELGTIPVDDLINK;GVLDLTEEILSR;HTCAHVMAMAVQK;IMAINEPYK;IYGTAWESEEQLK;KAEPSTVVLPSNESSDK;SVGGDDIWEK;VAELGTVYR;VLPVTDNQLEFCK				529	172;793;821;958;1961;2078;2146;2153;3029;3205;3585;3869;3888;6674;7316;7714	True;True;True;True;True;True;True;True;True;True;True;True;True;True;True;True	174;814;843;982;2021;2139;2208;2215;3128;3315;3712;4006;4026;6962;7625;8032	262;1282;1329;1563;3211;3395;3654;3665;5384;5704;6367;6839;6879;6880;11886;13041;13790	351;1749;1806;2152;4484;4735;5163;5178;7808;8273;8274;9294;9925;10048;10049;17607;19348;20499;20500	351;1749;1806;2152;4484;4735;5163;5178;7808;8273;9294;9925;10049;17607;19348;20500		285;286		92;159	-1;-1
AT2G05100.1;AT2G05070.1;AT3G27690.1;AT3G27690.2;AT2G05100.2	AT2G05100.1;AT2G05070.1;AT3G27690.1;AT3G27690.2;AT2G05100.2	5;5;5;5;5	2;2;2;2;2	2;2;2;2;2	AT2G05100.1 | Symbols: LHCB2, LHCB2.1 | LIGHT-HARVESTING CHLOROPHYLL B-BINDING 2, photosystem II light harvesting complex gene 2.1 | chr2:1823449-1824331 REVERSE LENGTH=265;AT2G05070.1 | Symbols: LHCB2, LHCB2.2 | LIGHT-HARVESTING CHLOROPHYLL B-BINDING 2, p	5	5	2	2	18.5	11.7	11.7	28.649	265	265;265;266;298;317	0	3.618	15176000	9	367180	3	ELEVIHSR;FGEAVWFK;NRELEVIHSR;STPQSIWYGPDRPK;WAMLGALGCTFPEILSK				530	1741;2143;5425;6635;8102	False;False;False;True;True	1797;2205;5674;6922;8428	2881;2882;2883;2884;3645;3646;3647;3648;3649;3650;3651;9735;9736;9737;9738;9739;11825;11826;14429	4026;4027;4028;4029;4030;5145;5146;5147;5148;5149;5150;5151;5152;5153;5154;5155;5156;5157;5158;5159;5160;14407;14408;14409;14410;14411;17530;17531;21441	4028;5152;14410;17530;21441		287		106	-1;-1;-1;-1;-1
AT2G05120.1;AT2G05120.2	AT2G05120.1;AT2G05120.2	5;4	5;4	5;4	AT2G05120.1 | Symbols: NUP133 | | chr2:1842069-1845707 REVERSE LENGTH=975;AT2G05120.2 | Symbols: NUP133 | | chr2:1842069-1846858 REVERSE LENGTH=1220	2	5	5	5	7.1	7.1	7.1	110.84	975	975;1220	0	7.8898	2210100	55	22922	6	ASSSSYTQYSLLTLQHK;DTIFDSLYR;LSQSGAFDRDGEANVFAR;TEATDEDIFR;TGPEPEDVQPTFADR				531	701;1325;4790;6817;6878	True;True;True;True;True	719;1365;4955;7109;7173	1149;2170;8488;12097;12205	1579;1580;3054;12487;17912;18068	1579;3054;12487;17912;18068					-1;-1
AT2G05710.1;AT4G35830.2	AT2G05710.1	5;1	5;1	3;0	AT2G05710.1 | Symbols: ACO3 | aconitase 3 | chr2:2141591-2146350 FORWARD LENGTH=990	2	5	5	3	6.8	6.8	4.5	108.2	990	990;795	0	7.5672	5112400	50	102250	5	FYSLPALNDPR;QVEIPFKPAR;SSGEDTIILAGAEYGSGSSR;TSLAPGSGVVTK;VVNFSFDGQPAELK				532	2411;5845;6557;7143;8021	True;True;True;True;True	2487;6105;6841;7447;8345	4181;10430;11677;12779;14311	5996;15432;17288;18998;21267	5996;15432;17288;18998;21267					-1;-1
AT2G05830.1;AT2G05830.3;AT2G05830.2;AT2G05830.4	AT2G05830.1;AT2G05830.3;AT2G05830.2;AT2G05830.4	3;2;2;2	3;2;2;2	3;2;2;2	AT2G05830.1 | Symbols: MTI1 | 5-METHYLTHIORIBOSE-1-PHOSPHATE-ISOMERASE1, 5-METHYLTHIORIBOSE KINASE 1 | chr2:2229759-2231839 FORWARD LENGTH=374;AT2G05830.3 | Symbols: MTI1 | 5-METHYLTHIORIBOSE-1-PHOSPHATE-ISOMERASE1, 5-METHYLTHIORIBOSE KINASE 1 | chr2:22300	4	3	3	3	11.8	11.8	11.8	39.612	374	374;326;326;328	0	6.3452	4786200	24	125310	3	AICYKPGSLQLLDQR;AIGNFGLSLLR;AYIEASEDMLEDDVVSNK				533	312;334;876	True;True;True	318;341;899	533;568;1421	759;803;1925	759;803;1925		288		138	-1;-1;-1;-1
AT2G05840.3;AT2G05840.2;AT2G05840.1	AT2G05840.3;AT2G05840.2;AT2G05840.1	3;3;3	1;1;1	1;1;1	AT2G05840.3 | Symbols: PAA2 | 20S proteasome subunit PAA2 | chr2:2234226-2235533 FORWARD LENGTH=205;AT2G05840.2 | Symbols: PAA2 | 20S proteasome subunit PAA2 | chr2:2234226-2235973 FORWARD LENGTH=220;AT2G05840.1 | Symbols: PAA2 | 20S proteasome subunit PAA	3	3	1	1	15.1	7.3	7.3	22.77	205	205;220;246	0	2.7473	974050	16	60878	2	LFQVEYAFK;LLDQSSVSHLFPVTK;SLVQQAR				534	4337;4500;6413	False;True;False	4485;4651;6693	7696;8006;11441	11242;11243;11748;11749;16978	11242;11748;16978					-1;-1;-1
AT2G05920.1	AT2G05920.1	3	3	3	AT2G05920.1 | Symbols: SBT1.8 | subtilase 1.8 | chr2:2269831-2272207 REVERSE LENGTH=754	1	3	3	3	6.4	6.4	6.4	80.014	754	754	0	15.228	5858100	32	41861	3	AEFGSITWSNPQHEVR;DVDGHGTHTSTTAAGSAVR;EVTNVGAASSVYK				535	154;1349;1992	True;True;True	156;1391;2052	241;2212;3262	326;3106;4559	326;3106;4559					-1
AT2G05990.2;AT2G05990.1	AT2G05990.2;AT2G05990.1	2;2	2;2	2;2	AT2G05990.2 | Symbols: MOD1, ENR1 | MOSAIC DEATH 1, ENOYL-ACP REDUCTASE 1 | chr2:2322876-2324867 FORWARD LENGTH=390;AT2G05990.1 | Symbols: MOD1, ENR1 | MOSAIC DEATH 1, ENOYL-ACP REDUCTASE 1 | chr2:2322876-2324867 FORWARD LENGTH=390	2	2	2	2	7.4	7.4	7.4	41.213	390	390;390	0	5.1494	3188800	22	144940	3	VNTISAGPLGSR;YAGSSNWTVQEAAECVK				536	7772;8171	True;True	8090;8499	13879;13880;14524	20621;20622;21599	20621;21599					-1;-1
AT2G06530.2;AT2G06530.1	AT2G06530.2;AT2G06530.1	1;1	1;1	1;1	AT2G06530.2 | Symbols: VPS2.1 | | chr2:2588740-2589807 REVERSE LENGTH=204;AT2G06530.1 | Symbols: VPS2.1 | | chr2:2588740-2590285 REVERSE LENGTH=225	2	1	1	1	4.4	4.4	4.4	22.79	204	204;225	0.016695	0.98688	763580	8	95447	1	SQLQGVSLR				537	6518	TRUE	6801	11589	17168	17168					-1;-1
AT2G06850.1;AT2G06850.2;AT5G13870.3;AT5G13870.2;AT5G13870.1	AT2G06850.1;AT2G06850.2	13;8;2;2;2	13;8;2;2;2	13;8;2;2;2	AT2G06850.1 | Symbols: EXT, XTH4, EXGT-A1 | ENDOXYLOGLUCAN TRANSFERASE, endoxyloglucan transferase A1, xyloglucan endotransglucosylase/hydrolase 4 | chr2:2763619-2765490 FORWARD LENGTH=296;AT2G06850.2 | Symbols: EXT, XTH4, EXGT-A1 | ENDOXYLOGLUCAN TRANSFER	5	13	13	13	45.9	45.9	45.9	34.291	296	296;236;293;293;293	0	60.737	158360000	17	8379100	48	AIDVPFGR;DLDAEQWR;FPFNQPMK;GFHIDGCQASVEAK;IYLWFDPSK;KAIDVPFGR;LYSSLWNADDWATR;NYVPTWAFDHQK;QFNGGSELQLILDK;TGQPAILQTNVFTGGK;TNWANAPFVASYK;WTIYNYCTDR;YTGTGFQSK				538	319;1140;2270;2541;3872;3892;4981;5532;5645;6880;7066;8144;8408	True;True;True;True;True;True;True;True;True;True;True;True;True	325;1171;2340;2618;4009;4030;5149;5783;5901;7175;7367;8471;8744	541;542;1880;3879;3880;4378;4379;6842;6843;6884;6885;8795;9940;9941;9942;10102;12208;12209;12628;12629;12630;14483;14484;14917	769;770;771;772;2616;5518;5519;5520;5521;5522;5523;5524;5525;6265;6266;9928;9929;9930;9931;9932;10053;10054;12922;12923;12924;14728;14729;14730;14991;18072;18073;18074;18075;18076;18077;18078;18778;18779;18780;18781;18782;18783;18784;21529;21530;21531;21532;22185	771;2616;5522;6265;9930;10054;12923;14730;14991;18077;18782;21530;22185		289		191	-1;-1;-1;-1;-1
AT2G06990.1	AT2G06990.1	1	1	1	AT2G06990.1 | Symbols: SMN2, SOP3, HEN2 | SUPPRESSOR OF PAS2 3, hua enhancer 2 | chr2:2895135-2900909 FORWARD LENGTH=995	1	1	1	1	1.1	1.1	1.1	111.89	995	995	0.021692	0.82681	0	57	0	0	KLMSEIIRPER				539	4012	TRUE	4152	7081	10290	10290	23	290	591	593	-1
ATMG01190.1;AT2G07698.1	ATMG01190.1;AT2G07698.1	10;10	9;9	9;9	ATMG01190.1 | Symbols: ATP1 | ATP synthase subunit 1 | chrm:67098-68621 REVERSE LENGTH=507;AT2G07698.1 | Symbols: no symbol available | no full name available | chr2:3361474-3364028 FORWARD LENGTH=777	2	10	9	9	20.3	18.9	18.9	55.029	507	507;777	0	21.326	61989000	27	1992300	30	AAELTNLFESR;APGILER;AVDSLVPIGR;EAFPGDVFYLHSR;ELLIGDR;GIRPAINVGLSVSR;QMSLLLR;QPQYAPLPIEK;TGSIVDVPAGK;TTIAIDTILNQK				540	26;579;785;1436;1758;2687;5761;5776;6884;7183	True;True;True;True;True;True;False;True;True;True	27;593;805;1480;1815;2771;6021;6036;7179;7488	44;45;46;47;963;1262;1263;1264;2369;2370;2371;2372;2908;2909;2910;2911;2912;4768;4769;10311;10312;10327;12214;12215;12840	67;68;69;70;71;1331;1727;1728;1729;1730;3309;3310;3311;3312;3313;3314;3315;4060;4061;4062;4063;4064;4065;4066;6915;6916;15270;15271;15272;15273;15292;15293;18083;18084;19076	70;1331;1728;3313;4062;6916;15270;15292;18083;19076		291		284	-1;-1
ATMG00210.1;AT2G07725.1	ATMG00210.1;AT2G07725.1	1;1	1;1	1;1	ATMG00210.1 | Symbols: RPL5 | ribosomal protein L5 | chrm:184762-185319 REVERSE LENGTH=185;AT2G07725.1 | Symbols: no symbol available | no full name available | chr2:3448402-3448959 FORWARD LENGTH=185	2	1	1	1	4.3	4.3	4.3	21.11	185	185;185	0.021668	0.82562	1077400	10	107740	1	APYNFIIK				541	604	TRUE	619	1016	1409	1409					-1;-1
ATMG00220.1;AT2G07727.1	ATMG00220.1;AT2G07727.1	1;1	1;1	1;1	ATMG00220.1 | Symbols: COB | apocytochrome b | chrm:181677-182858 REVERSE LENGTH=393;AT2G07727.1 | Symbols: no symbol available | no full name available | chr2:3450863-3452044 FORWARD LENGTH=393	2	1	1	1	3.3	3.3	3.3	44.146	393	393;393	0.037968	0.68638	0	6	0	1	GIPNSYTDETDHT				542	2681	TRUE	2765	4760	6905	6905					-1;-1
AT2G09990.1	AT2G09990.1	5	1	1	AT2G09990.1 | Symbols: no symbol available | no full name available | chr2:3781442-3781882 FORWARD LENGTH=146	1	5	1	1	37.7	6.8	6.8	16.631	146	146	0.023168	0.80776	759950	9	84439	1	ATQPATESVQCFGR;EIKDILVR;IFEPILLLGK;LNGCPIELFQPEILR;TLLVADPR				543	753;1664;3367;4620;6999	False;False;True;False;False	772;1717;3483;4779;7296	1218;2754;6002;8211;12477	1674;3851;8743;12055;18545;18546	1674;3851;8743;12055;18545					-1
AT2G10940.2;AT2G10940.1	AT2G10940.2;AT2G10940.1	3;3	3;3	3;3	AT2G10940.2 | Symbols: no symbol available | no full name available | chr2:4311160-4312035 REVERSE LENGTH=291;AT2G10940.1 | Symbols: no symbol available | no full name available | chr2:4311160-4312035 REVERSE LENGTH=291	2	3	3	3	11	11	11	29.648	291	291;291	0	3.7207	3137700	19	165140	4	ATCPIDTLK;IGLGDPAVNK;LGACVDLLGGLVK				544	710;3426;4347	True;True;True	728;3543;4495	1162;6088;6089;7708	1601;8849;8850;11263	1601;8850;11263					-1;-1
AT2G11000.3;AT2G11000.2;AT2G11000.1;AT2G11000.4	AT2G11000.3;AT2G11000.2;AT2G11000.1;AT2G11000.4	2;2;2;1	2;2;2;1	2;2;2;1	AT2G11000.3 | Symbols: MAK10, ATMAK10 | MAK10 homologue | chr2:4341328-4347749 REVERSE LENGTH=703;AT2G11000.2 | Symbols: MAK10, ATMAK10 | MAK10 homologue | chr2:4341328-4347768 REVERSE LENGTH=713;AT2G11000.1 | Symbols: MAK10, ATMAK10 | MAK10 homologue | ch	4	2	2	2	4.6	4.6	4.6	80.419	703	703;713;728;649	0	2.2591	1354400	34	21515	2	ASLPEYDAYESFSK;VGYANDPDKLAEVTGLEK				545	681;7563	True;True	698;7878	1119;13538	1538;20141	1538;20141					-1;-1;-1;-1
AT2G13360.3;AT2G13360.2;AT2G13360.1	AT2G13360.3;AT2G13360.2;AT2G13360.1	13;13;13	13;13;13	13;13;13	AT2G13360.3 | Symbols: SGAT, AGT, AGT1 | ALANINE:GLYOXYLATE AMINOTRANSFERASE 1, alanine:glyoxylate aminotransferase, L-serine:glyoxylate aminotransferase | chr2:5539417-5540902 REVERSE LENGTH=401;AT2G13360.2 | Symbols: SGAT, AGT, AGT1 | ALANINE:GLYOXYLATE	3	13	13	13	47.1	47.1	47.1	44.207	401	401;401;401	0	69.481	203210000	21	7206600	42	AICIVHNETATGVTNDISAVR;ALSLPTGLGIVCASPK;HHLFVPGPVNIPEPVIR;LAVEAWGLK;LGTYWPYTPSIQLLYGLR;LSQDENHTIK;MDEWGVDVALTGSQK;MDYMYGPGR;NNEDYRSPAIPALTK;TLLEDVKK;TTSGTPFLFPTTGTGAWESALTNTLSPGDR;VFFDWNDYLK;YNLSLGLGLNK				546	310;499;3153;4198;4400;4784;4999;5011;5356;6994;7203;7497;8328	True;True;True;True;True;True;True;True;True;True;True;True;True	316;508;3257;4341;4548;4949;5175;5176;5189;5601;7291;7510;7809;8660	530;531;829;830;831;832;833;5591;5592;5593;7364;7365;7366;7367;7368;7816;8479;8851;8852;8853;8854;8869;8870;9635;9636;12459;12460;12461;12462;12869;13427;13428;14797	756;757;1148;1149;1150;1151;1152;1153;1154;8080;8081;8082;8083;10656;10657;10658;10659;10660;10661;10662;11482;12476;13018;13019;13020;13021;13022;13044;13045;14257;14258;14259;18511;18512;18513;18514;19119;19120;19994;19995;19996;22005;22006	756;1151;8080;10659;11482;12476;13018;13044;14257;18514;19120;19994;22005		292;293;294		1;4;187	-1;-1;-1
AT2G13440.1	AT2G13440.1	1	1	1	AT2G13440.1 | Symbols: no symbol available | no full name available | chr2:5593270-5598296 REVERSE LENGTH=723	1	1	1	1	2.1	2.1	2.1	80.756	723	723	0.017745	0.96323	735620	32	22988	1	AGESASQGLTENLQK				547	238	TRUE	243	415	594	594					-1
AT2G13560.1	AT2G13560.1	1	1	1	AT2G13560.1 | Symbols: NAD-ME1 | NAD-dependent malic enzyme 1 | chr2:5650089-5655103 FORWARD LENGTH=623	1	1	1	1	1.9	1.9	1.9	69.655	623	623	0.00068729	2.0702	621940	30	20731	1	EAIEEDLVEGYR				548	1443	TRUE	1488	2381	3325	3325					-1
AT2G14110.1;AT2G14110.2	AT2G14110.1;AT2G14110.2	6;4	6;4	6;4	AT2G14110.1 | Symbols: no symbol available | no full name available | chr2:5952005-5953002 FORWARD LENGTH=190;AT2G14110.2 | Symbols: no symbol available | no full name available | chr2:5952005-5952774 FORWARD LENGTH=148	2	6	6	6	38.9	38.9	38.9	21.749	190	190;148	0	17.275	21438000	11	838640	9	EIYSSWSHK;EMPSMYPQAK;GIEMAIASR;MGVTSILVGDGVTLGAFR;QGLTEFTQNHNSIEK;SPTSDIANTFLDK				549	1696;1798;2663;5048;5665;6494	True;True;True;True;True;True	1751;1856;2747;5242;5921;6776	2816;2966;4725;8971;10134;10135;11557	3940;3941;4151;6854;13246;15036;15037;17128;17129	3941;4151;6854;13246;15037;17129		295;296;297;298		45;48;66;137	-1;-1
AT2G14120.2;AT2G14120.1;AT2G14120.3;AT2G14120.4	AT2G14120.2;AT2G14120.1;AT2G14120.3;AT2G14120.4	26;26;25;24	18;18;17;16	18;18;17;16	AT2G14120.2 | Symbols: DRP3B | dynamin related protein | chr2:5954253-5960015 REVERSE LENGTH=780;AT2G14120.1 | Symbols: DRP3B | dynamin related protein | chr2:5954253-5960015 REVERSE LENGTH=780;AT2G14120.3 | Symbols: DRP3B | dynamin related protein | chr2:	4	26	18	18	36.3	25.8	25.8	86.691	780	780;780;809;737	0	37.927	34734000	55	439720	23	AIMHFLVNYTK;AVEQAMQTVK;EMSTSELSGGAR;EPPTILK;EYESYGDITESR;GGQGALLLSFITK;GVSDIPIGLK;HEELPGTR;INNALFATAK;IYDFSEIRR;KLNQVLVQHIK;LGVPQLAK;LGYVGVVNR;LLDPSLQCAR;SALFVPDVPFEVLVR;SIKDALVAEEK;SLEEVDPCEDLTADDIR;SQEDILMNR;SSETHSEQESVEIEITK;SSVLEALVGR;SYYDIVR;TAIQNATGPR;TLDELPLEAESVER;TMILTYIK;VPVGDQPSDIEAR;YCEAYSSTLEGK				550	353;795;1800;1839;2012;2612;3051;3127;3606;3857;4015;4404;4408;4499;6001;6275;6345;6503;6551;6608;6735;6768;6972;7028;7827;8190	True;True;True;True;True;True;True;True;True;True;True;False;False;False;False;True;True;True;True;False;False;False;True;True;False;True	360;816;817;1858;1897;2072;2690;3151;3231;3735;3993;4155;4552;4556;4650;6268;6553;6623;6786;6835;6893;7026;7059;7269;7326;8146;8518	594;1284;1285;2968;3017;3289;4524;5418;5540;6396;6825;7085;7823;7827;8004;8005;10680;11161;11162;11303;11570;11669;11776;11972;12024;12425;12523;13980;13981;13982;14549	836;1751;1752;4153;4213;4592;4593;4594;6514;7856;7857;8015;9329;9909;10294;11497;11498;11503;11504;11746;11747;15796;16557;16558;16773;17145;17279;17467;17468;17733;17817;18447;18448;18608;20787;20788;20789;20790;21633;21634	836;1751;4153;4213;4592;6514;7857;8015;9329;9909;10294;11498;11503;11746;15796;16557;16773;17145;17279;17468;17733;17817;18448;18608;20789;21633		299;300;301;302;303		180;265;371;525;681	-1;-1;-1;-1
AT2G14750.1	AT2G14750.1	2	2	2	AT2G14750.1 | Symbols: APK, APK1, ATAKN1, AKN1 | APS KINASE 1, ADENOSINE-5-PHOSPHOSULFATE (APS) KINASE 1, APS kinase | chr2:6314128-6315501 FORWARD LENGTH=276	1	2	2	2	10.1	10.1	10.1	29.787	276	276	0	2.2352	16191000	16	1012000	3	QGPLSTVGNSTNIK;STLACALNQMLYQK				551	5669;6626	True;True	5925;6912	10142;11803	15048;17499;17500	15048;17499					-1
AT2G15430.1;AT2G15430.3;AT2G15430.2	AT2G15430.1;AT2G15430.3;AT2G15430.2	4;2;2	4;2;2	4;2;2	AT2G15430.1 | Symbols: NRPB3, RPB35.5A, NRPD3, NRPE3A, RBP36A | | chr2:6733661-6735482 FORWARD LENGTH=319;AT2G15430.3 | Symbols: NRPB3, RPB35.5A, NRPD3, NRPE3A, RBP36A | | chr2:6733661-6734646 FORWARD LENGTH=243;AT2G15430.2 | Symbols: NRPB3, RPB35.5A, NR	3	4	4	4	21.3	21.3	21.3	35.461	319	319;243;244	0	11.816	7548100	14	400990	3	ASQLVLNAIDLLK;DLYSADPTVTPVDFTIDSSVSDSSEHK;LGLIPLTSER;QVVVVDPEAYTYDEEVIK				552	695;1195;4381;5861	True;True;True;True	713;1230;4529;6123	1142;1961;7789;10461	1570;2752;11436;15481	1570;2752;11436;15481					-1;-1;-1
AT2G15590.2	AT2G15590.2	1	1	1	AT2G15590.2 | Symbols: no symbol available | no full name available | chr2:6801950-6802506 FORWARD LENGTH=155	1	1	1	1	4.5	4.5	4.5	17.783	155	155	0.028406	0.74851	10188000	9	1132000	1	VVGFSVR				553	7999	TRUE	8323	14285	21237	21237					-1
AT2G15620.1	AT2G15620.1	4	4	4	AT2G15620.1 | Symbols: NIR, ATHNIR, NIR1 | ARABIDOPSIS THALIANA NITRITE REDUCTASE, nitrite reductase 1, NITRITE REDUCTASE | chr2:6810552-6812666 FORWARD LENGTH=586	1	4	4	4	9.9	9.9	9.9	65.504	586	586	0	6.2732	3654300	34	53696	4	GEEGKPVEGADVYVGGR;GLASVGLTSLQSGMDNVR;GVVLPDVPEILK;TEALLQEPFLK				554	2487;2733;3069;6816	True;True;True;True	2564;2819;3169;7108	4289;4842;5440;12096	6140;7037;7885;17911	6140;7037;7885;17911		304		198	-1
AT2G16060.1	AT2G16060.1	3	3	3	AT2G16060.1 | Symbols: Pgb1, ATGLB1, AHB1, GLB1, NSHB1, HB1, ARATH GLB1 | CLASS I HEMOGLOBIN, Phytoglobin 1, hemoglobin 1 | chr2:6982782-6983522 REVERSE LENGTH=160	1	3	3	3	20.6	20.6	20.6	18.034	160	160	0	6.4157	5789700	11	526340	3	DSPIPAEQNPK;IFEIAPTTK;IVFTEEQEALVVK				555	1292;3365;3811	True;True;True	1332;3481;3945	2107;6000;6755	2957;8740;9825	2957;8740;9825					-1
AT2G16440.1	AT2G16440.1	1	1	1	AT2G16440.1 | Symbols: MCM4 | MINICHROMOSOME MAINTENANCE 4 | chr2:7126536-7130665 REVERSE LENGTH=847	1	1	1	1	1.2	1.2	1.2	93.655	847	847	0.0019711	1.7283	901050	43	20955	0	LSELLEELKK				556	4749	TRUE	4913	8423	12397	12397					-1
AT2G17130.2;AT2G17130.1;AT4G35650.1;AT1G32480.1	AT2G17130.2;AT2G17130.1;AT4G35650.1	4;4;2;1	1;1;0;0	1;1;0;0	AT2G17130.2 | Symbols: IDH2, IDH-II | isocitrate dehydrogenase subunit 2, isocitrate dehydrogenase II | chr2:7461062-7462466 REVERSE LENGTH=363;AT2G17130.1 | Symbols: IDH2, IDH-II | isocitrate dehydrogenase subunit 2, isocitrate dehydrogenase II | chr2:746	4	4	1	1	15.4	3.3	3.3	39.148	363	363;367;368;214	0.036485	0.69105	580260	16	36266	1	ENTEGEYAGLEHEVVPGVVESLK;HENVDIVVIR;SLPEGLLESIKK;YAFEYAYLNNR				557	1825;3130;6391;8169	False;False;True;False	1883;3234;6669;8497	2996;5543;11388;14522	4189;8019;16900;21596;21597	4189;8019;16900;21596					-1;-1;-1;-1
AT2G17265.1	AT2G17265.1	1	1	1	AT2G17265.1 | Symbols: DRM1, HSK, DMR1 | DOWNY MILDEW RESISTANT 1, homoserine kinase | chr2:7508606-7509718 FORWARD LENGTH=370	1	1	1	1	4.1	4.1	4.1	38.528	370	370	0	2.5733	1081700	19	56931	1	AGEVSISEITGTTTK				558	240	TRUE	245	417	596	596					-1
AT4G38230.1;AT4G38230.4;AT4G38230.3;AT4G38230.2;AT2G17290.2;AT2G17290.1;AT4G35310.2;AT4G35310.1	AT4G38230.1;AT4G38230.4;AT4G38230.3;AT4G38230.2;AT2G17290.2;AT2G17290.1;AT4G35310.2;AT4G35310.1	2;2;2;2;2;2;2;2	2;2;2;2;2;2;2;2	2;2;2;2;2;2;2;2	AT4G38230.1 | Symbols: CPK26, ATCPK26 | ARABIDOPSIS THALIANA CALCIUM-DEPENDENT PROTEIN KINASE 26, calcium-dependent protein kinase 26 | chr4:17928994-17930486 REVERSE LENGTH=340;AT4G38230.4 | Symbols: CPK26, ATCPK26 | ARABIDOPSIS THALIANA CALCIUM-DEPENDENT	8	2	2	2	8.2	8.2	8.2	38.204	340	340;484;484;514;544;544;556;556	0.0032595	1.6673	909870	18	50548	2	ALDPAVLSR;DLKPENFLLVNKDDDFSLK				559	421;1158	True;True	429;1189	700;1909	968;2670	968;2670					-1;-1;-1;-1;-1;-1;-1;-1
AT5G07090.3;AT5G07090.2;AT2G17360.1;AT5G58420.1;AT5G07090.1;AT2G17360.2	AT5G07090.3;AT5G07090.2;AT2G17360.1;AT5G58420.1;AT5G07090.1;AT2G17360.2	11;11;11;11;11;8	11;11;11;11;11;8	11;11;11;11;11;8	AT5G07090.3 | Symbols: no symbol available | no full name available | chr5:2202783-2203805 FORWARD LENGTH=244;AT5G07090.2 | Symbols: no symbol available | no full name available | chr5:2202783-2203805 FORWARD LENGTH=244;AT2G17360.1 | Symbols: no symbol ava	6	11	11	11	46.7	46.7	46.7	27.707	244	244;244;261;262;262;184	0	45.886	57608000	16	2200200	25	ECLPLVLIIR;EVISILMQR;GIPYLNTYDGR;GSFETIHIQDSTGHEFATR;LGGAFAPKPSSGPHK;LGNVYTIGK;LTIIEEAR;TDKTYPAGFMDVVSIPK;TIRYPDPLIKPNDTIK;TYPAGFMDVVSIPK;YPDPLIKPNDTIK				560	1489;1970;2684;2937;4369;4386;4834;6806;6935;7292;8337	True;True;True;True;True;True;True;True;True;True;True	1535;2030;2768;3033;4517;4534;5000;7098;7231;7601;8670	2450;2451;3220;3221;4763;4764;5216;7776;7794;8573;8574;12081;12363;12364;13005;13006;14810	3423;3424;4495;4496;4497;4498;4499;6908;6909;6910;6911;7579;7580;11416;11441;12613;12614;12615;12616;17893;18364;18365;19306;19307;22024	3424;4499;6910;7579;11416;11441;12615;17893;18364;19306;22024		305;306		48;69	-1;-1;-1;-1;-1;-1
AT2G17420.2;AT4G35460.1;AT2G17420.1	AT2G17420.2;AT4G35460.1;AT2G17420.1	1;1;1	1;1;1	1;1;1	AT2G17420.2 | Symbols: ATNTRA, NTRA, NTR2 | NADPH-DEPENDENT THIOREDOXIN REDUCTASE 2, NADPH-dependent thioredoxin reductase A, THIOREDOXIN REDUCTASE A | chr2:7564342-7565594 FORWARD LENGTH=361;AT4G35460.1 | Symbols: ATNTRB, NTR1, NTRB | NADPH-DEPENDENT THIO	3	1	1	1	3	3	3	38.257	361	361;375;383	0.009822	1.283	1697600	13	130580	1	NVVTGDVSDLK				561	5503	TRUE	5754	9901	14667	14667					-1;-1;-1
AT2G17510.1;AT2G17510.2	AT2G17510.1;AT2G17510.2	1;1	1;1	1;1	AT2G17510.1 | Symbols: RRP44A, AtRRP44A, EMB2763 | Rrp44 homolog A, EMBRYO DEFECTIVE 2763 | chr2:7609395-7615881 REVERSE LENGTH=933;AT2G17510.2 | Symbols: RRP44A, AtRRP44A, EMB2763 | Rrp44 homolog A, EMBRYO DEFECTIVE 2763 | chr2:7609395-7616242 REVERSE LEN	2	1	1	1	2.4	2.4	2.4	105	933	933;1012	0.019026	0.8945	1217800	49	24853	1	TSNLSHETSGDKNAAPVRPSGR				562	7149	TRUE	7453	12791	19015	19015					-1;-1
AT2G17750.1	AT2G17750.1	1	1	1	AT2G17750.1 | Symbols: NIP1 | NEP-interacting protein 1 | chr2:7709238-7711151 REVERSE LENGTH=396	1	1	1	1	2.8	2.8	2.8	45.21	396	396	0.0050157	1.3996	0	22	0	0	KEILRTEYMQR				563	3920	TRUE	4059	6930	10109	10109	24	307	121	129	-1
AT2G17790.1	AT2G17790.1	1	1	1	AT2G17790.1 | Symbols: ZIP3, VPS35A | VPS35 homolog A, ZIG suppressor 3 | chr2:7733685-7739344 FORWARD LENGTH=787	1	1	1	1	1.7	1.7	1.7	89.492	787	787	0	13.98	1999300	44	45440	1	IANSAQQVANTAR				564	3258	TRUE	3371	5821	8489	8489					-1
AT2G17870.1	AT2G17870.1	3	3	3	AT2G17870.1 | Symbols: ATCSP3, CSP3 | ARABIDOPSIS COLD SHOCK DOMAIN PROTEIN 3, cold shock domain protein 3 | chr2:7764276-7765181 REVERSE LENGTH=301	1	3	3	3	9.3	9.3	9.3	29.564	301	301	0	9.6682	22985000	18	261660	9	ACYECGGTGHLAR;AIEVTAPGGGSLNK;AIEVTAPGGGSLNKK				565	87;327;328	True;True;True	89;334;335	130;131;552;553;554;555;556;557;558	178;179;785;786;787;788;789;790;791	178;786;788					-1
AT2G18020.1;AT3G51190.1	AT2G18020.1	8;1	8;1	2;0	AT2G18020.1 | Symbols: EMB2296 | embryo defective 2296 | chr2:7837151-7838160 FORWARD LENGTH=258	2	8	8	2	33.7	33.7	14.3	27.859	258	258;260	0	20.824	99913000	14	3824400	17	AMIGQVAGGGR;ASGDYAIVIAHNPDSDTTR;ATLVVGNVLPLR;GVVTEIIHDPGR;IVPSGCR;KATLVVGNVLPLR;SIPEGAVVCNVEHHVGDR;SLDFGER				566	525;663;739;3072;3830;3897;6282;6334	True;True;True;True;True;True;True;True	535;536;680;758;3173;3965;4035;6560;6612	870;871;1097;1098;1099;1196;1197;5444;5445;5446;5447;6782;6891;6892;11172;11283	1200;1201;1510;1511;1512;1513;1641;1642;7889;7890;7891;7892;7893;7894;9856;10060;10061;16571;16572;16741;16742	1200;1511;1642;7892;9856;10061;16571;16741		308		165	-1;-1
AT3G03060.1;AT2G18330.1;AT5G16930.1	AT3G03060.1;AT2G18330.1;AT5G16930.1	1;1;1	1;1;1	1;1;1	AT3G03060.1 | Symbols: SBA1, ATAD3A1 | ATPase family AAA Domain-containing protein 3A1, SHOT1 Binding ATPase 1 | chr3:692188-695424 FORWARD LENGTH=628;AT2G18330.1 | Symbols: SBA3, ATAD3B1 | ATPase family AAA Domain-containing protein 3B1, SHOT1 Binding ATP	3	1	1	1	1.4	1.4	1.4	69.566	628	628;636;644	0.015771	1.0549	667330	38	17561	1	ILGQPSLIR				567	3547	TRUE	3671	6321	9234	9234					-1;-1;-1
AT2G18710.1	AT2G18710.1	1	1	1	AT2G18710.1 | Symbols: SCY1 | SECY homolog 1 | chr2:8112231-8114452 REVERSE LENGTH=551	1	1	1	1	1.6	1.6	1.6	59.492	551	551	0.0074257	1.312	289770	20	14489	1	LLGFLALSR				568	4534	TRUE	4686	8063	11833	11833					-1
AT2G18790.2;AT2G18790.1;AT4G16250.1	AT2G18790.2;AT2G18790.1	4;4;1	4;4;1	4;4;1	AT2G18790.2 | Symbols: HY3, PHYB, OOP1 | OUT OF PHASE 1, phytochrome B | chr2:8140079-8143649 FORWARD LENGTH=1130;AT2G18790.1 | Symbols: HY3, PHYB, OOP1 | OUT OF PHASE 1, phytochrome B | chr2:8140079-8144151 FORWARD LENGTH=1172	3	4	4	4	4.2	4.2	4.2	125.04	1130	1130;1172;1164	0	5.7599	846920	66	12832	4	AISQLQALPGGDIK;LLCDTVVESVR;NTGKPFYAILHR;SIEVFGDQIR				569	364;4491;5459;6262	True;True;True;True	371;4642;5708;6540	609;7990;9785;11141	854;11727;14482;16527	854;11727;14482;16527					-1;-1;-1
AT2G18960.1;AT2G18960.3;AT2G18960.2;AT5G57350.4;AT5G57350.2;AT5G57350.1	AT2G18960.1;AT2G18960.3;AT2G18960.2	7;5;5;1;1;1	2;2;2;0;0;0	2;2;2;0;0;0	AT2G18960.1 | Symbols: HA1, OST2, AHA1, PMA | H(+)-ATPase 1, PLASMA MEMBRANE PROTON ATPASE, OPEN STOMATA 2 | chr2:8221858-8227268 FORWARD LENGTH=949;AT2G18960.3 | Symbols: HA1, OST2, AHA1, PMA | H(+)-ATPase 1, PLASMA MEMBRANE PROTON ATPASE, OPEN STOMATA 2	6	7	2	2	9.9	2.7	2.7	104.22	949	949;885;885;949;949;949	0	2.1163	991940	50	19839	3	EDVNIFPEK;EGLTTQEGEDR;ELSEIAEQAK;EVHFLPFNPVDKR;GAPEQILDLANARPDLR;IPIEEVFQQLK;LLEGDPLKVDQSALTGESLPVTK				570	1511;1584;1777;1967;2438;3630;4517	True;False;False;False;True;False;False	1559;1632;1834;2027;2515;3760;4668	2495;2582;2934;3217;4223;6442;8037	3484;3587;4095;4491;6060;6061;9398;11801	3484;3587;4095;4491;6060;9398;11801					-1;-1;-1;-1;-1;-1
AT2G19380.1	AT2G19380.1	1	1	1	AT2G19380.1 | Symbols: no symbol available | no full name available | chr2:8383856-8386604 FORWARD LENGTH=613	1	1	1	1	2.4	2.4	2.4	69.597	613	613	0.043655	0.67214	92118000	25	3684700	2	ATCQQNLLSHANGRK				571	711	TRUE	729	1163	1602;1603	1603					-1
AT2G19480.3;AT2G19480.2;AT2G19480.1	AT2G19480.3;AT2G19480.2;AT2G19480.1	2;2;2	2;2;2	2;2;2	AT2G19480.3 | Symbols: NFA2, NFA02, NAP1;2 | NUCLEOSOME/CHROMATIN ASSEMBLY FACTOR GROUP A 02, nucleosome assembly protein 1;2, NUCLEOSOME/CHROMATIN ASSEMBLY FACTOR GROUP A 2 | chr2:8438601-8441040 FORWARD LENGTH=372;AT2G19480.2 | Symbols: NFA2, NFA02, NAP1	3	2	2	2	10.2	10.2	10.2	42.846	372	372;373;379	0	3.2186	2287700	13	175980	3	LQNLAGQHSDVLENLTPPVR;NNEITAEEITERDEGALK				572	4703;5357	True;True	4866;5602	8338;9637	12260;12261;14260	12260;14260					-1;-1;-1
AT2G19560.2;AT2G19560.1	AT2G19560.2;AT2G19560.1	1;1	1;1	1;1	AT2G19560.2 | Symbols: THP1, ESSP1, AtTHP1, EER5 | ENHANCED ETHYLENE RESPONSE 5, ectopic expression of seed storage proteins 1 | chr2:8465924-8468050 REVERSE LENGTH=314;AT2G19560.1 | Symbols: THP1, ESSP1, AtTHP1, EER5 | ENHANCED ETHYLENE RESPONSE 5, ectopi	2	1	1	1	2.9	2.9	2.9	36.38	314	314;413	0.025967	0.76262	0	17	0	1	IFDFEEFPR				573	3362	TRUE	3478	5997	8737	8737					-1;-1
AT2G19640.1;AT2G19640.2	AT2G19640.1;AT2G19640.2	2;2	2;2	2;2	AT2G19640.1 | Symbols: ASHR2, SDG39 | SET DOMAIN PROTEIN 39, ASH1-related 2 | chr2:8491401-8492502 FORWARD LENGTH=341;AT2G19640.2 | Symbols: ASHR2, SDG39 | SET DOMAIN PROTEIN 39, ASH1-related 2 | chr2:8491401-8492597 FORWARD LENGTH=398	2	2	2	2	9.1	9.1	9.1	37.532	341	341;398	0	4.4316	1344000	15	89602	2	FDYVDSASDGNTDIIIR;MINDGGAKPETLLR				574	2088;5057	True;True	2149;5252	3471;8982	4859;13257	4859;13257		309		1	-1;-1
AT2G19730.3;AT2G19730.2;AT2G19730.1;AT4G29410.2;AT4G29410.1	AT2G19730.3;AT2G19730.2;AT2G19730.1;AT4G29410.2;AT4G29410.1	2;2;2;1;1	2;2;2;1;1	2;2;2;1;1	AT2G19730.3 | Symbols: no symbol available | no full name available | chr2:8511752-8512995 FORWARD LENGTH=143;AT2G19730.2 | Symbols: no symbol available | no full name available | chr2:8511752-8512995 FORWARD LENGTH=143;AT2G19730.1 | Symbols: no symbol ava	5	2	2	2	21	21	21	15.895	143	143;143;143;143;143	0	4.0598	6149900	7	179900	2	ATVPGQLIWEIVK;AVANQVVDNYYRPDLKK				575	762;773	True;True	781;793	1228;1243;1244	1687;1704;1705	1687;1704					-1;-1;-1;-1;-1
AT4G29160.2;AT2G19830.1;AT2G19830.2;AT4G29160.3;AT4G29160.1	AT4G29160.2;AT2G19830.1;AT2G19830.2;AT4G29160.3;AT4G29160.1	1;1;1;1;1	1;1;1;1;1	1;1;1;1;1	AT4G29160.2 | Symbols: SNF7.1 | | chr4:14381350-14382342 FORWARD LENGTH=192;AT2G19830.1 | Symbols: SNF7.2, VPS32 | | chr2:8558101-8559076 REVERSE LENGTH=194;AT2G19830.2 | Symbols: SNF7.2, VPS32 | | chr2:8558101-8559389 REVERSE LENGTH=213;AT4G29160.3 | S	5	1	1	1	5.2	5.2	5.2	21.217	192	192;194;213;219;219	0.043566	0.67185	2582600	9	286960	1	ATTETVDALR				576	757	TRUE	776	1222	1678	1678					-1;-1;-1;-1;-1
AT2G19940.3;AT2G19940.1	AT2G19940.3;AT2G19940.1	2;2	2;2	2;2	AT2G19940.3 | Symbols: no symbol available | no full name available | chr2:8613203-8615649 FORWARD LENGTH=389;AT2G19940.1 | Symbols: no symbol available | no full name available | chr2:8613203-8615649 FORWARD LENGTH=389	2	2	2	2	6.4	6.4	6.4	42.822	389	389;389	0	2.2924	1013200	25	40527	3	EVVYGLTEILR;NIAEYEEWYGQPHK				577	1997;5246	True;True	2057;5483	3267;9429	4564;13957;13958	4564;13957					-1;-1
AT4G29040.1;AT2G20140.1	AT4G29040.1;AT2G20140.1	9;9	9;9	9;9	AT4G29040.1 | Symbols: RPT2a | regulatory particle AAA-ATPase 2A | chr4:14312369-14314386 FORWARD LENGTH=443;AT2G20140.1 | Symbols: RPT2b | regulatory particle AAA-ATPase 2b | chr2:8692736-8694837 FORWARD LENGTH=443	2	9	9	9	25.1	25.1	25.1	49.369	443	443;443	0	18.463	19373000	25	587470	13	AICTEAGLLALR;AVANSTSATFLR;EAVELPLTHPELYEDIGIKPPK;GVILYGEPGTGK;IESLDPALLRPGR;LPTVTPSTK;TMLELLNQLDGFDSR;VILATNR;VVGSELIQK				578	311;774;1475;3028;3352;4675;7030;7605;8005	True;True;True;True;True;True;True;True;True	317;794;1521;3127;3468;4835;7328;7921;8329	532;1245;2426;5382;5383;5975;5976;8294;8295;12525;13612;14291	758;1706;3390;7806;7807;8706;8707;8708;12181;12182;18613;20248;21245	758;1706;3390;7806;8706;12181;18613;20248;21245		310		312	-1;-1
AT2G20360.1	AT2G20360.1	1	1	1	AT2G20360.1 | Symbols: no symbol available | no full name available | chr2:8786070-8789098 FORWARD LENGTH=402	1	1	1	1	3.2	3.2	3.2	43.935	402	402	0.031315	0.72902	548250	25	21930	1	YGFLPLIGGGTTK				579	8243	TRUE	8572	14664	21799	21799					-1
AT2G20420.1	AT2G20420.1	2	2	2	AT2G20420.1 | Symbols: no symbol available | no full name available | chr2:8805574-8807858 FORWARD LENGTH=421	1	2	2	2	7.4	7.4	7.4	45.345	421	421	0	6.6542	1124600	28	40164	2	AIQDVFPNESELVVK;VPIDVFAGITDEDAAK				580	357;7793	True;True	364;8112	599;13912	844;20671	844;20671					-1
AT2G20580.1;AT4G28470.1	AT2G20580.1;AT4G28470.1	12;6	12;6	12;6	AT2G20580.1 | Symbols: ATRPN1A, RPN1A | 26S PROTEASOME REGULATORY SUBUNIT S2 1A, 26S proteasome regulatory subunit S2 1A | chr2:8859211-8864699 FORWARD LENGTH=891;AT4G28470.1 | Symbols: RPN1B, ATRPN1B | 26S proteasome regulatory subunit S2 1B | chr4:140670	2	12	12	12	16.5	16.5	16.5	98.143	891	891;891	0	24.055	29213000	54	385450	12	AVPLALGLLCISNPK;GLLTLSPFHSER;LMTVPSDSTTGSSGNWLFK;LSEGYLTLAR;MLQYGEQNIR;NLAGEIAQEYTKR;QESVEATAEVSK;QNLELYVER;QVFTSCTDLLK;SEAELGDALTR;VGQAVDVVGQAGRPK;VQDPNPELQK				581	839;2771;4606;4745;5078;5295;5629;5766;5847;6082;7553;7836	True;True;True;True;True;True;True;True;True;True;True;True	861;2860;4765;4909;5279;5533;5885;6026;6107;6353;7867;8155	1358;4933;4934;8185;8418;9039;9517;10079;10317;10432;10864;13518;13999	1841;7212;7213;12016;12390;13349;14080;14952;15280;15434;16150;20117;20816	1841;7213;12016;12390;13349;14080;14952;15280;15434;16150;20117;20816		311;312		389;660	-1;-1
AT2G20610.1	AT2G20610.1	1	1	1	AT2G20610.1 | Symbols: RTY1, RTY, HLS3, ALF1, SUR1 | ABERRANT LATERAL ROOT FORMATION 1, SUPERROOT 1, ROOTY 1, ROOTY, HOOKLESS 3 | chr2:8878150-8880298 REVERSE LENGTH=462	1	1	1	1	3.2	3.2	3.2	51.087	462	462	0.0050473	1.4324	0	29	0	1	EENLVFLPGDALGLK				582	1524	TRUE	1572	2510	3500	3500					-1
AT2G20760.1;AT3G51890.1	AT2G20760.1;AT3G51890.1	2;1	2;1	2;1	AT2G20760.1 | Symbols: CLC1 | CLATHRIN LIGHT 62 CHAIN1 | chr2:8943279-8945108 REVERSE LENGTH=338;AT3G51890.1 | Symbols: CLC3 | clathrin light chain 3 | chr3:19249686-19250890 REVERSE LENGTH=258	2	2	2	2	5.9	5.9	5.9	37.225	338	338;258	0	2.1491	3172900	10	317290	3	AIAELIPR;NQIITEAEDFKK				583	301;5407	True;True	307;5653	513;514;9708	730;731;14368	731;14368					-1;-1
AT2G20790.4;AT2G20790.1;AT2G20790.3;AT2G20790.2	AT2G20790.4;AT2G20790.1;AT2G20790.3;AT2G20790.2	2;2;1;1	2;2;1;1	2;2;1;1	AT2G20790.4 | Symbols: no symbol available | no full name available | chr2:8950574-8952613 REVERSE LENGTH=565;AT2G20790.1 | Symbols: no symbol available | no full name available | chr2:8950162-8952613 REVERSE LENGTH=613;AT2G20790.3 | Symbols: no symbol ava	4	2	2	2	7.3	7.3	7.3	61.641	565	565;613;427;475	0	3.749	1197500	25	47901	3	AKPVAAPVASSNPSGAAITGATASDAPK;LPTDQQISDSFTR				584	399;4671	True;True	406;4831	659;8286	911;912;12168	912;12168					-1;-1;-1;-1
AT2G20860.3;AT2G20860.2;AT2G20860.1	AT2G20860.3;AT2G20860.2;AT2G20860.1	1;1;1	1;1;1	1;1;1	AT2G20860.3 | Symbols: LIP1 | lipoic acid synthase 1 | chr2:8979636-8980983 FORWARD LENGTH=374;AT2G20860.2 | Symbols: LIP1 | lipoic acid synthase 1 | chr2:8979636-8980983 FORWARD LENGTH=374;AT2G20860.1 | Symbols: LIP1 | lipoic acid synthase 1 | chr2:897963	3	1	1	1	2.7	2.7	2.7	41.344	374	374;374;374	0.00068213	2.0073	0	19	0	1	EYAPAGTLTK				585	2007	TRUE	2067	3283	4586	4586					-1;-1;-1
AT2G20890.1	AT2G20890.1	1	1	1	AT2G20890.1 | Symbols: THF1, PSB29 | THYLAKOID FORMATION1, photosystem II reaction center PSB29 protein | chr2:8987783-8989185 FORWARD LENGTH=300	1	1	1	1	2.7	2.7	2.7	33.795	300	300	0.030462	0.74465	382930	15	25528	1	FFAVGLFR				586	2115	TRUE	2177	3584	5039	5039					-1
AT2G20950.9;AT2G20950.5;AT2G20950.11;AT2G20950.12;AT2G20950.6;AT2G20950.14;AT2G20950.2;AT2G20950.13;AT2G20950.10;AT2G20950.3;AT2G20950.1;AT2G20950.4;AT2G20950.8;AT2G20950.7	AT2G20950.9;AT2G20950.5;AT2G20950.11;AT2G20950.12;AT2G20950.6;AT2G20950.14;AT2G20950.2;AT2G20950.13;AT2G20950.10;AT2G20950.3;AT2G20950.1;AT2G20950.4;AT2G20950.8;AT2G20950.7	1;1;1;1;1;1;1;1;1;1;1;1;1;1	1;1;1;1;1;1;1;1;1;1;1;1;1;1	1;1;1;1;1;1;1;1;1;1;1;1;1;1	AT2G20950.9 | Symbols: no symbol available | no full name available | chr2:9003950-9005354 FORWARD LENGTH=384;AT2G20950.5 | Symbols: no symbol available | no full name available | chr2:9003950-9005354 FORWARD LENGTH=384;AT2G20950.11 | Symbols: no symbol av	14	1	1	1	3.4	3.4	3.4	43.828	384	384;384;413;469;474;476;503;503;503;505;520;522;547;547	0.00068918	2.0912	894250	22	40648	1	YQITSVETYEQER				587	8363	TRUE	8698	14848	22080	22080					-1;-1;-1;-1;-1;-1;-1;-1;-1;-1;-1;-1;-1;-1
AT2G21060.1	AT2G21060.1	3	3	3	AT2G21060.1 | Symbols: GRP2B, ATCSP4, ATGRP2B | glycine-rich protein 2B, COLD SHOCK DOMAIN PROTEIN 4 | chr2:9036983-9037588 REVERSE LENGTH=201	1	3	3	3	17.9	17.9	17.9	19.077	201	201	0	11.805	20202000	11	1083700	4	GFGFITPSDGGDDLFVHQSSIR;SGGGDVNMSGGDR;SGGGDVNMSGGDRR				588	2529;6194;6195	True;True;True	2606;6468;6469;6470	4359;11032;11033;11034	6237;6238;16373;16374;16375	6238;16373;16375		313		9	-1
AT4G38740.1;AT2G21130.1	AT4G38740.1;AT2G21130.1	1;1	1;1	1;1	AT4G38740.1 | Symbols: ROC1 | rotamase CYP 1 | chr4:18083620-18084138 REVERSE LENGTH=172;AT2G21130.1 | Symbols: no symbol available | no full name available | chr2:9055619-9056143 REVERSE LENGTH=174	2	1	1	1	4.7	4.7	4.7	18.373	172	172;174	0.005022	1.4135	1422500	11	129310	1	FEDENFER				589	2090	TRUE	2151	3473	4861	4861					-1;-1
AT2G21170.1;AT2G21170.3;AT2G21170.2	AT2G21170.1;AT2G21170.3;AT2G21170.2	6;6;5	5;5;5	5;5;5	AT2G21170.1 | Symbols: TIM, PDTPI | triosephosphate isomerase, PLASTID ISOFORM TRIOSE PHOSPHATE ISOMERASE | chr2:9071047-9073106 REVERSE LENGTH=315;AT2G21170.3 | Symbols: TIM, PDTPI | triosephosphate isomerase, PLASTID ISOFORM TRIOSE PHOSPHATE ISOMERASE |	3	6	5	5	25.4	22.9	22.9	33.345	315	315;315;306	0	21.813	21581000	17	563020	9	FFVGGNWK;GGAFTGEISVEQLK;GPEFATIVNSVTSK;IDISGQNSWVGK;IIYGGSVNGGNSAELAK;VASPQQAQEVHVAVR				590	2135;2577;2856;3299;3510;7362	False;True;True;True;True;True	2197;2654;2952;3413;3633;7672	3636;4425;5081;5889;6248;13124	5132;5133;5134;6333;6334;6335;7395;7396;8579;9124;19463;19464	5133;6334;7395;8579;9124;19463					-1;-1;-1
AT2G21330.3;AT2G21330.1;AT2G21330.2;AT2G01140.1	AT2G21330.3;AT2G21330.1;AT2G21330.2	9;9;7;2	5;5;5;0	5;5;5;0	AT2G21330.3 | Symbols: FBA1, AtFBA1 | fructose-bisphosphate aldolase 1 | chr2:9128416-9130152 REVERSE LENGTH=389;AT2G21330.1 | Symbols: FBA1, AtFBA1 | fructose-bisphosphate aldolase 1 | chr2:9128416-9130152 REVERSE LENGTH=399;AT2G21330.2 | Symbols: FBA1, A	4	9	5	5	30.3	19.8	19.8	41.807	389	389;399;311;391	0	32.574	36064000	20	1383700	11	AKANSLAQLGK;ANSLAQLGK;ATPEQVASYTLK;GLVPLVGSYDESWCQGLDGLASR;LASIGLENTEANR;MVDVLVEQNIVPGIK;RLASIGLENTEANR;TVVSIPNGPSALAVK;YAAISQDSGLVPIVEPEIMLDGEHGIDR				591	387;555;746;2800;4185;5124;5915;7269;8162	False;False;True;True;True;False;True;False;True	394;569;765;2889;4328;5342;6181;7578;8489;8490	637;919;920;921;1206;4980;7334;7335;7336;9160;9161;10541;12970;12971;12972;14514;14515	887;1264;1265;1266;1267;1268;1269;1655;1656;1657;7269;10614;10615;10616;13551;13552;13553;13554;15591;19254;19255;19256;19257;19258;21587;21588;21589	887;1268;1655;7269;10615;13551;15591;19256;21587		314;315		133;230	-1;-1;-1;-1
AT2G21385.5;AT2G21385.3;AT2G21385.2;AT2G21385.1	AT2G21385.5;AT2G21385.3;AT2G21385.2;AT2G21385.1	1;1;1;1	1;1;1;1	1;1;1;1	AT2G21385.5 | Symbols: AtCGLD11, BFA3, CGLD11 | CONSERVED IN THE GREEN LINEAGE AND DIATOMS 11, biogenesis factors required for ATP synthase 3 | chr2:9150162-9151752 FORWARD LENGTH=252;AT2G21385.3 | Symbols: AtCGLD11, BFA3, CGLD11 | CONSERVED IN THE GREEN L	4	1	1	1	5.2	5.2	5.2	28.701	252	252;252;252;330	0.021196	0.82886	510180	14	36441	1	GDITPDELSAVIK				592	2463	TRUE	2540	4260	6110	6110					-1;-1;-1;-1
AT2G21390.1	AT2G21390.1	55	19	19	AT2G21390.1 | Symbols: no symbol available | no full name available | chr2:9152428-9156577 FORWARD LENGTH=1218	1	55	19	19	53	21.4	21.4	136.47	1218	1218	0	105.41	171030000	70	2025900	53	AITINATEYIFK;AWEVDTLR;CLFTLLGHLDYIR;DSQVIPIR;EDLVVSASLDQTVR;ELVIIVK;ERPAFALSGDSLFYAK;FDEHEGPVR;FSQMNSDLFGGVDAIVK;GFPEVALHFVEDER;GFPEVALHFVEDERIR;GHMNNVSSVMFHAK;GLSFHPK;GVHFHNSQPLFVSGGDDYK;GVHFHNSQPLFVSGGDDYKIK;GVNWASFHPTLPLIVSGADDR;GWSESSSPNVR;HTIIIASK;IVEFAYQQTK;IWNWQSR;KLVLQCTLHETIR;LAIELGDNVPSLPEGK;LGVEALR;LQTPHLR;LSFLYLITGNLDK;LVLGELQTPFVR;MGTLIDRFDEHEGPVR;NMATAAHFAR;NMTDATTLNYDFR;NNVMGQFHNAL…				593	367;863;911;1300;1506;1787;1863;2067;2326;2557;2558;2641;2783;3024;3025;3046;3081;3208;3804;3854;4024;4155;4403;4718;4754;4905;5046;5344;5352;5373;5374;5385;5442;5603;5893;5907;5933;6017;6086;6171;6375;6423;6567;6570;6597;6641;6788;6977;7245;7893;7894;8068;8199;8426;8443	False;False;False;False;False;True;False;False;True;False;False;False;False;False;False;True;False;False;True;False;False;True;False;True;False;False;False;True;True;False;False;True;False;False;True;False;False;True;False;False;True;True;False;True;True;False;True;False;True;False;False;True;False;False;True	374;885;934;1340;1554;1844;1921;2128;2399;2400;2634;2635;2720;2872;3123;3124;3146;3182;3320;3938;3990;4165;4298;4551;4882;4918;5072;5239;5240;5582;5596;5597;5618;5619;5620;5631;5691;5857;6158;6173;6199;6285;6286;6357;6445;6653;6703;6704;6851;6852;6855;6882;6928;7080;7274;7553;8212;8213;8393;8527;8762;8779	612;1394;1395;1396;1477;2127;2128;2489;2951;3049;3050;3383;3972;3973;3974;4396;4397;4398;4581;4582;4583;4954;5378;5379;5413;5459;5460;5712;5713;6743;6744;6817;6818;7103;7290;7291;7819;7820;7821;7822;8380;8428;8673;8674;8675;8963;8964;8965;8966;8967;8968;9579;9628;9629;9630;9631;9658;9659;9660;9661;9662;9663;9676;9677;9760;9761;10044;10045;10046;10509;10510;10528;10570;10571;10572;10573;10574;1073…	857;1890;1891;1892;1893;1894;2012;2982;2983;3476;4125;4126;4261;4262;4263;4722;5650;5651;5652;5653;5654;5655;6287;6288;6289;6290;6291;6586;6587;6588;7241;7802;7803;7849;7907;7908;8283;8284;9810;9811;9898;9899;10317;10550;10551;10552;10553;11486;11487;11488;11489;11490;11491;11492;11493;11494;11495;11496;12340;12402;12752;12753;12754;12755;12756;13238;13239;13240;13241;13242;13243;14166;14245;1424…	857;1891;2012;2983;3476;4126;4261;4722;5651;6288;6291;6586;7241;7802;7803;7849;7907;8283;9810;9898;10317;10551;11489;12340;12402;12753;13238;14166;14245;14286;14295;14316;14440;14897;15559;15578;15625;15924;16160;16331;16817;16996;17327;17333;17444;17540;17856;18460;19206;20957;20961;21382;21649;22217;22257		209;210;212;213;215;216;217;316;317;318;319;320		40;179;184;248;255;614;616;732;909;935;953;1146	-1
AT2G21620.1;AT2G21620.2	AT2G21620.1;AT2G21620.2	1;1	1;1	1;1	AT2G21620.1 | Symbols: RD2 | RESPONSIVE TO DESICCATION 2 | chr2:9248749-9249986 FORWARD LENGTH=187;AT2G21620.2 | Symbols: RD2 | RESPONSIVE TO DESICCATION 2 | chr2:9248749-9249986 FORWARD LENGTH=193	2	1	1	1	9.6	9.6	9.6	20.587	187	187;193	0	3.4749	863390	12	71949	1	EVVLPSLIPVVPEPELER				594	1996	TRUE	2056	3266	4563	4563					-1;-1
AT2G21630.1	AT2G21630.1	2	1	1	AT2G21630.1 | Symbols: AtSEC23C | | chr2:9250346-9253829 FORWARD LENGTH=761	1	2	1	1	4.1	1.7	1.7	84.598	761	761	0	2.9555	476740	32	14898	1	AEFGELEAQDGVR;SQFVQVFNNSPDETAYFR				595	153;6504	True;False	155;6787	240;11571	325;17146	325;17146					-1
AT2G21660.1;AT2G21660.2	AT2G21660.1;AT2G21660.2	6;5	6;5	5;4	AT2G21660.1 | Symbols: RBGA3, GR-RBP7, CCR2, ATGRP7, GRP7, SRBP1 | RNA-binding glycine-rich protein A3, SMALL RNA-BINDING PROTEIN 1, GLYCINE RICH PROTEIN 7, cold, circadian rhythm, and rna binding 2, GLYCINE-RICH RNA-BINDING PROTEIN 7 | chr2:9265477-9266	2	6	6	5	47.7	47.7	41.5	16.89	176	176;159	0	57.622	30417000	12	2475100	10	ALETAFAQYGDVIDSK;CFVGGLAWATDDR;DAIEGMNGQDLDGR;GFGFVTFKDEK;SGGGGGYSGGGGSYGGGGGR;SITVNEAQSR				596	441;898;952;2534;6201;6296	True;True;True;True;True;True	449;921;976;2611;6476;6574	745;746;1456;1556;4367;4368;11049;11050;11216	1034;1035;1976;2143;6249;6250;6251;16399;16400;16645	1034;1976;2143;6250;16400;16645		321		69	-1;-1
AT2G21870.2;AT2G21870.1	AT2G21870.2;AT2G21870.1	2;2	2;2	2;2	AT2G21870.2 | Symbols: MGP1, PHI1 | PHOSPHITE-INSENSITIVE 1, MALE GAMETOPHYTE DEFECTIVE 1 | chr2:9320612-9322618 REVERSE LENGTH=220;AT2G21870.1 | Symbols: MGP1, PHI1 | PHOSPHITE-INSENSITIVE 1, MALE GAMETOPHYTE DEFECTIVE 1 | chr2:9320456-9322618 REVERSE LEN	2	2	2	2	12.7	12.7	12.7	25.16	220	220;240	0	6.9023	3208500	12	77710	2	IKHDIDTETQDIPDAR;ITLDPEDPAAVK				597	3521;3768	True;True	3645;3902	6280;6695	9172;9739	9172;9739					-1;-1
AT2G21960.1	AT2G21960.1	2	2	2	AT2G21960.1 | Symbols: no symbol available | no full name available | chr2:9354990-9356958 FORWARD LENGTH=332	1	2	2	2	7.2	7.2	7.2	35.806	332	332	0	3.5434	2621300	13	201640	3	NAETLAIPSVR;VIGQSADLFSLQR				598	5146;7596	True;True	5375;7912	9222;13599	13639;13640;20229	13639;20229					-1
AT2G22125.1	AT2G22125.1	2	2	2	AT2G22125.1 | Symbols: CSI1, POM2 | POM-POM 2, cellulose synthase-interactive protein 1 | chr2:9406793-9414223 FORWARD LENGTH=2150	1	2	2	2	1.3	1.3	1.3	230.7	2150	2150	0	5.0309	1112500	110	10113	2	ASDPLVVEQTLLK;QAVQPLVEILNTGSER				599	656;5596	True;True	673;5850	1089;10035	1500;14880	1500;14880					-1
AT2G22250.1;AT2G22250.3;AT2G22250.2	AT2G22250.1;AT2G22250.3;AT2G22250.2	3;3;3	3;3;3	3;3;3	AT2G22250.1 | Symbols: AAT, MEE17, PAT, ATAAT | prephenate aminotransferase, aspartate aminotransferase, MATERNAL EFFECT EMBRYO ARREST 17, ASPARTATE AMINOTRANSFERASE | chr2:9458011-9460028 REVERSE LENGTH=428;AT2G22250.3 | Symbols: AAT, MEE17, PAT, ATAAT |	3	3	3	3	11.2	11.2	11.2	46.038	428	428;475;475	0	10.315	5640100	19	296850	3	ISYATSLDVLQAAVEK;LLILCSPSNPTGSVYPK;LQGQVSSGASSIAQK				600	3741;4545;4698	True;True;True	3875;4697;4861	6658;8083;8332	9690;11861;12253	9690;11861;12253					-1;-1;-1
AT2G22360.1	AT2G22360.1	3	3	2	AT2G22360.1 | Symbols: DJA6 | DNA J protein A6 | chr2:9498162-9500459 FORWARD LENGTH=442	1	3	3	2	9.7	9.7	6.3	47.761	442	442	0	10.72	10450000	24	119820	2	ISYIDAILGTTLK;NYHPDVNKDPGAEEK;VPAGTQPSTTLVMAK				601	3744;5514;7779	True;True;True	3878;5765;8097	6662;9919;13890	9694;14703;20636	9694;14703;20636		322		388	-1
AT2G22780.1	AT2G22780.1	5	4	4	AT2G22780.1 | Symbols: PMDH1 | peroxisomal NAD-malate dehydrogenase 1 | chr2:9689995-9691923 REVERSE LENGTH=354	1	5	4	4	19.5	16.1	16.1	37.465	354	354	0	5.452	5229000	18	105220	3	AIVNIISNPVNSTVPIAAEVFKK;ANTFVAEVMSLDPR;DDLFNINAGIVR;IQNGGTEVVEAK;TLSEAIAK				602	378;560;985;3669;7013	True;True;True;False;True	385;574;1011;3799;7311	627;628;932;1619;6504;6505;6506;6507;12504	874;875;1283;2245;9484;9485;9486;9487;18584	875;1283;2245;9485;18584					-1
AT2G22870.1	AT2G22870.1	1	1	1	AT2G22870.1 | Symbols: EngB-1, EMB2001 | embryo defective 2001 | chr2:9739476-9740921 FORWARD LENGTH=300	1	1	1	1	2.3	2.3	2.3	33.692	300	300	0.0050378	1.4316	1864500	17	109680	2	AFQQIIR				603	213	TRUE	216	369	524;525	524					-1
AT2G23070.1;AT5G67380.2;AT3G50000.1;AT5G67380.1;AT2G23080.2;AT2G23080.1	AT2G23070.1;AT5G67380.2;AT3G50000.1;AT5G67380.1	6;3;3;3;2;2	6;3;3;3;2;2	6;3;3;3;2;2	AT2G23070.1 | Symbols: pCK2, CKA4, cpCK2 | casein kinase 2, CK2 alpha cp | chr2:9824162-9826871 REVERSE LENGTH=432;AT5G67380.2 | Symbols: CKA1, ATCKA1 | casein kinase alpha 1 | chr5:26881156-26883383 REVERSE LENGTH=376;AT3G50000.1 | Symbols: ATCKA2, CKA2 |	6	6	6	6	18.3	18.3	18.3	50.236	432	432;376;403;409;307;333	0	11.408	11012000	22	230960	11	DVKPHNVMIDHEQR;GKYSEVFEGIHATDNEK;ILQNLCGGPNIVK;LIDWGLAEFYHPGK;VLGTDELNAYLNK;YYIFELLK				604	1363;2717;3564;4428;7679;8447	True;True;True;True;True;True	1405;2803;3690;4578;7995;8783	2242;4821;6343;7859;13730;13731;14981	3143;6999;7000;7001;9260;9261;9262;11548;20418;20419;22262	3143;6999;9261;11548;20418;22262		323		256	-1;-1;-1;-1;-1;-1
AT2G23350.1	AT2G23350.1	3	2	2	AT2G23350.1 | Symbols: PABP4, PAB4 | POLY(A) BINDING PROTEIN 4, poly(A) binding protein 4 | chr2:9943209-9946041 FORWARD LENGTH=662	1	3	2	2	6.6	5.6	5.6	71.652	662	662	0	6.5953	1786600	30	59554	1	DAATNTSLGYGYVNYSNTDDAEK;FTNVYVK;GYGFVQFDTEDSAK				605	934;2352;3089	True;False;True	958;2426;3190	1530;4084;5470	2095;5855;7921	2095;5855;7921					-1
AT2G23370.2;AT2G23370.1	AT2G23370.2;AT2G23370.1	1;1	1;1	1;1	AT2G23370.2 | Symbols: no symbol available | no full name available | chr2:9953067-9954726 REVERSE LENGTH=288;AT2G23370.1 | Symbols: no symbol available | no full name available | chr2:9953067-9955018 REVERSE LENGTH=340	2	1	1	1	4.2	4.2	4.2	32.164	288	288;340	0.0074074	1.3019	600580	18	33366	1	QGLLPLTIPLVK				606	5664	TRUE	5920	10133	15035	15035					-1;-1
AT2G23390.2;AT2G23390.1	AT2G23390.2;AT2G23390.1	2;2	2;2	2;2	AT2G23390.2 | Symbols: no symbol available | no full name available | chr2:9961333-9963476 REVERSE LENGTH=328;AT2G23390.1 | Symbols: no symbol available | no full name available | chr2:9960568-9963476 REVERSE LENGTH=469	2	2	2	2	7.6	7.6	7.6	38.179	328	328;469	0	6.2751	4332900	15	288860	3	DYTLTESNIEEALENKPK;EFDISLR				607	1408;1535	True;True	1451;1583	2321;2522	3250;3251;3516	3250;3516					-1;-1
AT2G23420.2;AT2G23420.1;AT4G36940.1	AT2G23420.2;AT2G23420.1;AT4G36940.1	2;2;2	2;2;2	2;2;2	AT2G23420.2 | Symbols: NAPRT2 | nicotinate phosphoribosyltransferase 2 | chr2:9971819-9974792 FORWARD LENGTH=544;AT2G23420.1 | Symbols: NAPRT2 | nicotinate phosphoribosyltransferase 2 | chr2:9971819-9974909 FORWARD LENGTH=557;AT4G36940.1 | Symbols: NAPRT1	3	2	2	2	2.9	2.9	2.9	60.982	544	544;557;559	0.005041	1.4321	1798600	27	66614	2	FVAGKSK;LVEINNQPR				608	2366;4883	True;True	2440;5050	4098;8643	5874;12717	5874;12717					-1;-1;-1
AT2G23600.3;AT2G23600.1;AT2G23600.2	AT2G23600.3;AT2G23600.1;AT2G23600.2	1;1;1	1;1;1	1;1;1	AT2G23600.3 | Symbols: ATMES2, MES2, ATME8, ME8, ACL | ARABIDOPSIS THALIANA METHYL ESTERASE 2, ARABIDOPSIS METHYL ESTERASE 8, METHYL ESTERASE 2, METHYL ESTERASE 8, acetone-cyanohydrin lyase | chr2:10042681-10043686 REVERSE LENGTH=187;AT2G23600.1 | Symbols:	3	1	1	1	8	8	8	20.832	187	187;263;278	0	3.0792	726000	9	80666	1	VTALDLAASGIDTTR				609	7919	TRUE	8240	14134	21007	21007					-1;-1;-1
AT4G37160.1;AT2G23630.1;AT2G23630.2	AT4G37160.1;AT2G23630.1;AT2G23630.2	1;1;1	1;1;1	1;1;1	AT4G37160.1 | Symbols: sks15 | SKU5 similar 15 | chr4:17494820-17497124 REVERSE LENGTH=541;AT2G23630.1 | Symbols: sks16 | SKU5 similar 16 | chr2:10052581-10055311 REVERSE LENGTH=541;AT2G23630.2 | Symbols: sks16 | SKU5 similar 16 | chr2:10052581-10055326	3	1	1	1	1.7	1.7	1.7	60.777	541	541;541;546	0.031201	0.72489	904820	22	41128	1	YLGQELYVR				610	8298	TRUE	8628	14749	21944	21944					-1;-1;-1
AT4G30690.2;AT4G30690.1;AT2G24060.1	AT4G30690.2;AT4G30690.1;AT2G24060.1	1;1;1	1;1;1	1;1;1	AT4G30690.2 | Symbols: AtINFC-4, SVR9L, AtIF3- 4 | SVR9-LIKE1, Initiation factor 3-4 | chr4:14960742-14962328 FORWARD LENGTH=253;AT4G30690.1 | Symbols: AtINFC-4, SVR9L, AtIF3- 4 | SVR9-LIKE1, Initiation factor 3-4 | chr4:14960742-14962328 FORWARD LENGTH=28	3	1	1	1	3.2	3.2	3.2	28.24	253	253;281;312	0.036504	0.69212	335650	15	22377	1	NIAIELLR				611	5247	TRUE	5484	9430	13959	13959					-1;-1;-1
AT2G24200.2;AT2G24200.1;AT2G24200.3;AT4G30910.1;AT4G30920.1;AT4G30910.2	AT2G24200.2;AT2G24200.1;AT2G24200.3;AT4G30910.1;AT4G30920.1;AT4G30910.2	2;2;1;1;1;1	2;2;1;1;1;1	2;2;1;1;1;1	AT2G24200.2 | Symbols: LAP1, atLAP1 | leucyl aminopeptidase 1 | chr2:10287017-10289450 REVERSE LENGTH=520;AT2G24200.1 | Symbols: LAP1, atLAP1 | leucyl aminopeptidase 1 | chr2:10287017-10289450 REVERSE LENGTH=520;AT2G24200.3 | Symbols: LAP1, atLAP1 | leucyl	6	2	2	2	6.3	6.3	6.3	54.509	520	520;520;484;581;583;604	0	10.771	2770600	29	95539	2	ELINSPANVLTPAVLAEEAAK;GLTFDSGGYNIK				612	1752;2790	True;True	1809;2879	2899;4967	4049;7255	4049;7255					-1;-1;-1;-1;-1;-1
AT2G24270.3;AT2G24270.1;AT2G24270.4;AT2G24270.2	AT2G24270.3;AT2G24270.1;AT2G24270.4;AT2G24270.2	1;1;1;1	1;1;1;1	1;1;1;1	AT2G24270.3 | Symbols: ALDH11A3 | aldehyde dehydrogenase 11A3 | chr2:10327325-10329601 REVERSE LENGTH=496;AT2G24270.1 | Symbols: ALDH11A3 | aldehyde dehydrogenase 11A3 | chr2:10327325-10329601 REVERSE LENGTH=496;AT2G24270.4 | Symbols: ALDH11A3 | aldehyde d	4	1	1	1	2.4	2.4	2.4	53.06	496	496;496;503;536	0.00068399	2.033	1396600	25	55865	1	FLLSDSFPGNDR				613	2233	TRUE	2300	3818	5429	5429					-1;-1;-1;-1
AT4G31170.10;AT3G01490.1;AT4G31170.7;AT4G31170.5;AT4G31170.8;AT4G31170.3;AT4G31170.2;AT4G31170.1;AT4G31170.6;AT2G24360.1;AT3G63260.1;AT4G31170.4;AT5G50000.1;AT3G22750.1;AT4G14780.1;AT3G01490.2;AT4G23240.2;AT3G63260.2;AT5G50000.2;AT4G31170.9;AT4G23240.1	AT4G31170.10;AT3G01490.1;AT4G31170.7;AT4G31170.5;AT4G31170.8;AT4G31170.3;AT4G31170.2;AT4G31170.1;AT4G31170.6;AT2G24360.1;AT3G63260.1;AT4G31170.4;AT5G50000.1;AT3G22750.1;AT4G14780.1;AT3G01490.2;AT4G23240.2;AT3G63260.2;AT5G50000.2;AT4G31170.9;AT4G23240.1	1;1;1;1;1;1;1;1;1;1;1;1;1;1;1;1;1;1;1;1;1	1;1;1;1;1;1;1;1;1;1;1;1;1;1;1;1;1;1;1;1;1	1;1;1;1;1;1;1;1;1;1;1;1;1;1;1;1;1;1;1;1;1	AT4G31170.10 | Symbols: RAF28 | RAF-like MAPKKK 28 | chr4:15153396-15154846 REVERSE LENGTH=307;AT3G01490.1 | Symbols: CBC1 | Convergence of Blue Light and CO2 | chr3:191095-193258 REVERSE LENGTH=411;AT4G31170.7 | Symbols: RAF28 | RAF-like MAPKKK 28 | chr4:	21	1	1	1	2.6	2.6	2.6	34.252	307	307;411;412;412;412;412;412;412;412;411;391;307;385;378;364;356;355;344;329;307;662	0.02168	0.8266	1434600	15	95640	1	IADFGVAR				614	3234	TRUE	3346	5747	8329	8329					-1;-1;-1;-1;-1;-1;-1;-1;-1;-1;-1;-1;-1;-1;-1;-1;-1;-1;-1;-1;-1
AT2G24420.2;AT2G24420.1	AT2G24420.2;AT2G24420.1	1;1	1;1	1;1	AT2G24420.2 | Symbols: no symbol available | no full name available | chr2:10380147-10382624 FORWARD LENGTH=440;AT2G24420.1 | Symbols: no symbol available | no full name available | chr2:10380147-10382624 FORWARD LENGTH=440	2	1	1	1	1.6	1.6	1.6	50.351	440	440;440	0.014828	1.135	16025000	19	843450	1	LNELNSR				615	4618	TRUE	4777	8209	12052	12052					-1;-1
AT4G31870.1;AT2G25080.1	AT4G31870.1;AT2G25080.1	1;1	1;1	1;1	AT4G31870.1 | Symbols: GPXL7, GPX7, ATGPX7 | glutathione peroxidase 7, GLUTATHIONE PEROXIDASE 7 | chr4:15410205-15411617 FORWARD LENGTH=233;AT2G25080.1 | Symbols: GPX1, ATGPX1, GPXL1 | GLUTATHIONE PEROXIDASE 1, glutathione peroxidase 1 | chr2:10668134-1066	2	1	1	1	5.2	5.2	5.2	25.774	233	233;236	0.015214	1.0775	869750	11	79068	1	YPPTTSPFQIEK				616	8348	TRUE	8683	14825	22048	22048					-1;-1
AT2G25110.1	AT2G25110.1	2	2	2	AT2G25110.1 | Symbols: AtSDF2, ATSDL, SDF2 | ATSDF2-LIKE, Arabidopsis thaliana STROMAL CELL-DERIVED FACTOR 2-like protein precursor, stromal cell-derived factor 2-like protein precursor | chr2:10684428-10685838 FORWARD LENGTH=218	1	2	2	2	11	11	11	23.935	218	218	0	4.336	1665600	6	277610	3	EGVEITYGSAIK;IAGGQQEVCGIR				617	1609;3243	True;True	1661;3356	2639;5761;5762	3692;8344;8345	3692;8344					-1
AT2G25280.1	AT2G25280.1	1	1	1	AT2G25280.1 | Symbols: no symbol available | no full name available | chr2:10762639-10764631 REVERSE LENGTH=291	1	1	1	1	5.5	5.5	5.5	32.644	291	291	0	2.1185	0	19	0	1	AAAYAFANIDPTNISR				618	13	TRUE	14	24	44	44					-1
AT2G25300.1;AT2G25300.2	AT2G25300.1;AT2G25300.2	2;1	2;1	2;1	AT2G25300.1 | Symbols: HPGT3 | hydroxyproline O-galactosyltransferase 3 | chr2:10771922-10774156 REVERSE LENGTH=346;AT2G25300.2 | Symbols: HPGT3 | hydroxyproline O-galactosyltransferase 3 | chr2:10771922-10773721 REVERSE LENGTH=268	2	2	2	2	6.4	6.4	6.4	39.058	346	346;268	0	3.5196	3370500	22	153200	2	HAAGSLLILSK;MESLPTTVPSK				619	3116;5024	True;True	3219;5209	5524;8906	7998;13107	7998;13107		324		1	-1;-1
AT2G25450.1	AT2G25450.1	1	1	1	AT2G25450.1 | Symbols: GSL-OH | glucosinolate hydroxylase | chr2:10830286-10831563 REVERSE LENGTH=359	1	1	1	1	2.8	2.8	2.8	40.351	359	359	0	2.1636	3262900	18	181270	1	ILANGGEEPR				620	3530	TRUE	3654	6297	9199	9199					-1
AT2G25540.1;AT4G32410.1	AT2G25540.1;AT4G32410.1	1;1	1;1	1;1	AT2G25540.1 | Symbols: CESA10 | cellulose synthase 10 | chr2:10867070-10872077 REVERSE LENGTH=1058;AT4G32410.1 | Symbols: CESA1, AtCESA1, RSW1, ANY1 | cellulose synthase 1, anisotropy1, CELLULOSE SYNTHASE 1, RADIALLY SWOLLEN 1 | chr4:15641009-15646388 REVE	2	1	1	1	0.9	0.9	0.9	119.8	1058	1058;1081	0.029443	0.7475	539350	47	11476	1	FDGIDLHDR				621	2073	TRUE	2134	3389	4728	4728					-1;-1
AT2G25840.3;AT2G25840.1;AT2G25840.2	AT2G25840.3;AT2G25840.1;AT2G25840.2	1;1;1	1;1;1	1;1;1	AT2G25840.3 | Symbols: OVA4 | ovule abortion 4 | chr2:11021924-11025158 FORWARD LENGTH=396;AT2G25840.1 | Symbols: OVA4 | ovule abortion 4 | chr2:11021924-11025158 FORWARD LENGTH=408;AT2G25840.2 | Symbols: OVA4 | ovule abortion 4 | chr2:11021924-11025158 FO	3	1	1	1	3.3	3.3	3.3	43.913	396	396;408;412	0	2.8098	1146900	20	57346	1	YQEIIAEPEYLDK				622	8356	TRUE	8691	14839	22069	22069					-1;-1;-1
AT2G25870.1	AT2G25870.1	2	2	2	AT2G25870.1 | Symbols: AtYbeY | YbeY endoribonuclease | chr2:11031159-11034302 FORWARD LENGTH=584	1	2	2	2	5.5	5.5	5.5	65.305	584	584	0	6.732	1490000	25	59600	2	AVADVIGVSNDQDGVADAIYR;GLIQSAYDIQK				623	765;2764	True;True	784;2853	1232;4926	1691;7205	1691;7205					-1
AT2G26210.3;AT2G26210.2;AT2G26210.7;AT2G26210.6;AT2G26210.5;AT2G26210.4;AT2G26210.1	AT2G26210.3;AT2G26210.2;AT2G26210.7;AT2G26210.6;AT2G26210.5;AT2G26210.4;AT2G26210.1	1;1;1;1;1;1;1	1;1;1;1;1;1;1	1;1;1;1;1;1;1	AT2G26210.3 | Symbols: no symbol available | no full name available | chr2:11157723-11159016 FORWARD LENGTH=167;AT2G26210.2 | Symbols: no symbol available | no full name available | chr2:11157723-11159016 FORWARD LENGTH=167;AT2G26210.7 | Symbols: no symbol	7	1	1	1	12	12	12	17.688	167	167;167;190;190;190;190;190	0.0032383	1.6402	947550	9	105280	1	STDKPNPPATIAPVVLPQLK				624	6618	TRUE	6903	11790	17483	17483					-1;-1;-1;-1;-1;-1;-1
AT2G26230.1	AT2G26230.1	2	2	2	AT2G26230.1 | Symbols: UOX | urate oxidase | chr2:11164956-11166968 FORWARD LENGTH=309	1	2	2	2	10	10	10	34.88	309	309	0	5.6518	2199000	19	115740	3	LDDNSDIVATDTIK;SGALNLTSGIGGLALLK				625	4228;6169	True;True	4372;6443	7411;10997;10998	10721;16328;16329	10721;16328					-1
AT2G26250.1	AT2G26250.1	1	1	1	AT2G26250.1 | Symbols: FDH, KCS10 | FIDDLEHEAD, 3-ketoacyl-CoA synthase 10 | chr2:11170799-11173059 REVERSE LENGTH=550	1	1	1	1	2.5	2.5	2.5	61.96	550	550	0.015571	0.99571	492470	29	16982	1	SNEQDLLSTEIVNR				626	6436	TRUE	6718	11472	17014	17014					-1
AT2G26560.1	AT2G26560.1	1	1	1	AT2G26560.1 | Symbols: PLA IIA, PLP2, PLA2A, PLAII alpha | PHOSPHOLIPASE A 2A, PATATIN-LIKE PROTEIN 2, phospholipase A 2A | chr2:11293912-11295708 REVERSE LENGTH=407	1	1	1	1	3.9	3.9	3.9	44.239	407	407	0.013814	1.1791	964210	19	50748	1	LSQTLTNVVIPTFDIK				627	4791	TRUE	4956	8489	12488	12488					-1
AT2G26800.3;AT2G26800.5;AT2G26800.1;AT2G26800.4;AT2G26800.2	AT2G26800.3;AT2G26800.5;AT2G26800.1;AT2G26800.4;AT2G26800.2	1;1;1;1;1	1;1;1;1;1	1;1;1;1;1	AT2G26800.3 | Symbols: HGML | 3-Hydroxy-3-methylglutaryl-CoA (HMGCoA) lyase | chr2:11429856-11432290 REVERSE LENGTH=355;AT2G26800.5 | Symbols: HGML | 3-Hydroxy-3-methylglutaryl-CoA (HMGCoA) lyase | chr2:11429192-11431960 REVERSE LENGTH=388;AT2G26800.1 | Sy	5	1	1	1	5.1	5.1	5.1	39.113	355	355;388;433;468;468	0	2.999	908300	23	39491	1	LVSSGLPVVEATSFVSPK				628	4928	TRUE	5095	8712	12806	12806					-1;-1;-1;-1;-1
AT2G27020.1;AT2G27020.2	AT2G27020.1;AT2G27020.2	4;3	4;3	4;3	AT2G27020.1 | Symbols: PAG1 | 20S proteasome alpha subunit G1 | chr2:11528515-11530858 REVERSE LENGTH=249;AT2G27020.2 | Symbols: PAG1 | 20S proteasome alpha subunit G1 | chr2:11528515-11531164 REVERSE LENGTH=351	2	4	4	4	19.7	19.7	19.7	27.377	249	249;351	0	16.043	7673100	16	203230	8	DGPQLYMIEPSGISYR;EHQKVPDDLLEEAK;SSIGTGYDLSVTTFSPDGR;VPDDLLEEAK				629	1056;1627;6566;7782	True;True;True;True	1084;1680;6850;8101	1734;1735;1736;2670;11697;13895	2422;2423;2424;2425;3735;17317;17318;20643	2423;3735;17318;20643		325		150	-1;-1
AT2G27530.2;AT2G27530.1	AT2G27530.2;AT2G27530.1	5;5	3;3	3;3	AT2G27530.2 | Symbols: PGY1 | PIGGYBACK1 | chr2:11763443-11764570 REVERSE LENGTH=216;AT2G27530.1 | Symbols: PGY1 | PIGGYBACK1 | chr2:11763443-11764570 REVERSE LENGTH=216	2	5	3	3	21.3	13.9	13.9	24.425	216	216;216	0	13.038	24820000	11	225970	7	AGKFPTLVSHQESLEAK;FPTLVSHQESLEAK;LLGPGLNK;STMGPPQR;SYHAFLASESVIK				630	254;2281;4537;6629;6719	True;True;False;False;True	259;2351;4689;6915;7008	447;448;3901;3902;8067;8068;11806;11941;11942	644;645;5556;5557;5558;11839;11840;11841;17503;17675;17676	645;5557;11840;17503;17675					-1;-1
AT2G27600.1	AT2G27600.1	6	6	6	AT2G27600.1 | Symbols: ATSKD1, SKD1, VPS4 | SUPPRESSOR OF K+ TRANSPORT GROWTH DEFECT1, VACUOLAR PROTEIN SORTING 4 | chr2:11781226-11783730 FORWARD LENGTH=435	1	6	6	6	23	23	23	48.592	435	435	0	34.847	7664200	28	103360	6	AGLNSAIVR;AVATEADSTFFSVSSSDLVSK;AVLDEGGSGPGSNGDAAVATRPK;FPQFFTGK;VHLGDTPHNLTEPDFEYLGQK;VLVLAATNTPYALDQAIR				631	258;776;819;2279;7573;7736	True;True;True;True;True;True	263;796;841;2349;7889;8054	456;1247;1327;3899;13555;13816	655;1708;1804;5554;20162;20531	655;1708;1804;5554;20162;20531					-1
AT2G27680.1	AT2G27680.1	3	3	3	AT2G27680.1 | Symbols: no symbol available | no full name available | chr2:11803981-11805965 REVERSE LENGTH=384	1	3	3	3	10.7	10.7	10.7	43.154	384	384	0	14.139	5810100	21	276670	5	FLDTNLTIPFAGPR;TVALTNFDTER;YVLDQQGVGGSMIGVR				632	2220;7208;8425	True;True;True	2287;7515;8761	3790;12875;12876;14945	5366;19128;19129;19130;22216	5366;19128;22216		326		330	-1
AT2G27820.1;AT1G08250.1	AT2G27820.1;AT1G08250.1	6;4	5;3	3;1	AT2G27820.1 | Symbols: ADT3, PD1 | arogenate dehydratase 3, prephenate dehydratase 1 | chr2:11856808-11858082 FORWARD LENGTH=424;AT1G08250.1 | Symbols: ADT6, AtADT6 | Arabidopsis thaliana arogenate dehydratase 6, arogenate dehydratase 6 | chr1:2588994-2590	2	6	5	3	16.7	15.1	9.2	46.101	424	424;413	0	7.9535	26892000	22	1173200	7	EAVDDTAGAAEFIAANNIR;LVDEANVGTAK;NYDLLLR;TSIVFAHEK;VAYQGVPGAYSEAAAGK;VLSAFAFR				633	1473;4868;5508;7142;7377;7725	True;True;False;True;True;True	1519;5035;5759;7446;7687;8043	2424;8622;9906;12778;13249;13803	3388;12694;14673;14674;14675;18997;19734;19735;20514;20515	3388;12694;14673;18997;19734;20514					-1;-1
AT2G27860.1;AT1G08200.1	AT2G27860.1;AT1G08200.1	2;1	2;1	2;1	AT2G27860.1 | Symbols: AXS1 | UDP-D-apiose/UDP-D-xylose synthase 1 | chr2:11864684-11866843 REVERSE LENGTH=389;AT1G08200.1 | Symbols: AXS2 | UDP-D-apiose/UDP-D-xylose synthase 2 | chr1:2574259-2576609 REVERSE LENGTH=389	2	2	2	2	8.5	8.5	8.5	43.637	389	389;389	0	6.7855	2021500	27	74871	3	MDFIPGIDGPSEGVPR;VSGEGAIESPTVDVSSK				634	5000;7891	True;True	5177;8210	8855;8856;14093	13023;13024;20953	13023;20953		327		220	-1;-1
AT2G28000.1	AT2G28000.1	23	23	23	AT2G28000.1 | Symbols: ARC2, CH-CPN60A, SLP, CPN60A, Cpn60alpha1, CPNA1 | SCHLEPPERLESS, chaperonin-60alpha1, CHLOROPLAST CHAPERONIN 60ALPHA, ACCUMULATION AND REPLICATION OF CHLOROPLASTS 2, chaperonin-60alpha | chr2:11926603-11929184 FORWARD LENGTH=586	1	23	23	23	41.6	41.6	41.6	62.071	586	586	0	133.86	173530000	31	4348800	59	AIELPNAMENAGAALIR;ALLSPAALIAQNAGVEGEVVVEK;APAAAAPEGLMV;AVASISAGNDDLIGSMIADAIDK;DIIPILEK;DSTTLIADAASKDELQAR;ELFETDSVYDSEK;ETFEDADER;ETFEDADERLGADIVQK;GVLNVVAVK;GYISPQFVTNPEK;HGLLSVTSGANPVSLK;HGLLSVTSGANPVSLKR;ITAIKDIIPILEK;LGADIVQK;LLAEFENAR;NVVLDEFGSPK;TNDSAGDGTTTASILAR;TVQGLIEELQK;TVQGLIEELQKK;VGAATETELEDR;VGAATETELEDRK;VLITDQK				635	322;476;568;775;1098;1305;1742;1913;1914;3035;3096;3142;3143;3749;4348;4484;5502;7040;7248;7249;7519;7520;7682	True;True;True;True;True;True;True;True;True;True;True;True;True;True;True;True;True;True;True;True;True;True;True	328;329;484;582;795;1128;1345;1798;1972;1973;3134;3197;3246;3247;3883;4496;4635;5753;7339;7556;7557;7832;7833;7998	545;546;547;795;946;1246;1823;2139;2140;2141;2885;2886;2887;3121;3122;5393;5478;5566;5567;5568;6670;6671;7709;7710;7972;9898;9899;9900;12565;12566;12567;12937;12938;12939;13465;13466;13467;13468;13469;13738;13739	777;778;779;780;1102;1304;1707;2541;2542;2996;2997;2998;2999;3000;4031;4032;4033;4034;4035;4036;4354;4355;7820;7821;7930;7931;8045;8046;8047;8048;9707;9708;9709;11264;11265;11693;14662;14663;14664;14665;14666;18678;18679;18680;18681;18682;18683;19217;19218;19219;19220;19221;20048;20049;20050;20051;20052;20053;20427;20428	777;1102;1304;1707;2542;2997;4034;4354;4355;7820;7930;8045;8048;9708;11265;11693;14666;18681;19217;19221;20049;20053;20428		328;329;330		110;205;585	-1
AT2G28080.1	AT2G28080.1	1	1	1	AT2G28080.1 | Symbols: no symbol available | no full name available | chr2:11960774-11963227 REVERSE LENGTH=482	1	1	1	1	2.9	2.9	2.9	53.366	482	482	0	2.9566	0	17	0	1	YATVSDGLPVGFDR				636	8185	TRUE	8513	14543	21624	21624					-1
AT2G28190.1	AT2G28190.1	1	1	1	AT2G28190.1 | Symbols: CSD2, CZSOD2, SOD2, AtSOD2 | COPPER/ZINC SUPEROXIDE DISMUTASE 2, superoxide dismutase 2, copper/zinc superoxide dismutase 2 | chr2:12014548-12016303 FORWARD LENGTH=216	1	1	1	1	11.1	11.1	11.1	22.244	216	216	0	7.6473	689130	9	76570	1	GTSDVEGVVTLTQDDSGPTTVNVR				637	2995	TRUE	3094	5338	7750	7750					-1
AT2G28230.2;AT2G28230.1	AT2G28230.2;AT2G28230.1	2;2	2;2	2;2	AT2G28230.2 | Symbols: MED20, MED20A | MEDIATOR 20A, MEDIATOR 20 | chr2:12037855-12038762 REVERSE LENGTH=170;AT2G28230.1 | Symbols: MED20, MED20A | MEDIATOR 20A, MEDIATOR 20 | chr2:12037855-12039009 REVERSE LENGTH=219	2	2	2	2	13.5	13.5	13.5	19.527	170	170;219	0	3.4004	2458400	9	54262	2	DFLGISLADQPNK;VVPTHSENVR				638	1023;8026	True;True	1049;8350	1679;14319	2338;21278	2338;21278					-1;-1
AT5G59290.4;AT5G59290.3;AT3G46440.2;AT3G46440.1;AT5G59290.1;AT2G28760.3;AT2G28760.2;AT2G28760.1;AT5G59290.2;AT2G28760.4	AT5G59290.4;AT5G59290.3;AT3G46440.2;AT3G46440.1;AT5G59290.1;AT2G28760.3;AT2G28760.2;AT2G28760.1;AT5G59290.2;AT2G28760.4	1;1;1;1;1;1;1;1;1;1	1;1;1;1;1;1;1;1;1;1	1;1;1;1;1;1;1;1;1;1	AT5G59290.4 | Symbols: ATUXS3, UXS3 | UDP-glucuronic acid decarboxylase 3 | chr5:23915814-23917554 REVERSE LENGTH=313;AT5G59290.3 | Symbols: ATUXS3, UXS3 | UDP-glucuronic acid decarboxylase 3 | chr5:23915814-23917738 REVERSE LENGTH=335;AT3G46440.2 | Symbol	10	1	1	1	4.5	4.5	4.5	35.429	313	313;335;341;341;342;343;343;343;357;374	0.0013414	1.8846	0	18	0	1	GEALTVQKPGTQTR				639	2483	TRUE	2560	4285	6136	6136					-1;-1;-1;-1;-1;-1;-1;-1;-1;-1
AT2G29140.2;AT2G29140.1;AT2G29200.2;AT2G29200.1;AT2G29190.2;AT2G29190.1	AT2G29140.2;AT2G29140.1;AT2G29200.2;AT2G29200.1;AT2G29190.2;AT2G29190.1	2;2;2;2;2;2	1;1;1;1;1;1	1;1;1;1;1;1	AT2G29140.2 | Symbols: PUM3, APUM3 | pumilio 3 | chr2:12531392-12535060 FORWARD LENGTH=964;AT2G29140.1 | Symbols: PUM3, APUM3 | pumilio 3 | chr2:12531392-12535060 FORWARD LENGTH=964;AT2G29200.2 | Symbols: PUM1, APUM1 | pumilio 1 | chr2:12549483-12553185 RE	6	2	1	1	2.1	1	1	105.99	964	964;964;968;968;972;972	0.0019854	1.7734	1427000	42	33977	2	AIEVVDLDQK;DQFANYVVQK				640	329;1241	True;False	336;1281	559;560;2033	792;793;2869	792;2869					-1;-1;-1;-1;-1;-1
AT2G29340.4;AT2G29340.3;AT2G29340.2;AT2G29340.1	AT2G29340.4;AT2G29340.3;AT2G29340.2;AT2G29340.1	2;2;2;2	2;2;2;2	2;2;2;2	AT2G29340.4 | Symbols: no symbol available | no full name available | chr2:12597131-12598028 FORWARD LENGTH=202;AT2G29340.3 | Symbols: no symbol available | no full name available | chr2:12597131-12598028 FORWARD LENGTH=202;AT2G29340.2 | Symbols: no symbol	4	2	2	2	9.9	9.9	9.9	21.602	202	202;202;262;307	0	2.404	579770	10	57977	2	IHVCDISEAK;LNQSLSEWEK				641	3456;4631	True;True	3574;4790	6128;8228	8909;12079	8909;12079					-1;-1;-1;-1
AT2G29420.1	AT2G29420.1	2	2	2	AT2G29420.1 | Symbols: GST25, ATGSTU7, GSTU7 | glutathione S-transferase tau 7, GLUTATHIONE S-TRANSFERASE 25 | chr2:12618111-12618871 REVERSE LENGTH=227	1	2	2	2	9.7	9.7	9.7	26.112	227	227	0	3.6136	1065900	15	71057	2	DLLMFLEK;GVSYEFLEQDITNK				642	1161;3060	True;True	1192;3160	1912;5427	2673;7868	2673;7868		331		137	-1
AT2G29550.1;CON__ENSEMBL:ENSBTAP00000025008	AT2G29550.1	23;1	8;0	2;0	AT2G29550.1 | Symbols: TUB7, TBB7 | tubulin beta-7 chain, tubulin beta 7 | chr2:12644258-12645932 REVERSE LENGTH=449	2	23	8	2	63.9	24.7	6	50.747	449	449;536	0	51.189	39820000	21	1084000	26	AVLMDLEPGTMDSVR;EAENCDCLQGFQVCHSLGGGTGSGMGTLLISK;EILHIQGGQCGNQIGSK;EVDEQMLNVQNK;FPGQLNSDLR;FPGQLNSDLRK;FWEVVNLEHGIDQTGR;GHYTEGAELIDSVLDVVR;IREEYPDR;KLAVNLIPFPR;LAVNLIPFPR;LHFFMVGFAPLTSR;MASTFIGNSTSIQEMFR;MMMTFSVFPSPK;MREILHIQGGQCGNQIGSK;NMMCAADPR;NSSYFVEWIPNNVK;SGPYGQIFRPDNFVFGQSGAGNNWAK;STVCDIPPTGLK;VNVYYNEASCGR;VSEQFTAMFR;YLTASAMFR;YVGDSELQLER				643	825;1432;1669;1948;2273;2274;2398;2648;3685;3990;4200;4410;4994;5086;5106;5348;5445;6224;6647;7773;7886;8316;8420	True;False;True;False;False;False;True;False;False;False;False;False;False;True;True;False;False;True;False;True;False;False;True	847;1475;1476;1722;2007;2343;2344;2474;2730;3817;4130;4343;4558;4559;5164;5165;5166;5288;5289;5316;5317;5589;5590;5694;6500;6934;8091;8205;8646;8756	1334;1335;2359;2360;2760;2761;3177;3178;3179;3180;3884;3885;3886;3887;3888;3889;3890;3891;3892;3893;4166;4167;4621;4622;6535;6536;7050;7051;7052;7053;7054;7055;7370;7371;7372;7373;7374;7829;7830;7831;7832;7833;7834;7835;8825;8826;8827;8828;8829;8830;8831;8832;9056;9057;9058;9099;9100;9594;9595;9596;9766;9767;9768;9769;11086;11087;11846;11847;11848;11849;11850;11851;13881;13882;13883;14080;14081;1…	1813;1814;1815;3296;3297;3298;3299;3300;3857;3858;3859;4431;4432;4433;4434;4435;4436;5530;5531;5532;5533;5534;5535;5536;5537;5538;5539;5540;5541;5542;5543;5544;5545;5546;5977;5978;6644;6645;9524;9525;10253;10254;10255;10256;10257;10258;10259;10260;10261;10664;10665;10666;10667;10668;10669;10670;10671;10672;10673;10674;10675;11506;11507;11508;11509;11510;11511;11512;11513;11514;11515;11516;11517;1…	1813;3297;3857;4435;5534;5543;5978;6645;9525;10260;10670;11509;12974;13377;13435;14204;14452;16454;17558;20626;20936;21980;22204		88;90;95;96;97;98;257;332;333;334;335;336;337;338		1;66;73;147;163;164;165;267;299;300;316;363;377;388	-1;-1
AT2G29630.3;AT2G29630.2;AT2G29630.1;AT2G29630.4	AT2G29630.3;AT2G29630.2;AT2G29630.1;AT2G29630.4	6;6;6;4	6;6;6;4	6;6;6;4	AT2G29630.3 | Symbols: THIC, PY | PYRIMIDINE REQUIRING, thiaminC | chr2:12667395-12669569 FORWARD LENGTH=644;AT2G29630.2 | Symbols: THIC, PY | PYRIMIDINE REQUIRING, thiaminC | chr2:12667395-12669569 FORWARD LENGTH=644;AT2G29630.1 | Symbols: THIC, PY | PYRI	4	6	6	6	12.3	12.3	12.3	71.986	644	644;644;644;479	0	17.134	12321000	33	139890	5	EHKEVVHEESGHVLK;EHLGLPNRDDVK;EVVHEESGHVLK;NSAVPVGTVPIYQALEK;VNANIGNSAVASSIEEEVYK;YAEENGYGSAEEAIR				644	1623;1624;1995;5428;7754;8165	True;True;True;True;True;True	1675;1676;2055;5677;8072;8493	2664;2665;3265;9745;13852;14518	3729;3730;4562;14419;20581;21592	3729;3730;4562;14419;20581;21592					-1;-1;-1;-1
AT2G30050.1	AT2G30050.1	4	4	3	AT2G30050.1 | Symbols: no symbol available | no full name available | chr2:12825540-12826448 FORWARD LENGTH=302	1	4	4	3	23.5	23.5	19.5	32.642	302	302	0	6.5059	7815600	17	303490	6	DVAWAPNLGLPK;EGNQNQWTQDHVFTDHK;IDQAHPVGVTSVSWAPATAPGALVSSGLLDPVYK;VIIWTVGK				645	1342;1595;3316;7602	True;True;True;True	1383;1644;3432;7918	2195;2196;2605;5920;13608	3082;3083;3084;3621;8631;20243	3082;3621;8631;20243					-1
AT2G30060.1	AT2G30060.1	1	1	1	AT2G30060.1 | Symbols: no symbol available | no full name available | chr2:12827035-12828551 FORWARD LENGTH=217	1	1	1	1	15.7	15.7	15.7	24.389	217	217	0	3.9457	1774600	12	147880	2	ASISNEPERENRDEEETGANEDEDTGAQVAPIVR				646	674	TRUE	691	1112	1529;1530	1530					-1
AT2G30170.2;AT2G30170.3;AT2G30170.1	AT2G30170.2;AT2G30170.3;AT2G30170.1	1;1;1	1;1;1	1;1;1	AT2G30170.2 | Symbols: PBCP, AtPP2C26 | PHOTOSYSTEM II CORE PHOSPHATASE | chr2:12879802-12880678 REVERSE LENGTH=158;AT2G30170.3 | Symbols: PBCP, AtPP2C26 | PHOTOSYSTEM II CORE PHOSPHATASE | chr2:12879802-12881046 REVERSE LENGTH=221;AT2G30170.1 | Symbols: P	3	1	1	1	8.2	8.2	8.2	17.164	158	158;221;298	0	3.0217	1598000	8	199750	2	DTEFESPYALEAR				647	1320	TRUE	1360	2164;2165	3048;3049	3048					-1;-1;-1
AT2G30200.2;AT2G30200.1	AT2G30200.2;AT2G30200.1	1;1	1;1	1;1	AT2G30200.2 | Symbols: EMB3147, MCAT, MCAMT | EMBRYO DEFECTIVE 3147, malonyl CoA-ACP malonyltransferase | chr2:12883340-12885482 REVERSE LENGTH=369;AT2G30200.1 | Symbols: EMB3147, MCAT, MCAMT | EMBRYO DEFECTIVE 3147, malonyl CoA-ACP malonyltransferase | ch	2	1	1	1	3.8	3.8	3.8	38.98	369	369;393	0.0050826	1.4734	846750	17	49809	1	LRGEAMQAAADAAK				648	4725	TRUE	4889	8388	12352	12352		339		211	-1;-1
AT2G30490.1	AT2G30490.1	2	2	2	AT2G30490.1 | Symbols: REF3, CYP73A5, C4H, ATC4H | CINNAMATE 4-HYDROXYLASE, REDUCED EPRDERMAL FLUORESCENCE 3, cinnamate-4-hydroxylase | chr2:12993861-12995683 REVERSE LENGTH=505	1	2	2	2	4.6	4.6	4.6	57.792	505	505	0	2.8212	378040	27	14002	2	EVLLTQGVEFGSR;NVVFDIFTGK				649	1975;5501	True;True	2035;5752	3229;9897	4508;14661	4508;14661					-1
AT2G30620.2;AT2G30620.1	AT2G30620.2;AT2G30620.1	1;1	1;1	1;1	AT2G30620.2 | Symbols: H1.2, HON2 | Histone 1.2 | chr2:13045360-13046267 FORWARD LENGTH=202;AT2G30620.1 | Symbols: H1.2, HON2 | Histone 1.2 | chr2:13045360-13046267 FORWARD LENGTH=273	2	1	1	1	6.4	6.4	6.4	21.549	202	202;273	0.031266	0.72727	403020	6	67170	0	SAATPKPAAPVKK				650	5971	TRUE	6238	10642	15745	15745					-1;-1
AT2G30860.1;AT2G30860.2	AT2G30860.1;AT2G30860.2	6;5	6;5	5;4	AT2G30860.1 | Symbols: GSTF9, ATGSTF9, ATGSTF7, GLUTTR | glutathione S-transferase PHI 9 | chr2:13139132-13140057 FORWARD LENGTH=215;AT2G30860.2 | Symbols: GSTF9, ATGSTF9, ATGSTF7, GLUTTR | glutathione S-transferase PHI 9 | chr2:13139132-13140079 FORWARD L	2	6	6	5	34.9	34.9	30.7	24.146	215	215;166	0	18.396	27413000	8	3325300	14	ESEEKLAGVLDVYEAHLSK;GVAFETIPVDLMK;HVSAWWDDISSR;LAGVLDVYEAHLSK;QPAYLALQPFGTVPAVVDGDYK;SQGPDLLGK				651	1873;3006;3214;4153;5770;6508	True;True;True;True;True;True	1931;3105;3326;4296;6030;6791	3062;5352;5353;5354;5723;7286;10321;11579	4278;7768;7769;7770;7771;7772;7773;7774;8298;8299;10546;15284;17155;17156	4278;7769;8299;10546;15284;17155		340		35	-1;-1
AT2G30870.1	AT2G30870.1	6	5	5	AT2G30870.1 | Symbols: GSTF10, ATGSTF10, ERD13, ATGSTF4 | glutathione S-transferase PHI 10, ARABIDOPSIS THALIANA GLUTATHIONE S-TRANSFERASE PHI 10, EARLY DEHYDRATION-INDUCED 13 | chr2:13141490-13142392 FORWARD LENGTH=215	1	6	5	5	31.6	27.4	27.4	24.23	215	215	0	9.6403	20928000	9	2325400	7	GVSFETVNVDLMK;IPVLVDGDYK;LAEVLDVYEAQLSK;RAVVTLVEK;SQGPDLLGK;VLTIYAPLFASSK				652	3053;3650;4139;5885;6508;7729	True;True;True;True;False;True	3153;3780;4281;6150;6791;8047	5420;6475;7266;10495;11579;13809	7859;9445;9446;10516;10517;15534;17155;17156;20521	7859;9445;10516;15534;17155;20521		341		35	-1
AT2G30890.1	AT2G30890.1	1	1	1	AT2G30890.1 | Symbols: no symbol available | no full name available | chr2:13147774-13149663 FORWARD LENGTH=257	1	1	1	1	11.7	11.7	11.7	29.063	257	257	0.045798	0.66476	3455700	8	431970	1	NQSVDHNSNISTAETGHGYEVEESKPELEK				653	5413	TRUE	5661	9716	14377	14377					-1
AT2G30950.3;AT2G30950.2;AT2G30950.1;AT2G30950.4	AT2G30950.3;AT2G30950.2;AT2G30950.1;AT2G30950.4	9;9;9;9	9;9;9;9	3;3;3;3	AT2G30950.3 | Symbols: FTSH2, VAR2 | VARIEGATED 2 | chr2:13174692-13177064 FORWARD LENGTH=695;AT2G30950.2 | Symbols: FTSH2, VAR2 | VARIEGATED 2 | chr2:13174692-13177064 FORWARD LENGTH=695;AT2G30950.1 | Symbols: FTSH2, VAR2 | VARIEGATED 2 | chr2:13174692-13	4	9	9	3	17.6	17.6	6	74.157	695	695;695;695;699	0	17.26	13616000	33	348700	12	ADILDSALLRPGR;AILSEFTEIPPENR;FLEYLDKDR;GLTWFIPSDDPTLISK;GVLLIGPPGTGK;IVAGMEGTVMTDGK;QVSVDVPDVK;SGGGMGGPGGPGNPLQFGQSK;VQLPGLSQELLQK				654	105;349;2226;2792;3031;3795;5856;6203;7849	True;True;True;True;True;True;True;True;True	107;356;2293;2881;3130;3929;6118;6478;8168	152;588;589;3806;4969;5386;6726;10456;11054;14024	205;828;829;830;5410;7258;7810;9787;15475;16404;16405;20861	205;829;5410;7258;7810;9787;15475;16404;20861		33;34;342		197;471;476	-1;-1;-1;-1
AT2G30970.2;AT2G30970.1	AT2G30970.2;AT2G30970.1	2;2	2;2	2;2	AT2G30970.2 | Symbols: ASP1 | aspartate aminotransferase 1 | chr2:13179012-13181686 FORWARD LENGTH=430;AT2G30970.1 | Symbols: ASP1 | aspartate aminotransferase 1 | chr2:13179012-13181686 FORWARD LENGTH=430	2	2	2	2	9.1	9.1	9.1	47.757	430	430;430	0	11.824	4053500	28	43811	2	IAAVQTLSGTGACR;SVEPAPKDPILGVTEAFLADPSPEK				655	3228;6665	True;True	3340;6953	5741;11873	8321;17592	8321;17592					-1;-1
[truncated: 1,467 more rows]

## Sheet: FREE1_2_proteinGroups
Protein IDs	Majority protein IDs	Peptide counts (all)	Peptide counts (razor+unique)	Peptide counts (unique)	Fasta headers	Number of proteins	Peptides	Razor + unique peptides	Unique peptides	Sequence coverage [%]	Unique + razor sequence coverage [%]	Unique sequence coverage [%]	Mol. weight [kDa]	Sequence length	Sequence lengths	Q-value	Score	Intensity	iBAQ peptides	iBAQ	MS/MS count	Peptide sequences	Only identified by site	Reverse	Potential contaminant	id	Peptide IDs	Peptide is razor	Mod. peptide IDs	Evidence IDs	MS/MS IDs	Best MS/MS	GlyGly (K) site IDs	Oxidation (M) site IDs	GlyGly (K) site positions	Oxidation (M) site positions	Taxonomy IDs
[truncated: 2,273 more rows]

[truncated: 9 more sheets: FREE1_3_proteinGroups, FREE1_4_proteinGroups, GFP_1_proteinGroups, GFP_2_proteinGroups, GFP_3_proteinGroups, GFP_4_proteinGroups, Interested candidates, merged_iBAQ_table_+_stat, Listed candidates]
