# Supplementary material for: The plant unique ESCRT component FREE1 regulates autophagosome closure
Source: Nat Commun. 2023 Mar 30;14:1768. doi: 10.1038/s41467-023-37185-6 (PMC10063618; doi:10.1038/s41467-023-37185-6)
Supplement: Supplementary file 5 — Supplementary Data 2 [file 41467_2023_37185_MOESM5_ESM.xlsx]

## Sheet: All Constructs used in Ms
Purposes	Construct Name	Primers	Template	Plasmid Backbone	Cloning Method		Primer Number	Primer Name	Sequence
Protoplast Transformation	CFP-ATG5	P1 P2	Arabidopsis cDNA	pBI221-CFP	Gateway		P1	ATG5-GW-F	GGGGACAAGTTTGTACAAAAAAGCAGGCTTGATGGCGAAGGAAGCGGTCAAG
	YFP-ATG5	P1 P2	Arabidopsis cDNA	pBI221-YFP	Gateway		P2	ATG5-GW-R	GGGGACCACTTTGTACAAGAAAGCTGGGTACCTTTGAGGAGCTTTCACAAGGACA
	CFP-ATG12a	P3 P4	Arabidopsis cDNA	pBI221-CFP	Gateway		P3	ATG12a-GW-F	GGGGACAAGTTTGTACAAAAAAGCAGGCTTGATGGCGACGGAGTCGTCGTCCCC
	YFP-ATG12a	P3 P4	Arabidopsis cDNA	pBI221-YFP	Gateway		P4	ATG12a-GW-R	GGGGACCACTTTGTACAAGAAAGCTGGGTATTAGCCCCATGCCATGGAACAAGCATAG
	CFP-ATG16	P5 P6	Arabidopsis cDNA	pBI221-CFP	Gateway		P5	ATG16-GW-F	GGGGACAAGTTTGTACAAAAAAGCAGGCTTGATGGTACAGGAGGAGAAAGCTATGGAAGC
	YFP-ATG16	P5 P6	Arabidopsis cDNA	pBI221-YFP	Gateway		P6	ATG16-GW-R	GGGGACCACTTTGTACAAGAAAGCTGGGTATGTCCACGTACAAACGTACCCGTTTTTATC
	YFP-ATG8i	P7 P8	Arabidopsis cDNA	pBI221-YFP	Gateway		P7	ATG8i-GW-F	GGGGACAAGTTTGTACAAAAAAGCAGGCTTGATGAAATCGTTCAAGGAACAA
	CFP-ATG8i	P7 P8	Arabidopsis cDNA	pBI221-CFP	Gateway		P8	ATG8i-GW-R	GGGGACCACTTTGTACAAGAAAGCTGGGTATCAACCAAAGGTTTTCTCACT
	mCherry-ATG8i	P7 P8	Arabidopsis cDNA	pBI221-mCherry	Gateway		P9	ATG8a-GW-F	GGGGACAAGTTTGTACAAAAAAGCAGGCTTGATGATCTTTGCTTGCTTGAAATTCG
	YFP-ATG8a	P9 P10	Arabidopsis cDNA	pBI221-YFP	Gateway		P10	ATG8a-GW-R	GGGGACCACTTTGTACAAGAAAGCTGGGTAAGCAACGGTAAGAGATCCAAAAG
	mRFP-FREE1/3Myc-FREE1	P11 P12	Arabidopsis cDNA	pBI221-RFP	Gateway		P11	FREE1-GW-F	GGGGACAAGTTTGTACAAAAAAGCAGGCTTGATGCAACAGGGAGATTACAATTCG
	XFP-FREE1 W438AI441A/3Myc-FREE1 W438AI441A	P11 P12 P41 P42	Arabidopsis cDNA	pBI221-XFP	Gateway		P12	FREE1-GW-R	GGGGACCACTTTGTACAAGAAAGCTGGGTATCAATGTGCGCTAACGAGGAAAGGGT
	KIN10-GFP/KIN10-eYFP	P53 P54	Arabidopsis cDNA	pSTA6-eYFP-N1	Fusion		P13	VPS20A-GW-F	GGGGACAAGTTTGTACAAAAAAGCAGGCTTGATGGGGAATTTATTCGTGAAGA
	KIN10-6HA	P55 P56	Arabidopsis cDNA	pGreen	Fusion		P14	VPS20A-GW-R	GGGGACCACTTTGTACAAGAAAGCTGGGTAAGCTTCCAAAGGTTCTTCAAG
Stable Trannsformation	YFP-ATG8i	P7 P8	Arabidopsis cDNA	pBI121-YFP	Gateway		P15	SNF7A-GW-F	GGGGACAAGTTTGTACAAAAAAGCAGGCTTGATGATGAATCGGCTATTCGGGAAA
	DEX::SNF7.1(L32W)	P37 P38	Arabidopsis cDNA	pTA7001	Gateway		P16	SNF7A-GW-R	GGGGACCACTTTGTACAAGAAAGCTGGGTAGAGGGCCATCTCAGCCTGTAAT
	DEX::Vps4(E232Q)	P39 P40	Arabidopsis cDNA	pTA7001	Gateway		P17	ATG3-GW-F	GGGGACAAGTTTGTACAAAAAAGCAGGCTTGATGGTGCTTTCGCAAAAGCTTC
	VPS20-YFP	P13 P14	Arabidopsis cDNA	pBI121-YFP	Gateway		P18	ATG3-GW-R	GGGGACCACTTTGTACAAGAAAGCTGGGTATTAGGTGCTTGAGCTACCGAGA
	SNF7a-RFP	P15 P16	Arabidopsis cDNA	pCambia1300-RFP	Gateway		P19	ATG4a-GW-F	GGGGACAAGTTTGTACAAAAAAGCAGGCTTGATGAAGGCTTTATGTGATAGAT
	KIN10-GFP/KIN10-HA	P57 P58	Arabidopsis cDNA	pCambia1300-RFP	Fusion		P20	ATG4a-GW-R	GGGGACCACTTTGTACAAGAAAGCTGGGTATCAGAGCATTTGCCAGTCATCT
Yeast-two-hybrid	AD-ATG3	P17 P18	Arabidopsis cDNA	pGADT7	Gateway		P21	ATG6-GW-F	GGGGACAAGTTTGTACAAAAAAGCAGGCTTGATGAGGAAAGAGGAGATTCCAGATAAAAG
	AD-ATG4a	P19 P20	Arabidopsis cDNA	pGADT7	Gateway		P22	ATG6-GW-R	GGGGACCACTTTGTACAAGAAAGCTGGGTACTAAGTTTTTTTACATGAAGGC
	AD-ATG5	P1 P2	Arabidopsis cDNA	pGADT7	Gateway		P23	ATG14a-GW-F	GGGGACAAGTTTGTACAAAAAAGCAGGCTTGATGGAGAAATCTACCAAATGT
	AD-ATG6	P21 P22	Arabidopsis cDNA	pGADT7	Gateway		P24	ATG14a-GW-R	GGGGACCACTTTGTACAAGAAAGCTGGGTATCAATACTTGTTGGGATGATTA
	AD-ATG12a	P3 P4	Arabidopsis cDNA	pGADT7	Gateway		P25	ATG14b-GW-F	GGGGACAAGTTTGTACAAAAAAGCAGGCTTGATGACAAAACGATCCAGTAACT
	AD-ATG14a	P23 P24	Arabidopsis cDNA	pGADT7	Gateway		P26	ATG14b-GW-R	GGGGACCACTTTGTACAAGAAAGCTGGGTATCATTTCTTCTTGGCATCGATA
	AD-ATG14b	P25 P26	Arabidopsis cDNA	pGADT7	Gateway		P27	ATG8b-GW-F	GGGGACAAGTTTGTACAAAAAAGCAGGCTTGATGGAGAAGAACTCCTTCAAGCTTTCTAATC
	AD-ATG16	P5 P6	Arabidopsis cDNA	pGADT7	Gateway		P28	ATG8b-GW-R	﻿GGGGACCACTTTGTACAAGAAAGCTGGGTATTAGCAGTAGAAAGATCCACCAAATGTGTTC
	AD-ATG8b	P27 P28	Arabidopsis cDNA	pGADT7	Gateway		P29	ATG8d-GW-F	GGGGACAAGTTTGTACAAAAAAGCAGGCTTGATGGCGATTAGCTCCTTCAAGCATG
	AD-ATG8d	P29 P30	Arabidopsis cDNA	pGADT7	Gateway		P30	ATG8d-GW-R	GGGGACCACTTTGTACAAGAAAGCTGGGTATTAGAAGAAGATCCCGAACGTGTTCTCAC
	AD-ATG8f	P31 P32	Arabidopsis cDNA	pGADT7	Gateway		P31	ATG8f-GW-F	GGGGACAAGTTTGTACAAAAAAGCAGGCTTGATGGCAAAAAGCTCGTTCAAGCAAG
	AD-ATG8g	P33 P34	Arabidopsis cDNA	pGADT7	Gateway		P32	ATG8f-GW-R	GGGGACCACTTTGTACAAGAAAGCTGGGTATTATGGAGATCCAAATCCAAATGTGTTTTC
	AD-ATG8h	P35 P36	Arabidopsis cDNA	pGADT7	Gateway		P33	ATG8g-GW-F	GGGGACAAGTTTGTACAAAAAAGCAGGCTTGATGAGTAACGTCAGCTTCAGGCAGG
	AD-ATG8i	P7 P8	Arabidopsis cDNA	pGADT7	Gateway		P34	ATG8g-GW-R	GGGGACCACTTTGTACAAGAAAGCTGGGTATTAAGTCATTGACGATCCAAAAGTGTTTTC
	AD-FREE1 W438AI441A	P11 P12 P41 P42	Arabidopsis cDNA	pGADT7	Gateway		P35	ATG8h-GW-F	GGGGACAAGTTTGTACAAAAAAGCAGGCTTGATGGGGATTGTTGTCAAGTCTTTCAAG
Protein expression	His-Sumo-FREE1	P43 P44	Arabidopsis cDNA	Mini-pRSETA-SUMO	T4 ligase		P36	ATG8h-GW-R	GGGGACCACTTTGTACAAGAAAGCTGGGTATTAGCCGAAAGTTTTCTCGGTGCTGTAG
	His-Sumo-FREE1S530AS533A	P43 P44 P45 P46	Arabidopsis cDNA	Mini-pRSETA-SUMO	T4 ligase		P37	SNF7.1(L32W)-GW-F	GGGGACAAGTTTGTACAAAAAAGCAGGCTTGATGATGAATCGGCTATTCGGGAAAC
	His-Sumo-FREE1S530A	P43 P44 P47 P48	Arabidopsis cDNA	Mini-pRSETA-SUMO	T4 ligase		P38	SNF7-6*HIS-GW-R	GGGGACCACTTTGTACAAGAAAGCTGGGTATCAATGATGATGATGATGATGGAGGGCCATCTCAGCCTGTAATGCAGC
	His-MBP-KIN10	P49 P50	Arabidopsis cDNA	pRHisMBP	T4 ligase		P39	Vps4(E232Q)-GW-F	GGGGACAAGTTTGTACAAAAAAGCAGGCTTGATGTACAGCAATTTCAAGGAACAAG
	GST-SnAK2	P51 P52	Arabidopsis cDNA	pGEX4T-3	T4 ligase		P40	VPS4-6*HIS-GW-R	GGGGACCACTTTGTACAAGAAAGCTGGGTATCAATGATGATGATGATGATGACCTTCTTCTCCAAACTCCTGTGTGAATC
							P41	FREE1W438AI441A-F	GGGTGATGCGATGAACGCTATAAAG
							P42	FREE1W438AI441A-R	CTTTATAGCGTTCATCGCATCACCC
							P43	FREE1-Expression-F	GGGGGATCCATGCAACAGGGAGATTACAAT
							P44	FREE1-Expression-R	GGGAAGCTTTCAATGTGCGCTAACGAGGAAAG
							P45	FREE1-Expression S530AS533A-inner F	ACTGGCAGGAATGTGGCCCTGCAGGCCCATGAAGACCTTGC
							P46	FREE1-Expression S530AS533A-inner R	GCAAGGTCTTCATGGGCCTGCAGGGCCACATTCCTGCCAGT
							P47	FREE1-Expression S530A-inner F	ACTGGCAGGAATGTGGCCCTGCAGAGCCATGAA
							P48	FREE1-Expression S530A-inner R	TTCATGGCTCTGCAGGGCCACATTCCTGCCAGT
							P49	His-MBP-KIN10-F	CGCGGATCCATGGATGGATCAGGCACAG
							P50	His-MBP-KIN10-R	CGCGTCGACTCAGAGGACTCGGAGCTG
							P51	SnAK2-GST-F	CTGGATCC ATGTTTTGTGATAGTTTTGCATT
							P52	SnAK2-GST-R	GGGCTCGAG TCAGCTATGGTTTTGATCTT
							P53	KIN10-GFP-F	TCGACGGTACCGCGGGCCC ATGGATGGATCAGGCACAGG
							P54	KIN10-GFP-R	GCTCACCATCAGGATCCC GAGGACTCGGAGCTGAGCAAGA
							P55	KIN10-6HA-F	TCGAATTCCTGCAGCCC ATGGATGGATCAGGCACAG
							P56	KIN10-6HA-R	GAACTAGTGGATCCCCC GAGGACTCGGAGCTGAGCA
							P57	KIN10-GFP-plant-F	CTGATTAACAGGGATCCCCC ATGGATGGATCAGGCACAG
							P58	KIN10-GFP-plant-R	TCGAGACTAGTGGTACCCCC GAGGACTCGGAGCTGAGCA
