# Supplementary material for: The plant unique ESCRT component FREE1 regulates autophagosome closure
Source: Nat Commun. 2023 Mar 30;14:1768. doi: 10.1038/s41467-023-37185-6 (PMC10063618; doi:10.1038/s41467-023-37185-6)
Supplement: Supplementary file 13 — Source data [file 41467_2023_37185_MOESM13_ESM.xlsx]

## Sheet: Figure 1b
	Unclosed APs number
	FREE1 RNAi - Dex	FREE1 RNAi + Dex	FREE1 RNAi - Dex + BTH	FREE1 RNAi + Dex + BTH	FREE1 RNAi - Dex + BTH +ConcA	FREE1 RNAi + Dex + BTH +ConcA
	0	1	0	2	2	9
	0	0	0	6	0	10
	0	0	0	6	0	6
	0	0	0	5	0	9
	0	0	0	4	0	11
	0	3	0	3	1	8
	0	1	1	1	0	10
	0	0	1	5	0	10
	0	0	0	3	0	4
	1	2	1	4	3	8
	1	1	0	3	1	10
	Autophagic body number
	FREE1 RNAi - Dex	FREE1 RNAi + Dex	FREE1 RNAi - Dex + BTH +ConcA	FREE1 RNAi + Dex + BTH +ConcA
	2	0	91	18
	1	1	56	14
	0	0	70	9
	2	0	92	8
	0	4	114	4
	3	6	66	10
	4	0	98	5
	4	0	86	8
	0	1	70	8

## Sheet: Figure 1d
	Ratio of unclosed APs number
	Col-0 BTH	free1 BTH
	0.2	0.733333
	0	0.625
	0.166667	0.8
	0	0.777778
	0	0.714286
		0.833333

## Sheet: Figure 2f
	Ratio of unlclosed APs per cross-cell section
	Col-0	atg5-1
	0.333333	1
	0	0.75
	0	1
	0	1
	0	1
	0	1
	0	1
	1	1
	0	1
	0	0.666667
		0.571429
		1
		1
		0.666667
		1
		0.75
		0.5

## Sheet: Figure 3f
	FRET analysis between FREE1 and ATG8
	CFP YFP	CFP-YFP	CFP-FREE1 eYFP-ATG8a	CFP-FREE1 eYFP-ATG8i
	0.0484	0.2555	0.1163	0.1468
	0.043	0.1201	0.5	0.4296
	0.0406	0.2369	0.3676	0.0556
	0.0236	0.243	0.3082	0.2654
	0.0429	0.11	0.1185	0.2246
	0.0545	0.091	0.0204	0.145
	0.0188	0.1528	0.1304	0.2012
	0.0641	0.1855	0.0484	0.0484
	0.0832	0.124	0.06	0.157
	0.0076	0.1476	0.2093	0.0648
	0.0113	0.1911	0.0577	0.2683
	0.0512	0.1171	0.1429	0.0588
	0.0595	0.3777	0.3807	0.5026
	0.0341	0.2135	0.5175	0.1087
			0.1538	0.0545
			0.3796	0.058
			0.1667	0.0345
			0.0588	0.05
			0.485	0.0862
			0.437	0.0976
			0.456	0.2195
			0.0526	0.3766
			0.0147	0.662
			0.0789	0.0492
			0.0476	0.291
			0.3163	0.1921
			0.0111	0.2931
			0.0714	0.3841
				0.0617
				0.0726
				0.3673
				0.3475
				0.0303

## Sheet: Figure 4b
	FRET analysis between CFP-FREE1 and KIN10-YFP
	CFP YFP	CFP-YFP	CFP-FREE1 KIN10-YFP
	0.0712	0.1667	0.1791
	0.0714	0.087	0.3265
	0.0167	0.2299	0.3341
	0.0455	0.35	0.1168
	0.0186	0.2703	0.1068
	0.0115	0.0976	0.0368
	0.0455	0.15	0.5667
	0.0732	0.3103	0.2667
	0.0759	0.1176	0.1804
	0.0345	0.2597	0.2385
	0.0303	0.1282	0.0431
	0.0769		0.3125
	0.0541		0.1299
	0.027		0.1591
	0.1053		0.1333
	0.0625		0.1481

## Sheet: Figure 4f
	Ratio of immunoprecipitated FREE1
	GFP/FREE1	KIN10-GFP/FREE1
	0.127025	0.264119
	0.0748213	0.359371
	0.0577479	0.29579
	0.0746255	0.312727

## Sheet: Figure S1b
	Puncta number per cross section of cell
	-DEX (Elongation)	+DEX (Elongation)	-DEX (root tip)	+DEX (root tip)
	1	1	1	3
	2	0	2	2
	1	0	2	2
	0	0	2	2
	0	0	1	0
	0	0	0	0
	1	0	0	0
	1	0	0	0
	0	0	0	1
	0	0	0	1
	0	0	1	0
	0	1	1	0
	0	1	1	0
	1	1	0	0
	0	1	0	3
	0	1	0	1
	0	1	0	0
	0	0	0	0
	0	0	0	1
	0	0	0	2
	2	2	2	0
	2	1	2	0
	4	0	3	0
	0	0	1	1
	0		1
	0		2
	0		3
	1		0
	0		0
	0		1

## Sheet: Figure S2b
	RNAi efficiency
	Mock	+DEX
	1	0.323599
	1	0.500639
	1	0.494305

## Sheet: Figure S4a
	Ratio of ATG8-PE
	-DEX	-DEX +BTH	+DEX	+DEX +BTH
	0.953566	2.4364	2.1624	2.21167
	0.927805	2.12757	2.06047	1.79651
	0.668505	2.59691	2.68256	2.13331

## Sheet: Figure S4b
																						Ratio of NBR1 accumulation
																						-DEX	-DEX +BTH	+DEX	+DEX +BTH
																						1	2.06025	1.90793	2.16225
																						1	1.79452	1.81143	1.80492
																						1	1.75639	1.77474	1.75138
																						1	1.71924	1.6596	1.60462

[truncated: 45 more sheets: Figure S4c blot, Figure S4c, Figure S5b and S5c, Figure S6b, Figure S7b, Figure S8d, Figure S11c, Figure S13b, Figure S14b, Figure S14c, Figure S15a, Figure S15b, Figure S15c, Figure S16b, Figure S16e, Figure S17b, Figure S17e, Figure S18c, Figure S18d, Figure S18e …]
